# Supplementary material for: Metabonomics and Transcriptomics Analyses Reveal the Development Process of the Auditory System in the Embryonic Development Period of the Small Yellow Croaker under Background Noise
Source: Int J Mol Sci. 2024 Feb 6;25(4):1954. doi: 10.3390/ijms25041954 (PMC10888356; doi:10.3390/ijms25041954)
Supplement: Supplementary file 1 [file ijms-25-01954-s001.zip]

Archive with 7 entries (7 files):
- Supplementary material Figure S1 legend.pdf
- Supplementary material Table S1.xlsx
- Supplementary material Table S2.xlsx
- Supplementary material Table S3.xlsx
- Supplementary material Table S4.xlsx
- Supplementary material Table S5.xlsx
- Supplementary material Table S6.xlsx
