# Supplementary material for: Metabonomics and Transcriptomics Analyses Reveal the Development Process of the Auditory System in the Embryonic Development Period of the Small Yellow Croaker under Background Noise
Source: Int J Mol Sci. 2024 Feb 6;25(4):1954. doi: 10.3390/ijms25041954 (PMC10888356; doi:10.3390/ijms25041954)
Supplement: Supplementary file 1 [file ijms-25-01954-s001.zip › Supplementary material Table S1.xlsx]

## Sheet: Sheet1
Gene_id	TR_A1_vs_TR_A2	TR_A1_vs_TR_A3	TR_A1_vs_TR_A4	TR_A2_vs_TR_A3	TR_A2_vs_TR_A4	TR_A3_vs_TR_A4
	2524	2875	3306	186	289	10
evm.TU.Scaffold100.127	no|down	yes|down	yes|down	no|down	no|down	no|down
evm.TU.Scaffold100.121	no|up	no|up	yes|up	no|up	no|up	no|up
evm.TU.Scaffold100.120	no|down	no|down	yes|down	no|up	no|down	no|down
evm.TU.Scaffold95.76	yes|down	yes|down	yes|down	no|down	no|down	no|up
evm.TU.Scaffold139.196	no|down	yes|down	yes|down	no|down	no|down	no|up
evm.TU.Scaffold584.304	yes|up	yes|up	yes|up	yes|up	yes|up	no|up
evm.TU.Scaffold139.192	yes|down	yes|down	yes|down	no|down	no|down	no|up
evm.TU.Scaffold7.77	no|down	no|down	yes|down	no|down	no|down	no|up
evm.TU.Scaffold584.301	yes|down	yes|down	yes|down	no|down	no|up	no|up
evm.TU.scaffold63s1.2	yes|down	yes|down	yes|down	no|up	no|up	no|up
evm.TU.Scaffold236.69	no|up	yes|up	yes|up	no|up	no|up	no|up
evm.TU.Scaffold165.319	yes|up	yes|up	yes|up	no|down	no|up	no|up
evm.TU.Scaffold165.318	no|down	yes|down	no|down	no|down	no|up	no|up
evm.TU.Scaffold1143.70	yes|down	yes|down	yes|down	no|down	no|down	no|up
evm.TU.Scaffold1143.79	yes|down	yes|down	yes|down	no|down	yes|down	no|down
evm.TU.Scaffold165.314	yes|up	yes|up	yes|up	no|up	yes|up	no|up
evm.TU.scaffold251s1.18	yes|down	yes|down	yes|down	no|up	no|up	no|up
evm.TU.Scaffold133.51	yes|up	yes|up	yes|up	no|up	no|up	no|down
evm.TU.Scaffold133.54	no|down	no|down	yes|down	no|down	no|down	no|down
evm.TU.scaffold251s1.10	yes|down	yes|down	yes|down	no|up	no|up	no|down
evm.TU.Scaffold1917.15	no|down	yes|down	yes|down	no|down	no|down	no|up
evm.TU.Scaffold67.39	yes|down	yes|down	yes|down	no|up	no|down	no|down
evm.TU.Scaffold584.164	yes|down	yes|down	yes|down	no|down	no|down	no|down
evm.TU.Scaffold325.71	yes|down	yes|down	yes|down	no|up	no|up	no|up
evm.TU.Scaffold1008.305	yes|down	no|down	no|down	no|up	no|up	no|up
evm.TU.Scaffold254.119	no|down	no|down	yes|down	no|down	no|down	no|down
evm.TU.Scaffold69.454	yes|up	no|up	no|up	no|down	no|down	no|up
evm.TU.Scaffold69.457	yes|down	no|down	no|down	no|up	no|up	no|down
evm.TU.Scaffold5.205	yes|down	yes|down	yes|down	no|down	no|down	no|up
evm.TU.Scaffold254.111	no|down	yes|down	no|down	no|down	no|down	no|up
evm.TU.Scaffold11.18	yes|down	yes|down	yes|down	no|down	no|down	no|down
evm.TU.Scaffold252.181	no|up	no|up	yes|down	no|no test	no|down	no|down
evm.TU.Scaffold272.54	no|down	no|down	yes|down	no|down	no|down	no|down
evm.TU.Scaffold272.55	yes|down	yes|down	yes|down	no|down	no|down	no|down
evm.TU.Scaffold272.57	yes|down	yes|down	yes|down	no|down	no|down	no|up
evm.TU.Scaffold254.257	no|down	yes|down	yes|down	no|down	no|down	no|down
evm.TU.Scaffold584.94	yes|up	no|up	yes|up	no|down	no|down	no|up
evm.TU.Scaffold1008.95	yes|down	yes|down	yes|down	no|up	no|down	no|down
evm.TU.Scaffold584.97	no|up	no|up	yes|up	no|up	no|up	no|up
evm.TU.Scaffold122.22	yes|up	no|up	no|up	no|down	no|down	no|down
evm.TU.Scaffold5.32	yes|down	no|down	yes|down	no|up	no|up	no|down
evm.TU.Scaffold100.306	no|down	no|down	yes|down	no|down	no|down	no|down
evm.TU.Scaffold929.68	yes|down	yes|down	yes|down	no|up	no|up	no|down
evm.TU.Scaffold929.69	yes|down	yes|down	yes|down	no|up	no|up	no|up
evm.TU.Scaffold929.60	no|up	no|up	yes|up	no|down	no|up	no|up
evm.TU.Scaffold929.62	yes|down	no|down	no|down	no|up	no|up	no|up
evm.TU.Scaffold929.100	yes|up	yes|up	yes|up	no|up	no|down	no|down
evm.TU.Scaffold238.12	no|up	yes|up	yes|up	no|up	no|up	no|up
evm.TU.Scaffold238.17	yes|down	yes|down	yes|down	no|down	no|up	no|up
evm.TU.Scaffold238.14	yes|down	yes|down	yes|down	no|down	no|down	no|up
evm.TU.Scaffold238.18	yes|down	yes|down	yes|down	no|up	no|up	no|up
evm.TU.Scaffold238.19	yes|down	yes|down	yes|down	no|up	no|up	no|down
evm.TU.Scaffold273.50	yes|down	yes|down	yes|down	no|up	no|up	no|down
evm.TU.Scaffold254.332	no|down	yes|down	yes|down	no|down	no|down	no|down
evm.TU.Scaffold254.330	yes|down	yes|down	yes|down	no|down	yes|down	no|down
evm.TU.Scaffold165.92	yes|down	yes|down	yes|down	no|down	no|down	no|down
evm.TU.scaffold1219s1.1	no|up	no|up	yes|up	no|up	no|up	no|up
evm.TU.Scaffold254.291 evm.TU.Scaffold254.292	yes|down	yes|down	yes|down	no|down	yes|down	no|down
evm.TU.scaffold293s2.2	yes|down	yes|down	yes|down	no|down	no|down	no|down
evm.TU.scaffold24s1.7	no|down	yes|down	no|down	no|down	no|up	no|up
evm.TU.Scaffold13.308	yes|up	yes|up	yes|up	no|up	no|up	no|up
evm.TU.scaffold24s1.1	yes|down	yes|down	yes|down	no|down	no|down	no|down
evm.TU.Scaffold47.143	yes|down	yes|down	yes|down	no|up	no|up	no|down
evm.TU.Scaffold1603.210	yes|down	yes|down	yes|down	no|down	no|down	no|down
evm.TU.scaffold200s1.10 evm.TU.scaffold200s1.8	no|up	yes|up	no|up	no|up	no|up	no|down
evm.TU.Scaffold373.18	yes|up	yes|up	yes|up	no|down	no|up	no|up
evm.TU.Scaffold165.315	no|up	yes|up	yes|up	no|up	no|up	no|up
evm.TU.Scaffold16.225	yes|down	yes|down	yes|down	no|down	no|down	no|down
evm.TU.Scaffold373.16	yes|up	no|up	yes|up	no|down	no|down	no|up
evm.TU.Scaffold766.20	yes|up	yes|up	yes|up	no|down	no|up	no|up
evm.TU.Scaffold373.10	no|down	no|up	no|up	yes|up	yes|up	no|up
evm.TU.Scaffold16.220	yes|down	yes|down	yes|down	no|down	no|down	no|down
evm.TU.Scaffold373.211	yes|down	yes|down	yes|down	no|down	no|up	no|up
evm.TU.scaffold247s2.15	yes|down	yes|down	yes|down	no|up	no|up	no|down
evm.TU.scaffold2s1.16	yes|down	yes|down	yes|down	no|up	no|up	no|down
evm.TU.scaffold2s1.11	yes|up	yes|up	no|up	no|up	no|down	no|down
evm.TU.Scaffold245.13	yes|down	yes|down	yes|down	no|up	no|up	no|down
evm.TU.scaffold2s1.12	yes|down	yes|down	yes|down	no|down	no|down	no|up
evm.TU.Scaffold306.76	yes|down	yes|down	no|down	no|down	no|up	no|up
evm.TU.Scaffold63.224	yes|down	yes|down	yes|down	no|down	no|down	no|up
evm.TU.Scaffold63.226	yes|down	yes|down	yes|down	no|up	no|down	no|down
evm.TU.Scaffold306.72	yes|down	yes|down	yes|down	no|up	no|up	no|down
evm.TU.Scaffold63.220	yes|down	yes|down	yes|down	no|down	no|down	no|up
evm.TU.Scaffold245.18	no|up	yes|up	no|up	no|up	no|up	no|down
evm.TU.Scaffold245.19	yes|down	yes|down	yes|down	no|down	no|down	no|down
evm.TU.Scaffold38.511	yes|down	no|down	no|down	no|up	no|up	no|down
evm.TU.Scaffold169.393	yes|down	no|down	no|down	no|up	no|up	no|up
evm.TU.Scaffold169.392	yes|up	yes|up	yes|up	no|up	no|up	no|down
evm.TU.Scaffold169.391	yes|down	no|down	no|down	no|up	no|up	no|down
evm.TU.Scaffold102.107	no|up	yes|up	yes|up	no|up	no|up	no|down
evm.TU.Scaffold8.415	no|up	no|up	yes|up	no|down	no|up	no|up
evm.TU.Scaffold102.102	yes|down	no|down	yes|down	no|up	no|up	no|down
evm.TU.Scaffold102.101	no|down	yes|down	yes|down	no|down	no|down	no|down
evm.TU.Scaffold13.161	yes|down	yes|down	yes|down	no|down	no|down	no|down
evm.TU.Scaffold1444.161 evm.TU.Scaffold1444.160	no|down	yes|down	no|down	no|down	no|up	no|up
evm.TU.Scaffold100.495	no|up	yes|up	no|up	no|up	no|up	no|down
evm.TU.Scaffold293.44	yes|down	yes|down	yes|down	no|down	yes|down	no|down
evm.TU.Scaffold200.19	yes|up	yes|up	yes|up	no|down	no|down	no|up
evm.TU.scaffold84s1.3	yes|down	no|down	no|down	no|up	no|up	no|down
evm.TU.scaffold369s1.4	yes|up	yes|up	yes|up	no|down	no|up	no|up
evm.TU.scaffold84s1.7	no|up	yes|up	yes|up	no|up	no|up	no|up
evm.TU.Scaffold200.11	no|up	yes|up	yes|up	no|up	no|up	no|down
evm.TU.Scaffold200.10	yes|down	no|down	no|down	no|up	no|up	no|down
evm.TU.Scaffold200.13	no|down	yes|down	yes|down	no|down	no|down	no|up
evm.TU.Scaffold200.16	yes|up	yes|up	yes|up	no|down	no|up	no|up
evm.TU.Scaffold169.247	no|up	yes|up	no|up	no|up	no|down	no|down
evm.TU.Scaffold588.68	no|down	yes|down	no|down	no|down	no|down	no|up
evm.TU.Scaffold158.142	yes|down	yes|down	yes|down	yes|up	no|up	no|down
evm.TU.Scaffold2484.16	yes|down	yes|down	yes|down	no|up	no|up	no|up
evm.TU.Scaffold145.110	yes|down	yes|down	yes|down	no|up	no|down	no|down
evm.TU.Scaffold789.75 evm.TU.Scaffold789.77 evm.TU.Scaffold789.78	yes|down	yes|down	yes|down	no|down	no|up	no|up
evm.TU.Scaffold1696.8	yes|down	yes|down	yes|down	no|up	no|up	no|down
evm.TU.Scaffold95.136	yes|down	yes|down	yes|down	no|up	no|up	no|up
evm.TU.Scaffold95.137	yes|down	yes|down	yes|down	no|up	no|up	no|up
evm.TU.Scaffold588.66	yes|up	yes|up	yes|up	no|up	no|up	no|up
evm.TU.Scaffold71.328	yes|down	no|down	yes|down	yes|up	no|up	no|down
evm.TU.Scaffold902.32	yes|down	yes|down	yes|down	no|up	no|up	no|down
evm.TU.Scaffold71.320	no|up	yes|up	yes|up	no|up	no|up	no|up
evm.TU.Scaffold310.274	yes|down	yes|down	yes|down	no|up	no|down	no|down
evm.TU.Scaffold310.279	yes|down	yes|down	yes|down	no|up	no|up	no|down
evm.TU.Scaffold169.653	no|down	yes|down	yes|down	no|down	no|down	no|down
evm.TU.scaffold148s1.4	yes|down	yes|down	yes|down	no|down	no|down	no|up
evm.TU.Scaffold476.219	no|down	no|down	yes|down	no|up	no|down	no|down
evm.TU.Scaffold169.658	yes|down	yes|down	yes|down	no|up	no|up	no|down
evm.TU.Scaffold1008.165	yes|down	yes|down	yes|down	no|up	no|down	no|down
evm.TU.Scaffold476.212	yes|up	yes|up	yes|up	no|down	no|down	no|down
evm.TU.Scaffold476.211	yes|down	no|down	yes|down	no|up	no|up	no|down
evm.TU.Scaffold148.22	yes|down	yes|down	yes|down	no|down	yes|down	no|down
evm.TU.Scaffold69.208	yes|down	yes|down	yes|down	no|down	no|down	no|up
evm.TU.Scaffold336.74	yes|up	yes|up	yes|up	no|down	no|up	no|up
evm.TU.Scaffold169.312	yes|down	yes|down	yes|down	no|up	no|down	no|down
evm.TU.scaffold131s1.2	no|down	yes|down	yes|down	yes|down	yes|down	no|up
evm.TU.Scaffold772.77	yes|down	yes|down	yes|down	no|up	no|down	no|down
evm.TU.Scaffold722.98	yes|down	yes|down	yes|down	no|down	no|down	no|up
evm.TU.Scaffold95.62	no|up	yes|up	no|up	no|up	no|up	no|down
evm.TU.Scaffold100.159	no|down	no|down	yes|down	no|down	no|down	no|down
evm.TU.Scaffold95.67	yes|down	yes|down	yes|down	no|up	no|down	no|down
evm.TU.Scaffold95.66	yes|down	no|down	no|down	no|up	no|up	no|down
evm.TU.Scaffold95.65	yes|up	yes|up	yes|up	no|up	no|up	no|up
evm.TU.Scaffold95.64	no|up	no|up	yes|up	no|down	no|up	no|up
evm.TU.Scaffold139.186	no|down	no|down	yes|down	no|down	no|down	no|down
evm.TU.Scaffold139.180	no|down	yes|down	yes|down	no|down	no|down	no|down
evm.TU.Scaffold17.18	yes|down	yes|down	yes|down	no|down	no|down	no|down
evm.TU.Scaffold937.58	yes|down	yes|down	yes|down	no|up	no|up	no|up
evm.TU.Scaffold937.57	yes|down	yes|down	yes|down	no|down	no|down	no|up
evm.TU.Scaffold937.54	yes|down	yes|down	yes|down	yes|down	no|down	no|up
evm.TU.Scaffold2659.95	no|up	yes|up	no|up	no|up	no|down	no|down
evm.TU.Scaffold832.5	no|down	yes|down	yes|down	no|down	no|down	no|up
evm.TU.Scaffold133.65	yes|down	yes|down	yes|down	no|down	no|down	no|down
evm.TU.Scaffold133.63	no|down	yes|down	yes|down	no|down	no|down	no|down
evm.TU.scaffold295s1.9	no|up	yes|up	yes|up	no|up	no|up	no|up
evm.TU.scaffold295s1.7	no|up	yes|up	yes|up	no|up	no|up	no|down
evm.TU.Scaffold1817.192	yes|down	yes|down	yes|down	no|up	no|down	no|down
evm.TU.Scaffold165.108	yes|down	yes|down	yes|down	no|down	no|down	no|down
evm.TU.Scaffold165.109	yes|down	no|down	no|down	no|up	no|up	no|up
evm.TU.Scaffold67.40	yes|down	yes|down	yes|down	no|down	no|down	no|down
evm.TU.Scaffold1008.196	no|down	no|down	yes|down	no|down	no|down	no|down
evm.TU.Scaffold1817.199	no|down	yes|down	yes|down	no|down	no|down	no|up
evm.TU.Scaffold165.102	no|up	yes|up	no|up	no|up	no|up	no|down
evm.TU.Scaffold1725.10	no|up	yes|up	yes|up	no|up	no|up	no|up
evm.TU.Scaffold13.22	no|down	no|down	yes|down	no|down	no|down	no|down
evm.TU.Scaffold169.472	yes|up	yes|up	yes|up	no|down	no|up	no|up
evm.TU.Scaffold169.473	yes|up	no|up	no|up	no|down	no|down	no|up
evm.TU.Scaffold169.470	yes|down	yes|down	yes|down	no|up	no|up	no|down
evm.TU.Scaffold254.104	yes|down	yes|down	yes|down	yes|down	yes|down	no|down
evm.TU.Scaffold69.423	no|down	no|up	no|up	yes|up	yes|up	no|up
evm.TU.Scaffold69.425	yes|down	yes|down	yes|down	no|down	no|down	no|up
evm.TU.Scaffold69.426	yes|down	yes|down	yes|down	yes|down	yes|down	no|up
evm.TU.Scaffold145.66	no|up	no|up	yes|up	no|down	no|up	no|up
evm.TU.Scaffold218.54	yes|down	yes|down	yes|down	no|down	no|down	no|down
evm.TU.Scaffold122.30	no|down	yes|down	yes|down	no|down	no|down	no|up
evm.TU.Scaffold122.36	yes|up	yes|up	yes|up	no|down	no|up	no|up
evm.TU.Scaffold122.38	yes|down	yes|down	yes|down	no|down	no|down	no|up
evm.TU.Scaffold100.374	yes|down	yes|down	yes|down	no|down	no|up	no|up
evm.TU.Scaffold252.77	yes|down	yes|down	yes|down	no|up	no|up	no|down
evm.TU.scaffold109s1.62	yes|down	yes|down	yes|down	no|up	no|up	no|up
evm.TU.scaffold71s1.4	no|down	no|up	no|up	yes|up	yes|up	no|down
evm.TU.Scaffold282.95	yes|down	yes|down	yes|down	no|down	no|up	no|up
evm.TU.scaffold71s1.7	no|up	yes|up	yes|up	no|up	no|up	no|up
evm.TU.Scaffold282.92	yes|down	yes|down	yes|down	no|down	yes|down	no|down
evm.TU.scaffold71s1.3	no|down	no|down	no|up	no|up	yes|up	no|up
evm.TU.Scaffold282.99	yes|down	yes|down	no|down	no|up	no|up	no|up
evm.TU.Scaffold238.27	no|up	no|up	yes|up	no|up	no|up	no|up
evm.TU.Scaffold165.87	yes|down	yes|down	yes|down	no|down	no|down	no|down
evm.TU.Scaffold373.194	no|up	yes|up	yes|up	no|up	no|up	no|down
evm.TU.Scaffold165.85	yes|up	yes|up	yes|up	no|up	no|up	no|up
evm.TU.Scaffold165.82	yes|up	no|up	no|up	no|down	no|down	no|down
evm.TU.Scaffold165.80	no|up	yes|up	no|up	no|up	no|up	no|down
evm.TU.Scaffold254.322	yes|down	yes|down	yes|down	no|up	no|up	no|up
evm.TU.Scaffold2659.126	yes|down	yes|down	yes|down	no|down	no|down	no|up
evm.TU.Scaffold67.223	no|up	no|up	yes|up	no|up	no|up	no|up
evm.TU.Scaffold165.30	yes|down	no|down	no|down	no|up	no|up	no|down
evm.TU.Scaffold273.40	yes|down	yes|down	yes|down	no|up	no|up	no|down
evm.TU.Scaffold2659.122	yes|down	no|up	yes|down	yes|up	no|up	no|down
evm.TU.Scaffold165.88	no|up	no|up	yes|up	no|up	no|up	no|up
evm.TU.Scaffold1817.212	yes|down	yes|down	yes|down	no|up	no|up	no|up
evm.TU.scaffold406s1.5	yes|down	yes|down	yes|down	no|down	no|down	no|down
evm.TU.Scaffold252.186	no|down	no|down	yes|down	no|down	no|down	no|down
evm.TU.Scaffold2659.341	no|down	yes|down	no|down	no|down	no|down	no|up
evm.TU.Scaffold373.63	yes|down	yes|down	yes|down	no|down	yes|down	yes|down
evm.TU.Scaffold11.11	yes|up	no|up	yes|up	no|up	no|up	no|up
evm.TU.Scaffold16.232	yes|down	no|down	yes|down	no|up	no|up	no|down
evm.TU.Scaffold16.233	no|down	no|down	yes|down	no|down	no|down	no|down
evm.TU.Scaffold789.70	yes|down	yes|down	yes|down	no|up	no|up	no|down
evm.TU.Scaffold788.8	yes|down	no|down	yes|down	no|up	no|down	no|down
evm.TU.scaffold109s1.30 evm.TU.scaffold109s1.24	yes|up	no|up	no|up	no|down	no|down	no|up
evm.TU.Scaffold373.222	yes|up	no|up	no|up	no|down	no|down	no|up
evm.TU.Scaffold373.225	yes|down	no|down	yes|down	no|up	no|up	no|down
evm.TU.Scaffold373.226	no|down	no|down	yes|down	no|up	no|down	no|down
evm.TU.Scaffold373.227	yes|down	yes|down	yes|down	no|down	no|down	no|down
evm.TU.Scaffold373.228	yes|up	yes|up	yes|up	no|up	no|up	no|down
evm.TU.Scaffold788.5	no|down	no|down	yes|down	no|down	no|down	no|down
evm.TU.Scaffold214.154	yes|down	yes|down	yes|down	no|down	no|down	no|down
evm.TU.scaffold163s1.14	no|down	no|down	yes|down	no|down	no|down	no|down
evm.TU.Scaffold245.22	yes|down	yes|down	yes|down	yes|down	no|down	no|up
evm.TU.Scaffold1054.30	no|up	yes|up	yes|up	no|up	no|up	no|down
evm.TU.Scaffold1054.31	yes|up	no|up	yes|up	no|down	no|down	no|up
evm.TU.Scaffold63.232	yes|down	yes|down	yes|down	no|down	no|down	no|down
evm.TU.Scaffold69.5	no|down	yes|down	no|down	no|down	no|up	no|up
evm.TU.Scaffold69.1	yes|down	yes|down	yes|down	no|up	no|up	no|down
evm.TU.Scaffold8.404	yes|down	yes|down	yes|down	no|down	no|down	no|down
evm.TU.Scaffold1127.214	yes|down	yes|down	yes|down	no|down	no|down	no|down
evm.TU.Scaffold8.401	no|down	yes|down	yes|down	no|down	no|down	no|down
evm.TU.Scaffold282.181	no|down	no|down	yes|down	no|down	no|down	no|down
evm.TU.Scaffold476.47	no|up	yes|up	yes|up	no|up	no|up	no|up
evm.TU.Scaffold13.178	yes|down	yes|down	yes|down	no|down	no|down	no|down
evm.TU.Scaffold13.179	no|no test	no|down	yes|down	no|down	no|down	no|down
evm.TU.Scaffold282.186	no|down	no|down	yes|down	no|up	no|up	no|down
evm.TU.Scaffold282.187	no|down	yes|down	yes|down	no|down	no|down	no|down
evm.TU.Scaffold13.174	no|down	yes|down	yes|down	no|down	no|down	no|up
evm.TU.Scaffold13.176	yes|down	no|down	no|down	no|up	no|up	no|up
evm.TU.scaffold1164s2.3	yes|down	yes|down	yes|down	no|down	no|down	no|down
evm.TU.Scaffold293.74	no|up	yes|up	no|up	no|up	no|up	no|down
evm.TU.Scaffold620.92	yes|up	yes|up	yes|up	no|up	no|up	no|down
evm.TU.Scaffold100.309	yes|up	no|up	no|up	no|down	no|down	no|up
evm.TU.Scaffold620.95	no|up	yes|up	yes|up	no|up	no|up	no|up
evm.TU.Scaffold620.94	no|up	yes|up	yes|up	no|up	no|up	no|down
evm.TU.scaffold999s1.8	no|up	no|up	yes|up	no|down	no|up	no|up
evm.TU.scaffold999s1.3	yes|up	yes|up	yes|up	no|up	no|up	no|down
evm.TU.Scaffold42.18 evm.TU.Scaffold42.19	no|up	yes|up	yes|up	no|up	no|up	no|up
evm.TU.Scaffold2937.82	yes|up	yes|up	yes|up	no|down	no|down	no|up
evm.TU.Scaffold1817.306 evm.TU.Scaffold1817.307	yes|down	yes|down	yes|down	no|down	yes|down	no|down
evm.TU.Scaffold145.162	yes|up	yes|up	yes|up	no|up	no|up	no|down
evm.TU.Scaffold145.161	no|down	no|down	yes|down	no|up	no|down	no|down
evm.TU.Scaffold17.4	yes|up	yes|up	yes|up	no|up	no|up	no|up
evm.TU.Scaffold71.55 evm.TU.Scaffold71.56	yes|down	yes|down	yes|down	no|down	no|down	no|up
evm.TU.Scaffold81.230	yes|down	yes|down	yes|down	no|down	no|down	no|up
evm.TU.Scaffold545.142	yes|down	yes|down	yes|down	no|down	yes|down	no|down
evm.TU.Scaffold902.42	no|up	yes|up	no|up	no|up	no|up	no|down
evm.TU.Scaffold902.44	no|up	no|up	yes|up	no|up	no|up	no|up
evm.TU.Scaffold71.336	yes|up	yes|up	yes|up	no|up	no|up	no|up
evm.TU.Scaffold902.48	no|down	no|up	no|up	no|up	yes|up	no|up
evm.TU.Scaffold310.261	yes|down	yes|down	yes|down	no|up	no|down	no|down
evm.TU.scaffold14s1.2	no|up	yes|up	yes|up	no|up	no|up	no|up
evm.TU.Scaffold310.264	no|down	yes|down	no|down	no|down	no|down	no|up
evm.TU.scaffold253s1.30	no|up	yes|up	no|up	no|up	no|up	no|down
evm.TU.Scaffold169.641	yes|up	yes|up	yes|up	no|up	no|up	no|down
evm.TU.Scaffold169.643	yes|down	yes|down	yes|down	no|down	no|down	no|up
evm.TU.Scaffold169.642	yes|down	yes|down	yes|down	no|up	no|down	no|down
evm.TU.Scaffold226.33	no|up	yes|up	no|up	no|up	no|up	no|down
evm.TU.Scaffold226.35	no|up	yes|up	yes|up	no|up	no|up	no|down
evm.TU.Scaffold69.216	yes|up	yes|up	yes|up	no|up	no|up	no|down
evm.TU.Scaffold69.214	no|down	yes|down	yes|down	no|down	no|down	no|down
evm.TU.Scaffold148.35	yes|down	yes|down	yes|down	no|down	no|down	no|down
evm.TU.Scaffold81.99	yes|down	yes|down	yes|down	no|down	no|up	no|up
evm.TU.Scaffold1047.2	no|up	yes|up	no|up	no|up	no|up	no|down
evm.TU.Scaffold1047.3	no|up	yes|up	yes|up	no|up	no|up	no|down
evm.TU.Scaffold1047.5	yes|up	yes|up	yes|up	no|down	no|down	no|down
evm.TU.Scaffold13.8	yes|up	yes|up	yes|up	yes|up	yes|up	no|up
evm.TU.Scaffold336.61	yes|down	yes|down	yes|down	no|up	no|down	no|down
evm.TU.Scaffold804.86	no|up	no|up	yes|up	no|up	no|up	no|up
evm.TU.Scaffold13.5	yes|down	yes|down	yes|down	no|down	no|down	no|down
evm.TU.Scaffold336.68	yes|down	no|down	no|down	no|up	no|up	no|down
evm.TU.scaffold670s1.2	no|down	yes|down	yes|down	no|down	no|down	no|up
evm.TU.scaffold670s1.3	no|down	yes|down	no|down	no|down	no|down	no|up
evm.TU.Scaffold772.62	yes|down	yes|down	yes|down	no|down	no|down	no|down
evm.TU.Scaffold772.61	yes|down	yes|down	yes|down	no|down	no|down	no|down
evm.TU.Scaffold772.66	yes|down	yes|down	yes|down	no|down	no|down	no|down
evm.TU.Scaffold100.141	no|down	no|down	yes|down	no|down	no|down	no|down
evm.TU.Scaffold100.147	no|down	yes|down	yes|down	no|down	no|down	no|down
evm.TU.scaffold958s1.2	no|down	yes|down	yes|down	no|down	no|down	no|up
evm.TU.Scaffold7.16	no|down	yes|down	yes|down	no|down	no|down	no|up
evm.TU.scaffold958s1.7	yes|up	yes|up	yes|up	yes|up	no|up	no|up
evm.TU.Scaffold584.364	yes|up	yes|up	yes|up	no|up	no|up	no|up
evm.TU.scaffold958s1.5	no|down	no|down	yes|down	no|up	no|down	no|down
evm.TU.scaffold958s1.8	yes|down	yes|down	yes|down	no|up	no|up	no|down
evm.TU.Scaffold588.274	yes|down	yes|down	yes|down	no|down	no|down	no|down
evm.TU.Scaffold1143.15	yes|down	no|down	no|down	no|up	no|up	no|up
evm.TU.Scaffold1143.16	no|down	yes|down	no|down	no|down	no|up	no|up
evm.TU.Scaffold310.167	no|down	no|down	yes|down	no|up	no|down	no|down
evm.TU.scaffold67s1.1	no|up	yes|up	yes|up	no|up	no|up	no|down
evm.TU.Scaffold282.153	yes|down	yes|down	yes|down	no|up	no|down	no|down
evm.TU.Scaffold2659.81	no|up	no|up	yes|up	no|up	no|up	no|up
evm.TU.Scaffold282.152	yes|down	no|down	yes|down	no|down	no|down	no|down
evm.TU.Scaffold133.70	no|down	yes|down	no|down	no|down	no|down	no|up
evm.TU.Scaffold2659.89	yes|down	no|down	no|up	no|up	yes|up	no|up
evm.TU.Scaffold5.193	no|up	yes|up	no|up	no|up	no|up	no|down
evm.TU.Scaffold282.151	yes|down	yes|down	no|down	no|up	no|up	no|up
evm.TU.Scaffold71.117 evm.TU.Scaffold71.118	no|up	no|up	yes|up	no|down	no|up	no|up
evm.TU.Scaffold588.383	yes|down	no|down	no|down	no|up	no|up	no|down
evm.TU.Scaffold1008.180	yes|up	yes|up	yes|up	no|up	no|down	no|down
evm.TU.Scaffold165.112	yes|down	yes|down	yes|down	no|down	no|down	no|up
evm.TU.Scaffold69.438	yes|down	yes|down	yes|down	no|down	no|down	no|up
evm.TU.Scaffold69.432	yes|down	yes|down	yes|down	no|down	no|down	no|down
evm.TU.Scaffold69.433	yes|down	yes|down	yes|down	no|up	no|down	no|down
evm.TU.Scaffold254.132	no|down	yes|down	no|down	no|down	no|down	no|up
evm.TU.Scaffold69.431	yes|down	yes|down	yes|down	no|down	no|down	no|up
evm.TU.Scaffold69.437	no|down	yes|down	yes|down	no|down	no|down	no|down
evm.TU.scaffold127s1.24	yes|down	yes|down	yes|down	no|down	yes|down	no|down
evm.TU.Scaffold100.368	yes|down	yes|down	yes|down	no|down	no|down	no|down
evm.TU.Scaffold5.14	yes|down	yes|down	yes|down	no|down	no|down	no|down
evm.TU.Scaffold5.13	yes|down	yes|down	yes|down	no|down	no|down	no|up
evm.TU.Scaffold222.37	yes|down	yes|down	yes|down	no|down	no|down	no|down
evm.TU.Scaffold222.36	yes|down	yes|down	no|down	no|up	no|up	no|up
evm.TU.Scaffold222.35	yes|down	yes|down	yes|down	no|down	no|down	no|down
evm.TU.Scaffold282.83	yes|up	no|up	no|up	no|down	no|down	no|up
evm.TU.Scaffold282.84	no|up	yes|up	yes|up	no|up	no|up	no|up
evm.TU.Scaffold1049.9	no|down	no|down	yes|down	no|down	no|down	no|down
evm.TU.Scaffold282.88	yes|up	yes|up	yes|up	no|up	no|up	no|up
evm.TU.Scaffold929.123	yes|down	yes|down	yes|down	no|down	no|down	no|up
evm.TU.Scaffold929.124	yes|down	yes|down	yes|down	no|down	no|down	no|down
evm.TU.Scaffold238.39	no|up	yes|up	yes|up	no|up	no|up	no|down
evm.TU.Scaffold254.311	yes|up	yes|up	yes|up	no|down	no|down	no|up
evm.TU.Scaffold47.62	yes|up	yes|up	yes|up	no|up	no|up	no|up
evm.TU.Scaffold2659.138	no|down	yes|down	yes|down	no|down	no|down	no|down
evm.TU.Scaffold47.65	yes|down	no|down	no|down	no|up	no|up	no|down
evm.TU.Scaffold373.183	no|down	no|down	yes|down	no|up	no|down	no|down
evm.TU.Scaffold254.317	yes|up	yes|up	no|up	no|up	no|down	no|down
evm.TU.Scaffold2659.134	yes|down	no|down	yes|down	no|up	no|up	no|down
evm.TU.Scaffold2659.136	no|down	no|up	no|up	yes|up	yes|up	no|down
evm.TU.Scaffold273.34	yes|down	yes|down	yes|down	no|down	no|down	no|up
evm.TU.Scaffold2659.132	yes|up	yes|up	yes|up	no|up	no|up	no|down
evm.TU.Scaffold1931.206 evm.TU.Scaffold1931.207	yes|down	yes|down	yes|down	no|down	no|down	no|up
evm.TU.Scaffold880.37	yes|down	yes|down	yes|down	no|down	no|down	no|down
evm.TU.Scaffold880.36	yes|down	yes|down	yes|down	no|down	no|down	no|down
evm.TU.scaffold247s2.35	no|down	yes|up	no|up	yes|up	no|up	no|down
evm.TU.Scaffold139.69	yes|down	yes|down	yes|down	no|down	no|down	no|down
evm.TU.scaffold247s2.33	yes|down	yes|down	yes|down	no|up	no|up	no|down
evm.TU.Scaffold100.445	no|down	yes|down	no|down	no|down	no|down	no|up
evm.TU.Scaffold1008.244	no|up	no|up	yes|up	no|down	no|up	no|up
evm.TU.scaffold247s2.39	no|up	yes|up	yes|up	no|up	no|up	no|up
evm.TU.Scaffold1817.223	no|up	yes|up	yes|up	no|up	no|up	no|down
evm.TU.Scaffold1817.222	no|down	no|down	yes|down	no|down	no|down	no|down
evm.TU.Scaffold2659.354	yes|down	yes|down	yes|down	no|up	no|up	no|down
evm.TU.Scaffold1603.272	yes|up	yes|up	yes|up	no|up	no|down	no|down
evm.TU.Scaffold2659.357	no|down	yes|down	yes|down	no|down	no|down	no|down
evm.TU.Scaffold2659.350	yes|down	yes|down	yes|down	no|down	no|down	no|down
evm.TU.Scaffold2659.351	yes|up	no|up	no|up	no|down	yes|down	no|down
evm.TU.Scaffold1127.192	yes|down	yes|down	yes|down	no|down	no|down	no|up
evm.TU.Scaffold789.62	yes|down	yes|down	yes|down	no|down	no|down	no|down
evm.TU.Scaffold38.188 evm.TU.Scaffold38.189	yes|down	yes|down	yes|down	no|up	no|up	no|down
evm.TU.Scaffold789.64	no|down	no|down	yes|down	no|up	no|down	no|down
evm.TU.Scaffold1008.249	yes|up	no|up	no|up	no|down	no|down	no|up
evm.TU.Scaffold373.74	yes|up	yes|up	yes|up	no|up	no|up	no|up
evm.TU.Scaffold373.232	yes|down	yes|down	yes|down	no|up	no|down	no|down
evm.TU.Scaffold313.86	yes|up	no|up	yes|up	no|down	no|down	no|up
evm.TU.Scaffold139.61	no|up	yes|up	yes|up	no|up	no|up	no|down
evm.TU.scaffold199s1.1	yes|up	yes|up	yes|up	no|down	no|up	no|up
evm.TU.Scaffold222.9	yes|down	yes|down	yes|down	no|down	no|down	no|down
evm.TU.Scaffold293.95	yes|down	yes|down	yes|down	no|up	no|down	no|down
evm.TU.Scaffold8.432	no|down	yes|down	yes|down	no|down	no|down	no|up
evm.TU.Scaffold8.430	no|down	yes|down	no|down	no|down	no|up	no|up
evm.TU.scaffold287s1.14	yes|down	yes|down	yes|down	no|down	no|up	no|up
evm.TU.Scaffold476.51	yes|down	yes|down	yes|down	no|up	no|down	no|down
evm.TU.Scaffold282.196	no|down	yes|down	yes|down	no|down	no|down	no|down
evm.TU.scaffold1074s1.2	yes|up	yes|up	yes|up	no|up	no|up	no|up
evm.TU.Scaffold476.58	no|up	no|up	yes|up	no|up	no|up	no|up
evm.TU.Scaffold105.149	yes|down	yes|down	yes|down	no|up	no|up	no|down
evm.TU.Scaffold588.398	no|up	yes|up	yes|up	no|up	no|up	no|down
evm.TU.Scaffold588.399	yes|down	yes|down	yes|down	no|down	no|down	no|down
evm.TU.Scaffold588.396	yes|down	yes|down	yes|down	no|up	no|down	no|down
evm.TU.Scaffold105.143	yes|up	yes|up	yes|up	no|up	no|up	no|up
evm.TU.Scaffold105.146	yes|down	no|down	no|down	no|up	no|up	no|up
evm.TU.Scaffold620.87	no|down	yes|down	yes|down	no|down	no|down	no|down
evm.TU.Scaffold1029.202	no|up	yes|up	yes|up	no|up	no|up	no|down
evm.TU.Scaffold1029.203	yes|up	no|up	no|up	no|down	no|down	no|up
evm.TU.Scaffold252.89	no|down	yes|down	yes|down	no|down	no|down	no|up
evm.TU.Scaffold252.88	yes|down	yes|down	yes|down	no|down	no|down	no|down
evm.TU.Scaffold200.35	no|down	yes|down	yes|down	yes|down	no|down	no|up
evm.TU.Scaffold54.128	no|up	yes|up	yes|up	no|up	no|up	no|up
evm.TU.Scaffold47.205	no|up	yes|up	no|up	no|up	no|up	no|down
evm.TU.Scaffold252.82	no|up	yes|up	yes|up	no|up	no|up	no|up
evm.TU.Scaffold169.263	yes|down	yes|down	yes|down	no|up	no|up	no|down
evm.TU.Scaffold47.200	no|up	yes|up	yes|up	no|up	no|up	no|up
evm.TU.Scaffold2937.94	yes|up	yes|up	no|up	no|down	no|down	no|down
evm.TU.Scaffold2937.99	no|down	yes|down	no|down	no|down	no|down	no|up
evm.TU.Scaffold145.170	no|up	yes|up	no|up	no|up	no|down	no|down
evm.TU.scaffold896s1.2	yes|up	no|up	no|up	no|down	no|down	no|up
evm.TU.Scaffold16.399 evm.TU.Scaffold16.401	yes|down	yes|down	yes|down	no|up	no|down	no|down
evm.TU.Scaffold169.56	yes|down	yes|down	yes|down	yes|up	yes|up	no|down
evm.TU.Scaffold169.51	no|up	yes|up	no|up	no|up	no|up	no|down
evm.TU.Scaffold169.50	no|up	yes|up	yes|up	no|up	no|up	no|down
evm.TU.Scaffold1444.247	no|down	no|down	yes|down	no|up	no|down	no|down
evm.TU.Scaffold1444.242	yes|down	yes|down	yes|down	no|up	no|up	no|up
evm.TU.Scaffold310.50 evm.TU.Scaffold310.51	no|down	yes|down	yes|down	no|down	no|down	no|down
evm.TU.Scaffold100.25	yes|down	yes|down	yes|down	no|down	no|down	no|up
evm.TU.Scaffold71.309	no|down	no|down	yes|down	no|down	no|down	no|down
evm.TU.Scaffold293.61	no|down	no|down	yes|down	no|down	no|down	no|down
evm.TU.Scaffold293.62	no|up	no|up	yes|up	no|up	no|up	no|up
evm.TU.Scaffold139.93	no|up	no|up	yes|up	no|up	no|up	no|up
evm.TU.Scaffold902.59	no|down	no|down	yes|down	no|up	no|down	no|down
evm.TU.Scaffold293.69	no|up	yes|up	no|up	no|up	no|up	no|down
evm.TU.Scaffold8.70	no|up	yes|up	no|up	no|up	no|up	no|down
evm.TU.Scaffold588.83	no|up	yes|up	yes|up	no|up	no|up	no|up
evm.TU.Scaffold588.82	no|up	no|up	yes|up	no|up	no|up	no|up
evm.TU.Scaffold588.80	no|down	yes|down	yes|down	no|down	no|down	no|up
evm.TU.Scaffold310.250	yes|down	yes|down	yes|down	no|down	yes|down	no|down
evm.TU.Scaffold63.314	yes|up	yes|up	yes|up	no|down	no|down	no|up
evm.TU.scaffold192s1.28	yes|down	yes|down	yes|down	no|down	no|down	no|down
evm.TU.Scaffold772.56	yes|down	yes|down	yes|down	yes|up	yes|up	no|down
evm.TU.Scaffold772.52	yes|down	yes|down	yes|down	no|down	no|down	no|down
evm.TU.Scaffold169.670	yes|down	yes|down	yes|down	no|up	no|up	no|down
evm.TU.Scaffold226.25	yes|up	yes|up	yes|up	no|down	no|down	no|down
evm.TU.Scaffold226.23	yes|up	yes|up	yes|up	no|up	no|up	no|up
evm.TU.Scaffold69.226	no|down	no|down	yes|down	no|up	no|down	no|down
evm.TU.Scaffold69.223	no|up	no|down	no|down	no|down	yes|down	no|down
evm.TU.Scaffold69.221	yes|down	yes|down	yes|down	no|up	no|up	no|down
evm.TU.Scaffold804.207	no|down	yes|down	yes|down	no|down	no|down	no|down
evm.TU.Scaffold804.204	yes|down	yes|down	yes|down	no|down	no|down	no|up
evm.TU.Scaffold804.200	yes|up	yes|up	yes|up	no|up	no|up	no|up
evm.TU.Scaffold16.221	no|down	no|down	yes|down	no|down	no|down	no|down
evm.TU.Scaffold336.59	yes|up	yes|up	yes|up	no|up	no|up	no|up
evm.TU.Scaffold373.11	yes|down	yes|down	yes|down	no|down	no|down	no|up
evm.TU.Scaffold254.550	no|up	no|up	yes|up	no|up	no|up	no|up
evm.TU.Scaffold95.188	yes|down	no|down	yes|down	no|up	no|down	no|down
evm.TU.Scaffold584.358	no|down	yes|down	no|down	no|down	no|down	no|up
evm.TU.Scaffold584.357	no|down	no|down	yes|down	no|down	no|down	no|down
evm.TU.Scaffold7.25	no|down	yes|down	yes|down	no|down	no|down	no|down
evm.TU.Scaffold7.24	yes|up	no|up	no|up	no|down	no|down	no|down
evm.TU.Scaffold169.188	no|up	yes|up	yes|up	no|up	no|up	no|up
evm.TU.Scaffold105.65	no|down	yes|down	yes|down	no|down	no|down	no|up
evm.TU.Scaffold169.180	yes|down	yes|down	yes|down	no|down	no|down	no|up
evm.TU.Scaffold1143.27	no|down	yes|down	no|down	no|down	no|up	no|up
evm.TU.Scaffold937.75	yes|up	yes|up	yes|up	no|down	no|up	no|up
evm.TU.Scaffold2659.79	yes|down	yes|down	yes|down	no|up	no|up	no|down
evm.TU.Scaffold2659.76	no|up	no|up	yes|up	no|up	no|up	no|up
evm.TU.Scaffold5.182	yes|down	yes|down	yes|down	no|up	no|down	no|down
evm.TU.Scaffold2659.74	no|down	yes|down	yes|down	no|down	yes|down	no|down
evm.TU.Scaffold2659.75	yes|down	yes|down	yes|down	no|down	no|down	no|up
evm.TU.Scaffold69.407	no|up	yes|up	no|up	no|up	no|up	no|down
evm.TU.scaffold40s1.1	yes|up	yes|up	yes|up	no|down	no|up	no|up
evm.TU.Scaffold254.125	yes|down	yes|down	yes|down	no|up	no|up	no|down
evm.TU.Scaffold254.124	yes|down	yes|down	yes|down	no|down	no|down	no|down
evm.TU.scaffold40s1.4	yes|down	yes|down	yes|down	no|down	no|down	no|down
evm.TU.scaffold40s1.5	no|up	no|up	yes|up	no|up	no|up	no|up
evm.TU.Scaffold69.400	yes|up	no|up	no|up	no|down	no|down	no|down
evm.TU.Scaffold73.56	no|down	no|down	yes|down	no|down	no|down	no|down
evm.TU.Scaffold254.129	no|down	yes|down	yes|down	no|down	no|down	no|down
evm.TU.Scaffold67.141	yes|down	yes|down	yes|down	no|up	no|down	no|down
evm.TU.scaffold202s1.2	yes|down	no|down	yes|down	no|up	no|up	no|down
evm.TU.Scaffold100.356	yes|down	yes|down	yes|down	no|up	no|up	no|down
evm.TU.scaffold109s1.48	yes|down	yes|down	yes|down	no|down	no|up	no|up
evm.TU.Scaffold100.353	no|down	no|down	yes|down	no|up	no|down	no|down
evm.TU.Scaffold2084.2	no|up	no|up	yes|up	no|up	no|up	no|up
evm.TU.scaffold109s1.42	yes|down	yes|down	yes|down	no|down	no|down	no|down
evm.TU.Scaffold934.50	no|up	no|up	yes|up	no|up	no|up	no|up
evm.TU.Scaffold242.91	yes|up	yes|up	yes|up	no|up	no|up	no|down
evm.TU.Scaffold231.203 evm.TU.Scaffold231.202	no|up	no|up	yes|up	no|up	no|up	no|up
evm.TU.Scaffold282.71	yes|down	yes|down	yes|down	no|down	no|down	no|up
evm.TU.Scaffold282.70	no|down	yes|down	yes|down	no|down	no|down	no|up
evm.TU.Scaffold789.124	yes|down	yes|down	yes|down	no|up	no|up	no|down
evm.TU.scaffold791s4.4	no|down	yes|down	no|down	no|down	no|down	no|up
evm.TU.scaffold2s1.10	yes|down	yes|down	yes|down	no|up	no|down	no|down
evm.TU.Scaffold2659.109	no|up	yes|up	no|up	no|up	no|up	no|down
evm.TU.Scaffold789.106	no|up	yes|up	no|up	no|up	no|up	no|down
evm.TU.Scaffold254.306	yes|up	yes|up	no|up	no|up	no|down	no|down
evm.TU.Scaffold273.20	yes|down	yes|down	no|down	no|up	no|up	no|up
evm.TU.Scaffold789.102	no|down	no|down	yes|down	no|down	no|down	no|down
evm.TU.Scaffold254.300	no|up	yes|up	yes|up	no|up	no|up	no|up
evm.TU.Scaffold63.225	yes|up	yes|up	yes|up	no|up	no|up	no|down
evm.TU.Scaffold69.161	yes|down	no|down	no|down	no|up	no|up	no|down
evm.TU.Scaffold880.20	yes|up	yes|up	no|up	no|down	no|down	no|down
evm.TU.Scaffold2484.91	no|down	yes|down	yes|down	no|down	no|down	no|down
evm.TU.Scaffold2484.92	yes|down	yes|down	yes|down	no|down	no|down	no|down
evm.TU.scaffold247s2.20	yes|down	yes|down	yes|down	no|up	no|down	no|down
evm.TU.Scaffold282.298	yes|down	no|down	no|down	no|up	no|up	no|down
evm.TU.Scaffold71.63	yes|down	yes|down	yes|down	no|up	no|up	no|down
evm.TU.scaffold247s2.28	yes|down	yes|down	yes|down	no|up	no|up	no|down
evm.TU.scaffold2s1.18	yes|down	yes|down	yes|down	no|down	no|down	no|up
evm.TU.Scaffold1127.189	yes|up	yes|up	yes|up	no|no test	no|no test	no|no test
evm.TU.Scaffold2659.367	no|down	no|down	yes|down	no|down	yes|down	no|down
evm.TU.Scaffold1603.267	yes|down	yes|down	yes|down	no|up	no|up	no|down
evm.TU.Scaffold934.4	no|up	yes|up	yes|up	no|up	no|up	no|up
evm.TU.Scaffold934.3	no|down	yes|down	no|down	no|down	no|down	no|up
evm.TU.Scaffold934.2	yes|down	yes|down	yes|down	no|up	no|down	no|down
evm.TU.Scaffold204.6	yes|down	yes|down	yes|down	no|down	no|down	no|up
evm.TU.Scaffold440.3	no|down	yes|up	no|up	yes|up	yes|up	no|down
evm.TU.Scaffold105.151	yes|up	no|up	yes|up	no|down	no|down	no|up
evm.TU.scaffold450s1.2	yes|down	yes|down	yes|down	no|down	no|down	no|down
evm.TU.scaffold450s1.3	yes|down	yes|down	yes|down	no|down	no|down	no|down
evm.TU.Scaffold252.268 evm.TU.Scaffold252.269	yes|down	no|down	no|down	yes|up	yes|up	no|up
evm.TU.Scaffold754.260	yes|down	yes|down	yes|down	no|down	yes|down	no|down
evm.TU.Scaffold63.218	yes|up	yes|up	yes|up	no|down	no|up	no|up
evm.TU.Scaffold16.214	yes|up	no|up	yes|up	no|down	no|down	no|up
evm.TU.Scaffold476.61	no|down	yes|down	no|down	no|down	no|down	no|up
evm.TU.Scaffold373.44	yes|up	yes|up	yes|up	no|down	no|down	no|up
evm.TU.Scaffold16.210	no|up	yes|down	no|down	yes|down	yes|down	no|up
evm.TU.Scaffold13.115	no|down	yes|down	yes|down	no|down	no|down	no|down
evm.TU.Scaffold411.90	yes|up	yes|up	yes|up	no|up	no|up	no|up
evm.TU.Scaffold411.92	yes|down	yes|down	yes|down	no|up	no|up	no|up
evm.TU.Scaffold411.99	yes|down	yes|down	yes|down	no|down	no|down	no|up
evm.TU.Scaffold588.382	no|up	yes|up	no|up	no|up	no|up	no|down
evm.TU.Scaffold588.386	yes|up	yes|up	yes|up	no|up	no|up	no|up
evm.TU.Scaffold588.384	no|down	yes|down	yes|down	no|down	no|down	no|up
evm.TU.Scaffold84.29	no|up	no|up	yes|up	no|up	no|up	no|up
evm.TU.Scaffold145.99	yes|up	yes|up	yes|up	no|up	no|up	no|down
evm.TU.Scaffold145.98	yes|down	no|down	no|down	no|up	no|up	no|down
evm.TU.Scaffold145.95	yes|up	yes|up	yes|up	no|down	no|up	no|up
evm.TU.Scaffold254.418	no|down	no|down	yes|down	no|down	no|down	no|down
evm.TU.Scaffold505.33	yes|up	yes|up	yes|up	no|up	no|up	no|up
evm.TU.scaffold66s1.16	yes|up	yes|up	yes|up	no|up	no|up	no|up
evm.TU.Scaffold1931.126	yes|down	yes|down	yes|down	no|down	yes|down	no|down
evm.TU.Scaffold1931.124	yes|down	yes|down	yes|down	no|down	no|down	no|up
evm.TU.scaffold66s1.12	yes|down	yes|down	yes|down	no|down	no|down	no|up
evm.TU.Scaffold145.9	yes|down	no|down	no|down	no|up	no|up	no|down
evm.TU.Scaffold145.8	yes|down	yes|down	yes|down	no|down	no|down	no|down
evm.TU.Scaffold204.10	yes|down	yes|down	yes|down	no|up	no|up	no|down
evm.TU.Scaffold1029.238	no|up	yes|up	yes|up	no|up	no|up	no|up
evm.TU.Scaffold8.426	no|down	yes|down	yes|down	no|down	no|down	no|up
evm.TU.Scaffold38.353	no|down	no|down	yes|down	no|down	no|down	no|down
evm.TU.Scaffold145.197	yes|down	no|down	no|down	no|up	no|up	no|down
evm.TU.Scaffold1029.234	yes|up	no|up	no|up	no|down	no|down	no|up
evm.TU.Scaffold1029.237	yes|down	yes|down	no|down	no|down	no|up	no|up
evm.TU.Scaffold200.27	yes|down	no|down	yes|down	no|up	no|up	no|down
evm.TU.Scaffold47.216	no|up	yes|up	yes|up	yes|up	yes|up	no|down
evm.TU.Scaffold47.217	yes|up	yes|up	yes|up	no|down	no|up	no|up
evm.TU.Scaffold252.90	yes|down	no|up	no|up	yes|up	yes|up	no|up
evm.TU.Scaffold169.211	yes|down	yes|down	yes|down	no|up	no|down	no|down
evm.TU.Scaffold169.214	yes|down	yes|down	no|down	no|up	no|up	no|up
evm.TU.Scaffold252.95	yes|down	no|down	yes|down	no|up	no|up	no|down
evm.TU.Scaffold620.140 evm.TU.Scaffold620.141	yes|down	yes|down	yes|down	no|down	no|down	no|up
evm.TU.Scaffold81.218	yes|down	yes|down	yes|down	no|up	no|down	no|down
evm.TU.Scaffold145.146	yes|down	no|down	yes|down	yes|up	yes|up	yes|down
evm.TU.Scaffold169.45	no|down	yes|down	yes|down	no|down	yes|down	no|down
evm.TU.Scaffold145.142	yes|down	yes|down	yes|down	no|down	yes|down	no|down
evm.TU.Scaffold145.143	no|down	yes|down	no|down	no|down	no|down	no|up
evm.TU.scaffold1026s1.4	yes|down	yes|down	yes|down	no|down	no|down	no|up
evm.TU.scaffold1026s1.7	yes|down	yes|down	yes|down	no|down	no|down	no|up
evm.TU.Scaffold145.148	yes|down	no|down	no|down	yes|up	yes|up	no|up
evm.TU.Scaffold273.182	yes|down	yes|down	yes|down	no|down	no|down	no|up
evm.TU.scaffold1026s1.2	yes|down	no|up	yes|up	yes|up	yes|up	no|up
evm.TU.Scaffold293.11	yes|down	no|down	yes|down	no|up	no|up	no|down
evm.TU.Scaffold293.10	no|down	no|down	yes|down	no|down	no|down	no|down
evm.TU.Scaffold293.14	no|up	yes|up	no|up	no|up	no|up	no|down
evm.TU.Scaffold293.18	yes|down	yes|down	yes|down	no|up	no|up	no|down
evm.TU.Scaffold545.120	no|down	yes|down	yes|down	no|down	no|down	no|up
evm.TU.Scaffold100.510	no|up	no|up	yes|up	no|up	no|up	no|up
evm.TU.Scaffold100.516	no|up	yes|up	yes|up	no|up	no|up	no|up
evm.TU.Scaffold310.244	yes|down	yes|down	yes|down	no|down	no|down	no|down
evm.TU.Scaffold772.47	no|up	yes|up	no|up	no|up	no|down	no|down
evm.TU.Scaffold169.663	yes|down	no|down	yes|down	no|up	no|up	no|down
evm.TU.Scaffold772.49	yes|down	yes|down	yes|down	no|down	no|down	no|down
evm.TU.Scaffold169.665	yes|down	yes|down	yes|down	no|down	no|down	no|down
evm.TU.scaffold241s1.14	yes|down	yes|down	yes|down	no|down	no|down	no|down
evm.TU.scaffold241s1.16	yes|down	yes|down	yes|down	no|down	no|down	no|down
evm.TU.Scaffold476.240	yes|down	yes|down	yes|down	no|up	no|up	no|down
evm.TU.Scaffold476.241	yes|down	yes|down	yes|down	no|up	no|down	no|down
evm.TU.scaffold241s1.13	yes|down	yes|down	yes|down	no|down	no|down	no|down
evm.TU.Scaffold148.10	yes|down	yes|down	yes|down	no|up	no|down	no|down
evm.TU.Scaffold69.232	no|down	yes|down	no|down	no|down	no|up	no|up
evm.TU.Scaffold148.13	no|down	yes|down	yes|down	no|down	no|down	no|up
evm.TU.scaffold241s1.18	yes|down	no|down	no|down	no|up	no|up	no|up
evm.TU.Scaffold69.235	yes|up	yes|up	yes|up	no|up	no|up	no|up
evm.TU.Scaffold69.121	yes|up	no|up	no|up	no|down	no|down	no|down
evm.TU.Scaffold336.44	no|down	no|down	yes|down	no|down	no|down	no|down
evm.TU.Scaffold254.542	yes|up	no|up	no|up	no|down	no|down	no|up
evm.TU.Scaffold254.548	no|down	yes|down	no|down	no|down	no|up	no|up
evm.TU.Scaffold277.17	no|down	yes|down	no|down	no|down	no|down	no|up
evm.TU.Scaffold277.16	no|up	no|up	yes|up	no|up	no|up	no|up
evm.TU.Scaffold47.55	yes|up	yes|up	yes|up	no|up	no|up	no|down
evm.TU.Scaffold100.167	yes|down	yes|down	yes|down	no|up	no|down	no|down
evm.TU.Scaffold100.164	yes|down	yes|down	yes|down	no|down	no|down	no|up
evm.TU.Scaffold236.287	yes|down	yes|down	yes|down	no|down	no|down	no|down
evm.TU.Scaffold236.283	no|up	no|up	yes|up	no|down	no|up	no|up
evm.TU.Scaffold584.342	no|down	yes|down	yes|down	no|down	no|down	no|up
evm.TU.Scaffold254.366	yes|up	yes|up	yes|up	no|up	no|up	no|down
evm.TU.Scaffold7.32	yes|up	no|up	yes|up	no|down	no|down	no|up
evm.TU.Scaffold7.33	no|up	yes|up	yes|up	no|up	no|up	no|up
evm.TU.Scaffold236.288	no|down	yes|down	yes|down	no|down	no|down	no|down
evm.TU.Scaffold169.199	yes|up	no|up	no|up	no|down	no|down	no|up
evm.TU.Scaffold169.198	yes|down	yes|down	yes|down	no|up	no|down	no|down
evm.TU.Scaffold169.191	yes|down	yes|down	yes|down	no|up	no|down	no|down
evm.TU.Scaffold105.56	yes|down	yes|down	yes|down	no|down	no|down	no|down
evm.TU.Scaffold169.193	no|down	yes|down	no|down	no|down	no|down	no|up
evm.TU.Scaffold2659.69	yes|up	no|up	no|up	no|down	no|down	no|down
evm.TU.Scaffold2659.68	yes|up	yes|up	no|up	no|down	no|down	no|down
evm.TU.Scaffold902.138	yes|up	no|up	yes|up	no|down	no|up	no|up
evm.TU.Scaffold2659.66	no|up	yes|up	yes|up	no|up	no|up	no|up
evm.TU.Scaffold2659.62	no|down	yes|down	yes|down	yes|down	yes|down	no|up
evm.TU.Scaffold69.147	yes|down	yes|down	yes|down	no|down	no|down	no|down
evm.TU.Scaffold16.12	no|up	yes|up	no|up	no|up	no|up	no|down
evm.TU.Scaffold69.140	no|down	yes|down	yes|down	no|down	no|down	no|up
evm.TU.Scaffold69.417	no|down	yes|down	no|down	no|down	no|down	no|up
evm.TU.Scaffold69.418	no|down	no|down	yes|down	no|down	no|down	no|down
evm.TU.Scaffold310.34	yes|up	yes|up	yes|up	no|up	no|up	no|down
evm.TU.Scaffold310.30	yes|down	yes|down	yes|down	no|down	no|down	no|down
evm.TU.Scaffold310.32	no|down	no|down	yes|down	no|up	no|down	no|down
evm.TU.scaffold141s1.3	yes|down	yes|down	yes|down	no|down	no|down	no|down
evm.TU.scaffold141s1.2	yes|down	yes|down	yes|down	no|down	no|down	no|up
evm.TU.Scaffold169.442	no|up	no|up	yes|up	no|down	no|up	no|up
evm.TU.scaffold297s1.8	yes|down	yes|down	yes|down	no|up	no|down	no|down
evm.TU.Scaffold1817.314	no|down	no|down	yes|down	no|down	no|down	no|down
evm.TU.scaffold297s1.3	yes|up	yes|up	yes|up	no|up	no|up	no|down
evm.TU.scaffold297s1.7	no|up	yes|up	yes|up	no|up	no|up	no|down
evm.TU.scaffold297s1.5	yes|down	yes|down	yes|down	no|down	no|up	no|up
evm.TU.Scaffold476.142	yes|up	no|up	no|up	no|down	no|down	no|up
evm.TU.Scaffold839.23	yes|up	no|up	no|up	no|down	no|down	no|up
evm.TU.Scaffold81.79 evm.TU.Scaffold81.80	no|up	yes|up	yes|up	no|up	no|up	no|up
evm.TU.Scaffold313.5	yes|down	no|down	no|down	no|up	no|up	no|up
evm.TU.Scaffold313.6	no|down	no|down	yes|down	no|up	no|down	no|down
evm.TU.Scaffold139.260	yes|down	yes|down	yes|down	no|up	no|down	no|down
evm.TU.Scaffold165.131	no|up	yes|up	yes|up	no|up	no|up	no|down
evm.TU.Scaffold67.78	yes|down	yes|down	yes|down	no|down	no|down	no|down
evm.TU.Scaffold165.138	yes|down	yes|down	yes|down	no|down	yes|down	no|down
evm.TU.Scaffold100.344	no|up	yes|up	yes|up	no|up	no|up	no|up
evm.TU.scaffold109s1.37	yes|up	no|up	yes|up	no|down	no|up	no|up
evm.TU.Scaffold880.13	yes|down	yes|down	yes|down	no|down	no|down	no|down
evm.TU.Scaffold880.12	yes|up	no|up	no|up	no|down	no|down	no|up
evm.TU.Scaffold282.69	yes|down	yes|down	no|down	no|up	no|up	no|up
evm.TU.Scaffold282.64	no|down	no|down	yes|down	no|down	no|down	no|down
evm.TU.Scaffold282.65	no|down	no|down	yes|down	no|down	no|down	no|down
evm.TU.Scaffold47.182	yes|down	yes|down	yes|down	no|up	no|up	no|down
evm.TU.Scaffold282.63	yes|up	no|up	yes|up	no|down	no|down	no|up
evm.TU.Scaffold13.340	yes|down	yes|down	yes|down	no|down	no|down	no|down
evm.TU.Scaffold929.142	yes|down	no|down	no|down	no|up	no|up	no|down
evm.TU.Scaffold1905.85	yes|down	yes|down	yes|down	no|down	no|down	no|down
evm.TU.Scaffold929.146	no|up	no|up	yes|up	no|down	no|up	no|up
evm.TU.Scaffold929.145	yes|up	yes|up	yes|up	no|up	no|up	no|down
evm.TU.Scaffold22.78	yes|up	no|up	yes|up	no|down	no|up	no|up
evm.TU.Scaffold789.115	yes|down	yes|down	yes|down	no|up	no|up	no|up
evm.TU.Scaffold47.45	yes|up	yes|up	yes|up	no|down	no|up	no|up
evm.TU.Scaffold789.110	no|down	yes|down	no|down	no|down	no|up	no|up
evm.TU.Scaffold254.374	no|down	no|down	yes|down	no|down	no|down	no|down
evm.TU.Scaffold273.15	no|down	yes|down	no|down	no|down	no|down	no|up
evm.TU.Scaffold67.213	yes|down	yes|down	yes|down	no|down	no|down	no|down
evm.TU.Scaffold67.214	yes|down	yes|down	yes|down	no|up	no|up	no|down
evm.TU.Scaffold2659.113	yes|down	no|up	no|down	yes|up	yes|up	no|down
evm.TU.Scaffold273.10	no|up	yes|up	yes|up	no|up	no|up	no|up
evm.TU.Scaffold2484.80	yes|up	yes|up	yes|up	no|up	no|up	no|up
evm.TU.Scaffold252.230	no|down	yes|down	no|down	no|down	no|down	no|up
evm.TU.Scaffold273.19	yes|down	yes|down	yes|down	no|down	no|down	no|down
evm.TU.Scaffold71.14	no|up	yes|up	yes|up	no|up	no|up	no|down
evm.TU.Scaffold325.89	yes|down	yes|down	no|down	no|up	no|up	no|up
evm.TU.Scaffold706.10	no|up	no|up	yes|up	no|down	no|up	no|up
evm.TU.Scaffold282.286	no|down	no|down	yes|down	no|down	no|down	no|down
evm.TU.Scaffold282.285	yes|up	no|up	yes|up	no|down	no|down	no|up
evm.TU.Scaffold11.187	no|up	no|up	yes|up	no|up	no|up	no|up
evm.TU.Scaffold11.184	yes|up	yes|up	yes|up	no|up	no|up	no|down
evm.TU.Scaffold1603.255	no|down	no|down	yes|down	no|down	no|down	no|down
evm.TU.Scaffold11.189	yes|up	yes|up	yes|up	no|up	yes|up	no|down
evm.TU.Scaffold2659.375	yes|down	yes|down	yes|down	no|down	no|down	no|down
evm.TU.Scaffold1603.251	no|down	no|down	yes|down	no|down	no|down	no|down
evm.TU.Scaffold2659.370	no|down	yes|down	yes|down	no|down	yes|down	yes|down
evm.TU.Scaffold1603.252	yes|down	yes|down	yes|down	no|down	no|up	no|up
evm.TU.Scaffold1931.123	no|up	yes|up	no|up	no|up	no|up	no|down
evm.TU.scaffold301s1.5	yes|down	yes|down	yes|down	no|down	no|down	no|up
evm.TU.Scaffold195.3	yes|up	no|up	yes|up	no|down	no|down	no|up
evm.TU.Scaffold195.5	no|down	no|down	yes|down	no|down	no|down	no|down
evm.TU.Scaffold195.6	yes|down	yes|down	yes|down	no|up	no|down	no|down
evm.TU.Scaffold2659.6	no|up	yes|up	no|up	no|up	no|down	no|down
evm.TU.scaffold301s1.8	yes|down	yes|down	yes|down	no|down	no|down	no|down
evm.TU.Scaffold105.120	no|down	yes|down	no|down	no|down	no|up	no|up
evm.TU.Scaffold63.261	yes|down	no|down	no|down	no|up	no|up	no|down
evm.TU.Scaffold63.260	yes|down	yes|down	yes|down	no|up	no|up	no|down
evm.TU.Scaffold91.6	yes|up	yes|up	yes|up	no|up	no|up	no|up
evm.TU.Scaffold91.7	yes|up	yes|up	yes|up	no|up	no|down	no|down
evm.TU.Scaffold63.264	yes|down	no|down	yes|down	no|down	no|down	no|up
evm.TU.Scaffold11.450	yes|down	yes|down	yes|down	no|down	no|down	no|down
evm.TU.Scaffold91.9	yes|up	yes|up	yes|up	no|up	no|up	no|up
evm.TU.Scaffold16.261	yes|down	yes|down	yes|down	no|down	no|down	no|down
evm.TU.Scaffold16.265	yes|down	yes|down	yes|down	no|down	no|down	no|up
evm.TU.Scaffold373.55	yes|down	yes|down	yes|down	no|down	no|down	no|up
evm.TU.Scaffold373.56	yes|down	yes|down	yes|down	no|down	no|down	no|up
evm.TU.Scaffold373.57	yes|up	yes|up	yes|up	no|up	no|up	no|up
evm.TU.Scaffold16.269	yes|up	yes|up	yes|up	no|down	no|up	no|up
evm.TU.Scaffold1143.47	no|down	no|down	yes|down	no|up	no|up	no|down
evm.TU.Scaffold476.71	no|up	yes|up	yes|up	no|up	no|up	no|down
evm.TU.Scaffold411.82	yes|down	yes|down	yes|down	no|up	no|up	no|up
evm.TU.Scaffold95.1	yes|up	yes|up	no|up	no|up	no|down	no|down
evm.TU.Scaffold13.124	yes|down	yes|down	yes|down	no|up	no|up	no|down
evm.TU.Scaffold13.123	yes|down	yes|down	yes|down	no|down	no|up	no|up
evm.TU.Scaffold13.122	no|down	yes|down	yes|down	no|down	no|down	no|up
evm.TU.Scaffold411.84	yes|down	yes|down	yes|down	no|down	yes|down	no|down
evm.TU.Scaffold411.85	yes|up	no|up	yes|up	no|down	no|up	no|up
evm.TU.Scaffold145.81	yes|down	yes|down	yes|down	no|up	no|up	no|up
evm.TU.Scaffold145.83	yes|down	yes|down	yes|down	no|up	no|up	no|down
evm.TU.Scaffold145.85	no|up	yes|up	yes|up	no|up	no|up	no|up
evm.TU.Scaffold145.86	yes|down	yes|down	yes|down	no|up	no|up	no|down
evm.TU.Scaffold1931.134	yes|down	yes|down	yes|down	yes|down	yes|down	no|down
evm.TU.Scaffold1931.135	yes|down	yes|down	yes|down	no|down	no|up	no|up
evm.TU.Scaffold1931.137	yes|down	yes|down	yes|down	no|down	no|down	no|down
evm.TU.Scaffold13.284	yes|down	yes|down	yes|down	no|up	no|down	no|down
evm.TU.Scaffold1931.139	yes|down	yes|down	yes|down	no|up	no|up	no|down
evm.TU.Scaffold169.201	yes|down	yes|down	yes|down	no|down	no|down	no|down
evm.TU.Scaffold195.49	yes|up	no|up	no|up	no|down	no|down	no|up
evm.TU.Scaffold195.48	no|up	yes|up	yes|up	no|up	no|up	no|up
evm.TU.Scaffold934.49 evm.TU.Scaffold934.48	yes|down	yes|down	yes|down	no|up	no|up	no|down
evm.TU.scaffold293s2.1	yes|down	yes|down	yes|down	no|down	no|down	no|down
evm.TU.scaffold325s1.3	yes|up	yes|up	yes|up	no|up	no|up	no|up
evm.TU.Scaffold145.150	no|down	yes|down	yes|down	no|down	no|down	no|up
evm.TU.Scaffold145.156	yes|down	yes|down	yes|down	no|down	no|down	no|down
evm.TU.Scaffold145.155	yes|down	yes|down	yes|down	no|up	no|up	no|down
evm.TU.Scaffold545.133	no|down	yes|down	yes|down	no|down	no|down	no|up
evm.TU.Scaffold902.74	yes|down	yes|down	yes|down	no|up	no|up	no|down
evm.TU.Scaffold902.75	yes|down	yes|down	yes|down	no|up	no|down	no|down
evm.TU.Scaffold902.76	yes|down	yes|down	yes|down	no|down	no|down	no|down
evm.TU.Scaffold902.77	yes|down	yes|down	yes|down	no|down	no|down	no|down
evm.TU.Scaffold254.481	yes|down	no|down	yes|down	no|up	no|down	no|down
evm.TU.Scaffold588.69	yes|down	yes|down	yes|down	no|down	no|down	no|up
evm.TU.scaffold144s1.1	no|up	yes|up	yes|up	no|up	no|up	no|up
evm.TU.scaffold144s1.3	no|up	no|up	yes|up	no|up	yes|up	no|up
evm.TU.Scaffold100.500	yes|down	yes|down	yes|down	no|down	no|down	no|down
evm.TU.Scaffold100.502	no|down	yes|down	yes|down	no|up	no|down	no|down
evm.TU.Scaffold100.504	yes|down	no|down	no|down	no|up	no|up	no|down
evm.TU.Scaffold588.63	yes|down	yes|down	yes|down	no|up	no|up	no|down
evm.TU.Scaffold100.506	yes|up	no|up	yes|up	no|down	no|down	no|up
evm.TU.scaffold226s2.4	yes|up	yes|up	yes|up	no|up	no|up	no|down
evm.TU.scaffold226s2.5	no|up	yes|up	yes|up	no|up	no|up	no|up
evm.TU.Scaffold226.42	no|up	yes|up	yes|up	no|up	no|up	no|up
evm.TU.Scaffold226.41	yes|down	yes|down	no|down	no|up	no|up	no|up
evm.TU.Scaffold226.47	no|up	yes|up	yes|up	no|up	no|up	no|up
evm.TU.Scaffold71.105	yes|down	yes|down	yes|down	no|down	no|down	no|down
evm.TU.Scaffold310.181	no|down	yes|down	yes|down	no|down	no|down	no|down
evm.TU.scaffold55s2.5	no|up	yes|up	no|up	no|up	no|up	no|down
evm.TU.scaffold55s2.7	yes|down	yes|down	yes|down	no|up	no|up	no|up
evm.TU.Scaffold336.37	no|up	no|up	yes|up	no|up	no|up	no|up
evm.TU.Scaffold944.37	yes|up	no|up	no|up	no|down	no|down	no|down
evm.TU.Scaffold254.572	yes|down	yes|down	yes|down	no|down	no|up	no|up
evm.TU.Scaffold105.7	yes|down	yes|down	yes|down	no|up	no|up	no|down
evm.TU.Scaffold254.579	no|up	no|down	no|down	no|down	yes|down	no|down
evm.TU.Scaffold69.396	no|up	yes|up	yes|up	no|up	no|up	no|up
evm.TU.Scaffold63.96 evm.TU.Scaffold63.97	yes|down	yes|down	no|down	no|up	no|up	no|up
evm.TU.Scaffold69.398	no|down	no|up	no|up	yes|up	yes|up	no|up
evm.TU.Scaffold236.292	yes|up	yes|up	yes|up	no|up	no|up	no|up
evm.TU.Scaffold902.31	no|up	yes|up	no|up	no|up	no|up	no|down
evm.TU.Scaffold418.3	no|up	yes|up	no|up	no|up	no|up	no|down
evm.TU.Scaffold169.591	yes|down	no|down	no|down	no|up	no|up	no|up
evm.TU.Scaffold105.45	yes|down	yes|down	yes|down	no|down	no|up	no|up
evm.TU.Scaffold2659.58	no|up	yes|up	yes|up	no|up	no|up	no|down
evm.TU.Scaffold245.64	yes|down	yes|down	yes|down	no|down	no|down	no|down
evm.TU.Scaffold2659.54	yes|down	yes|down	yes|down	no|down	no|down	no|down
evm.TU.Scaffold69.173	yes|down	yes|down	yes|down	no|down	no|down	no|up
evm.TU.Scaffold69.172	no|down	yes|down	yes|down	no|down	no|down	no|down
evm.TU.Scaffold69.171	yes|down	no|down	no|down	no|up	no|up	no|up
evm.TU.Scaffold254.142	yes|down	yes|down	yes|down	no|down	no|down	no|up
evm.TU.Scaffold254.145	no|down	yes|down	yes|down	no|down	no|down	no|up
evm.TU.Scaffold69.176	no|up	no|up	yes|up	no|down	no|up	no|up
evm.TU.Scaffold69.174	no|down	yes|down	no|down	no|down	no|down	no|up
evm.TU.Scaffold254.149	yes|down	yes|down	yes|down	no|up	no|up	no|down
evm.TU.Scaffold69.178	yes|down	yes|down	yes|down	no|down	no|down	no|up
evm.TU.Scaffold310.21	yes|up	yes|up	yes|up	no|down	no|up	no|up
evm.TU.scaffold1102s1.4	no|down	yes|down	yes|down	no|down	no|down	no|up
evm.TU.scaffold1102s1.5	no|down	yes|down	no|down	no|down	no|down	no|up
evm.TU.scaffold86s1.8	yes|down	yes|down	yes|down	no|up	no|down	no|down
evm.TU.scaffold823s1.11	no|up	no|up	no|up	no|up	yes|up	no|up
evm.TU.scaffold786s1.2	yes|up	yes|up	yes|up	no|down	no|down	no|up
evm.TU.scaffold786s1.3	no|up	no|up	yes|up	no|up	no|up	no|up
evm.TU.Scaffold47.427	no|down	no|down	yes|down	no|up	no|down	no|down
evm.TU.Scaffold204.48	no|up	no|down	yes|down	yes|down	yes|down	no|down
evm.TU.scaffold123s1.25	yes|up	no|up	no|up	no|down	no|down	no|down
evm.TU.Scaffold165.142	yes|down	yes|down	yes|down	no|up	no|up	no|up
evm.TU.Scaffold165.143	yes|down	yes|down	yes|down	no|down	no|down	no|up
evm.TU.Scaffold67.89	yes|up	yes|up	yes|up	no|up	no|up	no|up
evm.TU.Scaffold67.87	yes|down	yes|down	yes|down	no|down	no|down	no|down
evm.TU.Scaffold38.377	no|down	no|down	yes|down	no|down	no|down	no|down
evm.TU.Scaffold67.82	yes|down	yes|down	yes|down	no|up	no|down	no|down
evm.TU.Scaffold67.83	yes|down	yes|down	yes|down	no|down	no|down	no|down
evm.TU.scaffold109s1.22	no|up	yes|up	yes|up	no|up	no|up	no|down
evm.TU.scaffold587s1.2	yes|down	yes|down	yes|down	no|down	no|down	no|up
evm.TU.Scaffold282.59	yes|up	yes|up	yes|up	no|down	no|down	no|up
evm.TU.Scaffold282.52	no|up	yes|up	yes|up	no|up	no|up	no|up
evm.TU.Scaffold282.51	yes|down	yes|down	yes|down	no|up	no|down	no|down
evm.TU.scaffold15s1.18	yes|down	yes|down	yes|down	no|down	no|down	no|down
evm.TU.Scaffold789.128	yes|up	no|up	no|up	no|down	no|down	no|down
evm.TU.Scaffold78.57 evm.TU.Scaffold78.58	no|down	yes|down	yes|down	no|down	no|down	no|up
evm.TU.Scaffold789.122	yes|down	yes|down	yes|down	no|down	no|up	no|up
evm.TU.scaffold215s1.9	yes|down	yes|down	yes|down	no|up	no|down	no|down
evm.TU.Scaffold789.125	yes|down	yes|down	yes|down	no|down	no|down	no|down
evm.TU.Scaffold789.127	yes|up	yes|up	yes|up	no|up	no|up	no|up
evm.TU.Scaffold252.208	no|down	no|up	no|up	no|up	yes|up	no|up
evm.TU.Scaffold2659.160	yes|down	yes|down	yes|down	no|down	no|down	no|down
evm.TU.Scaffold252.202	no|up	no|up	yes|up	no|up	no|up	no|up
evm.TU.Scaffold252.203	yes|up	yes|up	yes|up	no|up	no|up	no|down
evm.TU.Scaffold252.207	no|down	yes|down	yes|down	no|down	no|down	no|up
evm.TU.Scaffold69.99	no|down	no|down	yes|down	no|down	no|down	no|up
evm.TU.Scaffold336.175	yes|down	yes|down	yes|down	no|up	no|up	no|down
evm.TU.Scaffold1603.249	yes|up	yes|up	yes|up	no|down	no|down	no|up
evm.TU.Scaffold78.30 evm.TU.Scaffold78.31	no|down	yes|down	no|down	no|down	no|down	no|up
evm.TU.Scaffold158.108	yes|down	yes|down	yes|down	no|down	no|down	no|up
evm.TU.Scaffold1603.243	yes|down	yes|down	yes|down	no|down	no|down	no|down
evm.TU.Scaffold2659.307	yes|down	yes|down	yes|down	no|up	no|up	no|up
evm.TU.Scaffold11.192	no|up	yes|up	yes|up	no|up	no|up	no|up
evm.TU.Scaffold630.15	yes|down	yes|down	yes|down	no|down	no|down	no|up
evm.TU.Scaffold630.11	yes|up	no|up	yes|up	yes|down	no|down	no|up
evm.TU.Scaffold13.280	no|up	no|up	yes|up	no|up	no|up	no|up
evm.TU.Scaffold630.18	yes|down	yes|down	yes|down	no|down	no|down	no|down
evm.TU.Scaffold105.130	yes|down	yes|down	yes|down	no|down	no|down	no|down
evm.TU.Scaffold105.135	yes|up	yes|up	yes|up	no|up	no|up	no|up
evm.TU.Scaffold13.63	no|down	no|down	yes|down	no|down	no|down	no|down
evm.TU.Scaffold105.137	yes|down	yes|down	yes|down	no|down	no|down	no|down
evm.TU.Scaffold95.221	no|down	yes|down	yes|down	no|down	no|down	no|up
evm.TU.Scaffold245.67	yes|down	yes|down	yes|down	no|down	no|down	no|down
evm.TU.Scaffold11.449	yes|up	yes|up	yes|up	no|up	no|up	no|up
evm.TU.Scaffold754.249	yes|down	yes|down	yes|down	no|up	no|up	no|down
evm.TU.scaffold246s1.1	yes|down	yes|down	yes|down	no|up	no|down	no|down
evm.TU.Scaffold11.443	yes|down	yes|down	yes|down	no|down	no|down	no|up
evm.TU.scaffold246s1.7	yes|down	yes|down	yes|down	no|down	no|down	no|down
evm.TU.Scaffold11.445	yes|down	no|down	no|down	no|up	no|up	no|down
evm.TU.Scaffold16.271	no|down	no|down	yes|down	no|down	no|down	no|down
evm.TU.Scaffold16.277	yes|up	yes|up	yes|up	no|up	no|up	no|down
evm.TU.Scaffold373.1	no|down	no|down	yes|down	no|down	no|down	no|down
evm.TU.Scaffold165.39	no|up	no|up	yes|up	no|down	no|up	no|up
evm.TU.Scaffold592.37	no|up	yes|up	yes|up	no|up	no|up	no|down
evm.TU.Scaffold13.135	yes|down	yes|down	yes|down	no|up	no|up	no|up
evm.TU.Scaffold373.7	yes|down	yes|down	yes|down	no|down	no|down	no|down
evm.TU.Scaffold169.231	yes|down	yes|down	yes|down	no|down	no|down	no|down
evm.TU.Scaffold2937.98	yes|down	yes|down	yes|down	no|down	no|up	no|up
evm.TU.scaffold366s1.1	no|down	no|down	yes|down	no|up	no|down	no|down
evm.TU.Scaffold54.178	yes|down	yes|down	yes|down	no|down	yes|down	no|down
evm.TU.Scaffold145.300	yes|down	yes|down	yes|down	no|up	no|up	no|down
evm.TU.Scaffold254.392	no|down	yes|down	no|down	no|down	no|down	no|up
evm.TU.Scaffold373.106	yes|down	yes|down	yes|down	no|down	no|down	no|down
evm.TU.scaffold190s1.7	yes|up	yes|up	yes|up	no|up	no|up	no|up
evm.TU.Scaffold165.37	yes|down	yes|down	yes|down	no|up	no|down	no|down
evm.TU.scaffold190s1.4	yes|down	yes|down	yes|down	no|up	no|down	no|down
evm.TU.Scaffold681.4	no|up	yes|up	yes|up	no|up	no|up	no|up
evm.TU.scaffold190s1.1	yes|down	no|down	no|down	yes|up	yes|up	no|down
evm.TU.Scaffold195.55	yes|down	yes|down	yes|down	no|up	no|up	no|down
evm.TU.Scaffold195.53	no|down	no|down	yes|down	no|down	no|down	no|down
evm.TU.Scaffold195.51	yes|down	yes|down	yes|down	no|down	no|down	no|up
evm.TU.Scaffold38.438	yes|up	yes|up	yes|up	no|up	no|up	no|up
evm.TU.Scaffold411.50	no|up	yes|up	yes|up	no|up	no|up	no|down
evm.TU.Scaffold588.347	yes|down	yes|down	yes|down	no|down	no|down	no|down
evm.TU.Scaffold169.65	yes|up	yes|up	yes|up	no|up	no|up	no|down
evm.TU.Scaffold169.63	yes|up	yes|up	yes|up	no|down	no|down	no|up
evm.TU.Scaffold293.34	yes|down	yes|down	yes|down	no|up	no|up	no|up
evm.TU.scaffold64s1.7	yes|down	no|down	no|down	no|up	no|up	no|up
evm.TU.scaffold64s1.4	no|up	yes|up	yes|up	no|up	no|up	no|up
evm.TU.Scaffold293.30	yes|down	yes|down	yes|down	no|down	no|down	no|down
evm.TU.Scaffold588.78	no|down	yes|down	no|down	no|down	no|up	no|up
evm.TU.Scaffold37.41 evm.TU.Scaffold37.42	no|up	no|up	yes|up	no|up	no|up	no|up
evm.TU.Scaffold588.72	yes|up	yes|up	yes|up	no|down	no|up	no|up
evm.TU.Scaffold8.44	yes|up	yes|up	yes|up	no|down	no|up	no|up
evm.TU.Scaffold96.3	no|down	no|down	yes|down	no|down	no|down	no|down
evm.TU.Scaffold96.2	no|down	no|down	yes|down	no|up	no|down	no|down
evm.TU.Scaffold69.76	no|down	yes|down	yes|down	no|down	no|down	no|down
evm.TU.Scaffold96.8	no|down	no|down	yes|down	no|down	no|down	no|down
evm.TU.scaffold845s1.7	no|down	yes|down	yes|down	no|down	no|down	no|up
evm.TU.Scaffold71.112	yes|up	yes|up	yes|up	no|up	no|up	no|up
evm.TU.Scaffold71.113	yes|down	no|down	no|down	no|up	no|up	no|down
evm.TU.scaffold332s1.5	yes|up	no|up	yes|up	no|up	no|up	no|down
evm.TU.Scaffold336.28	yes|up	no|up	yes|up	no|down	no|down	no|up
evm.TU.Scaffold310.190	yes|down	yes|down	yes|down	no|down	no|down	no|up
evm.TU.scaffold155s2.9	no|down	yes|down	no|down	no|down	no|down	no|up
evm.TU.Scaffold310.195	yes|down	yes|down	yes|down	no|down	no|up	no|up
evm.TU.Scaffold114.111	yes|down	yes|down	yes|down	no|up	no|down	no|down
evm.TU.Scaffold254.564	no|down	no|down	yes|down	no|down	yes|down	no|down
evm.TU.Scaffold254.562	yes|down	yes|down	yes|down	no|up	no|up	no|down
evm.TU.scaffold309s3.22	no|up	yes|up	yes|up	no|up	no|up	no|up
evm.TU.Scaffold69.380	no|up	yes|up	yes|up	no|up	no|up	no|down
evm.TU.Scaffold69.382	yes|down	yes|down	yes|down	no|down	no|down	no|down
evm.TU.Scaffold2659.42	yes|up	yes|up	yes|up	no|up	no|up	no|up
evm.TU.Scaffold69.387	yes|down	yes|down	yes|down	no|up	no|up	no|down
evm.TU.scaffold169s1.6	yes|up	yes|up	yes|up	no|up	no|up	no|down
evm.TU.Scaffold2659.199	no|down	no|down	yes|down	no|down	no|down	no|down
evm.TU.Scaffold275.27	yes|down	yes|down	yes|down	no|down	no|down	no|down
evm.TU.Scaffold275.22	yes|up	yes|up	yes|up	no|down	no|up	no|up
evm.TU.Scaffold902.111	no|up	no|up	yes|up	no|up	no|up	no|up
evm.TU.Scaffold69.168	yes|down	yes|down	yes|down	no|up	no|up	no|down
evm.TU.Scaffold310.11	no|down	yes|down	yes|down	no|down	no|down	no|up
evm.TU.Scaffold254.177	yes|down	yes|down	yes|down	no|up	no|down	no|down
evm.TU.Scaffold310.17	yes|down	yes|down	yes|down	no|down	no|down	no|down
evm.TU.Scaffold310.16	yes|up	yes|up	yes|up	no|up	no|up	no|up
evm.TU.Scaffold310.15	yes|up	yes|up	yes|up	no|up	no|up	no|up
evm.TU.Scaffold1061.9	yes|down	yes|down	yes|down	no|down	no|up	no|up
evm.TU.Scaffold1061.3	no|up	no|up	yes|up	no|down	no|up	no|up
evm.TU.Scaffold754.83	no|down	no|down	yes|down	no|down	no|down	no|down
evm.TU.Scaffold195.59	no|down	yes|down	yes|down	no|down	no|down	no|down
evm.TU.Scaffold254.6	no|up	no|up	yes|up	no|down	no|up	no|up
evm.TU.Scaffold254.7	no|up	yes|up	yes|up	no|up	no|up	no|down
evm.TU.scaffold772s1.7	yes|up	no|up	no|up	no|down	no|down	no|up
evm.TU.scaffold207s1.13	no|up	no|up	yes|up	no|down	no|up	no|up
evm.TU.scaffold207s1.17	no|up	yes|up	no|up	no|up	no|up	no|down
evm.TU.Scaffold254.9	no|up	yes|up	no|up	no|up	no|up	no|down
evm.TU.Scaffold254.29	yes|down	yes|down	yes|down	no|up	no|up	no|up
evm.TU.Scaffold231.13	yes|down	yes|down	yes|down	no|down	no|down	no|up
evm.TU.Scaffold139.286	yes|down	yes|down	yes|down	no|up	no|up	no|up
evm.TU.Scaffold231.18	yes|down	yes|down	yes|down	no|up	no|up	no|up
evm.TU.Scaffold254.267	no|down	no|down	yes|down	no|up	no|down	no|down
evm.TU.scaffold8s1.26	yes|up	yes|up	yes|up	no|up	no|up	no|up
evm.TU.Scaffold252.218	no|down	yes|down	yes|down	no|down	no|down	no|up
evm.TU.Scaffold282.46	no|up	yes|up	no|up	no|up	no|up	no|down
evm.TU.Scaffold929.165	yes|up	yes|up	yes|up	no|up	no|up	no|up
evm.TU.Scaffold1905.62	yes|up	no|up	yes|up	no|down	no|up	no|up
evm.TU.Scaffold282.49	yes|up	yes|up	yes|up	no|up	yes|up	no|up
evm.TU.Scaffold929.162	no|down	yes|up	yes|up	yes|up	yes|up	no|up
evm.TU.Scaffold7.8	no|up	no|up	yes|up	no|down	no|up	no|up
evm.TU.Scaffold7.9	no|down	yes|down	yes|down	no|down	no|down	no|down
evm.TU.Scaffold7.6	no|down	yes|down	no|down	no|down	no|down	no|up
evm.TU.Scaffold7.4	yes|up	yes|up	yes|up	no|up	no|up	no|down
evm.TU.Scaffold584.30	no|down	no|down	yes|down	no|up	no|down	no|down
evm.TU.Scaffold845.3	yes|down	no|down	no|down	no|up	no|up	no|down
evm.TU.Scaffold789.136	no|down	yes|down	yes|down	no|down	no|down	no|up
evm.TU.Scaffold789.134	yes|up	yes|up	yes|up	no|up	no|up	no|up
evm.TU.Scaffold254.350	yes|down	yes|down	yes|down	no|down	no|down	no|down
evm.TU.Scaffold2659.178	no|down	yes|down	yes|down	no|down	no|down	no|down
evm.TU.Scaffold242.1	no|down	yes|down	no|down	no|down	no|up	no|up
evm.TU.Scaffold37.23	yes|up	no|up	no|up	no|down	no|down	no|down
evm.TU.Scaffold71.38	yes|up	yes|up	yes|up	no|up	no|down	no|down
evm.TU.Scaffold2659.319	yes|down	yes|down	yes|down	no|down	no|down	no|down
evm.TU.Scaffold265.8	yes|down	yes|down	yes|down	no|down	no|down	no|up
evm.TU.Scaffold158.115	yes|down	yes|down	yes|down	no|down	no|down	no|up
evm.TU.Scaffold2659.313	yes|down	yes|down	yes|down	no|up	no|up	no|up
evm.TU.Scaffold2659.316	yes|up	no|up	no|up	no|down	no|down	no|up
evm.TU.Scaffold1008.46	no|down	no|down	yes|down	no|down	no|down	no|down
evm.TU.scaffold247s2.5	yes|down	yes|down	yes|down	no|up	no|up	no|down
evm.TU.scaffold247s2.8	yes|down	yes|down	yes|down	no|up	no|up	no|up
evm.TU.scaffold352s1.13	no|up	no|up	yes|up	no|up	no|up	no|up
evm.TU.Scaffold1603.141	yes|down	yes|down	yes|down	no|down	no|down	no|down
evm.TU.Scaffold313.45	yes|down	yes|down	yes|down	no|up	no|down	no|down
evm.TU.Scaffold11.296	yes|down	yes|down	yes|down	yes|down	yes|down	no|down
evm.TU.Scaffold313.47	yes|down	yes|down	yes|down	no|down	no|down	no|down
evm.TU.Scaffold313.46	yes|up	yes|up	yes|up	no|down	no|down	no|down
evm.TU.Scaffold11.293	yes|down	yes|down	yes|down	no|down	no|down	no|up
evm.TU.Scaffold11.291	no|up	no|up	yes|up	no|up	no|up	no|up
evm.TU.Scaffold105.106	yes|down	yes|down	yes|down	no|up	no|down	no|down
evm.TU.Scaffold105.107	no|down	no|down	yes|down	no|up	no|down	no|down
evm.TU.Scaffold16.397	no|down	no|down	yes|down	no|up	no|down	no|down
evm.TU.Scaffold754.238	yes|up	yes|up	yes|up	no|down	no|up	no|up
evm.TU.Scaffold754.232	no|down	no|up	no|up	yes|up	yes|up	no|down
evm.TU.Scaffold63.246	yes|down	yes|down	yes|down	no|down	no|down	no|down
evm.TU.Scaffold306.14	yes|up	yes|up	yes|up	no|up	no|up	no|up
evm.TU.Scaffold63.242	no|up	no|up	yes|up	no|up	no|up	no|up
evm.TU.Scaffold63.240	no|down	no|down	yes|down	no|up	no|down	no|down
evm.TU.Scaffold16.248	no|up	yes|up	yes|up	no|up	no|up	no|down
evm.TU.Scaffold476.13	no|down	yes|down	yes|down	no|down	no|down	no|up
evm.TU.Scaffold476.10	yes|up	yes|up	yes|up	no|up	no|up	no|up
evm.TU.Scaffold476.17	yes|down	yes|down	yes|down	no|down	no|down	no|down
evm.TU.Scaffold16.193	no|up	yes|up	no|up	no|up	no|up	no|down
evm.TU.Scaffold169.222	yes|down	yes|down	yes|down	no|down	no|down	no|down
evm.TU.Scaffold169.221	no|down	yes|down	yes|down	no|down	no|down	no|down
evm.TU.Scaffold252.48	no|down	yes|down	yes|down	no|down	no|down	no|down
evm.TU.Scaffold169.225	yes|up	yes|up	yes|up	no|up	no|down	no|down
evm.TU.Scaffold54.168	yes|down	yes|down	yes|down	no|down	yes|down	no|down
evm.TU.Scaffold252.43	yes|down	no|down	yes|down	yes|up	yes|up	no|down
evm.TU.Scaffold145.311	yes|up	no|up	yes|up	no|down	no|up	no|up
evm.TU.Scaffold545.78	yes|up	no|up	no|up	no|down	no|down	no|down
evm.TU.Scaffold145.314	yes|up	yes|up	yes|up	no|down	no|down	no|down
evm.TU.Scaffold1931.118	yes|down	no|down	yes|down	no|up	no|up	no|down
evm.TU.Scaffold1931.119	yes|down	yes|down	yes|down	no|down	no|down	no|up
evm.TU.Scaffold1931.116	yes|down	yes|down	yes|down	no|up	no|up	no|up
evm.TU.Scaffold545.73	no|up	no|up	yes|up	no|down	no|up	no|up
evm.TU.Scaffold1931.115	no|up	yes|up	no|up	no|up	no|up	no|down
evm.TU.Scaffold1931.110	yes|up	yes|up	yes|up	no|down	no|down	no|down
evm.TU.Scaffold195.61	yes|down	yes|down	yes|down	no|up	no|up	no|down
evm.TU.Scaffold1029.245	yes|down	no|down	yes|down	no|up	no|up	no|down
evm.TU.Scaffold588.246	yes|down	yes|down	yes|down	no|down	no|down	no|down
evm.TU.Scaffold71.298	yes|up	yes|up	yes|up	no|down	no|down	no|down
evm.TU.Scaffold588.245	no|down	yes|down	yes|down	no|down	no|down	no|down
evm.TU.Scaffold54.28	yes|down	yes|down	yes|down	yes|up	no|up	no|down
evm.TU.Scaffold146.80	yes|down	yes|down	yes|down	no|down	no|down	no|up
evm.TU.Scaffold588.241	no|up	yes|up	yes|up	no|up	no|up	no|up
evm.TU.Scaffold54.26	no|up	yes|up	no|up	no|up	no|up	no|down
evm.TU.Scaffold169.12	yes|up	yes|up	yes|up	no|up	no|up	no|up
evm.TU.Scaffold588.248	yes|up	no|up	no|up	no|down	no|down	no|down
evm.TU.Scaffold588.249	no|up	yes|up	yes|up	no|up	no|up	no|up
evm.TU.scaffold297s1.17	yes|down	yes|down	yes|down	no|down	no|down	no|down
evm.TU.scaffold297s1.14	yes|up	yes|up	yes|up	no|up	no|up	no|down
evm.TU.Scaffold8.46	yes|down	no|up	no|down	no|up	no|up	no|down
evm.TU.scaffold309s1.13	yes|up	no|up	yes|up	no|down	no|down	no|up
evm.TU.Scaffold293.25	no|up	yes|up	no|up	no|up	no|up	no|down
evm.TU.scaffold345s1.7	no|up	yes|up	yes|up	no|up	no|up	no|up
evm.TU.Scaffold588.49	no|down	no|down	yes|down	no|down	yes|down	no|down
evm.TU.Scaffold588.48	no|down	yes|down	yes|down	no|down	no|down	no|down
evm.TU.Scaffold8.39	yes|down	yes|down	yes|down	no|down	no|down	no|down
evm.TU.Scaffold8.38	no|down	no|down	yes|down	no|up	no|down	no|down
evm.TU.Scaffold8.37	yes|down	yes|down	yes|down	no|down	no|down	no|down
evm.TU.Scaffold8.36	yes|down	yes|down	yes|down	no|down	yes|down	no|down
evm.TU.Scaffold588.41	yes|down	yes|down	no|down	no|down	no|up	no|up
evm.TU.Scaffold8.33	yes|down	yes|down	yes|down	no|down	no|down	no|down
evm.TU.Scaffold71.342	no|down	no|up	no|up	no|up	yes|up	no|up
evm.TU.Scaffold71.340	yes|up	yes|up	yes|up	no|down	no|up	no|up
evm.TU.Scaffold772.99	no|down	yes|down	no|down	no|down	no|down	no|up
evm.TU.Scaffold772.98	no|up	yes|up	no|up	no|up	no|down	no|down
evm.TU.Scaffold1725.6	yes|down	yes|down	yes|down	no|down	no|down	no|down
evm.TU.Scaffold772.90	yes|down	yes|down	yes|down	no|down	yes|down	no|down
evm.TU.Scaffold772.97	yes|down	yes|down	yes|down	no|down	no|down	no|up
evm.TU.Scaffold63.86	yes|down	yes|down	yes|down	yes|down	yes|down	no|down
evm.TU.Scaffold165.107	no|down	no|down	yes|down	no|down	no|down	no|down
evm.TU.Scaffold310.168	no|up	no|down	no|down	yes|down	yes|down	no|down
evm.TU.Scaffold114.121	no|up	yes|up	no|up	no|up	no|up	no|down
evm.TU.Scaffold114.122	yes|up	yes|up	yes|up	no|up	no|up	no|down
evm.TU.Scaffold336.17	yes|down	yes|down	yes|down	no|down	no|down	no|up
evm.TU.Scaffold336.15	yes|down	no|down	no|down	no|up	no|up	no|down
evm.TU.Scaffold944.14	no|down	no|down	yes|down	no|down	no|down	no|down
evm.TU.Scaffold254.517	yes|up	yes|up	yes|up	no|up	no|up	no|down
evm.TU.Scaffold336.18	yes|down	yes|down	yes|down	yes|down	no|down	no|up
evm.TU.Scaffold902.106	yes|up	yes|up	yes|up	no|up	no|up	no|down
evm.TU.Scaffold902.105	no|down	no|up	no|up	yes|up	yes|up	no|down
evm.TU.Scaffold69.379	no|up	no|up	yes|up	no|down	no|down	no|up
evm.TU.Scaffold2659.34	no|down	yes|down	yes|down	no|up	no|up	no|down
evm.TU.Scaffold2659.35	yes|down	no|no test	no|down	no|up	no|up	no|down
evm.TU.scaffold135s1.1	no|down	yes|down	yes|down	no|down	no|down	no|down
evm.TU.Scaffold630.55 evm.TU.Scaffold630.51	no|up	yes|up	no|up	no|up	no|up	no|down
evm.TU.Scaffold69.376	no|down	yes|down	no|down	no|down	no|up	no|up
evm.TU.Scaffold902.108	no|down	yes|down	yes|down	no|down	no|down	no|down
evm.TU.Scaffold2435.11	no|down	yes|down	no|down	no|down	no|down	no|up
evm.TU.scaffold219s1.4	no|up	no|up	yes|up	no|up	no|up	no|up
evm.TU.Scaffold71.120	yes|up	yes|up	yes|up	no|down	no|up	no|up
evm.TU.Scaffold54.204	no|down	yes|down	yes|down	no|down	no|down	no|up
evm.TU.Scaffold54.201	yes|down	yes|down	yes|down	no|up	no|down	no|down
evm.TU.Scaffold69.114	yes|up	no|up	yes|up	no|down	no|up	no|up
evm.TU.Scaffold944.132	no|down	no|down	yes|down	no|down	no|down	no|down
evm.TU.Scaffold265.82	yes|down	yes|down	yes|down	no|down	no|down	no|down
evm.TU.scaffold237s1.3	no|up	yes|up	yes|up	no|up	no|up	no|up
evm.TU.scaffold237s1.5	yes|up	yes|up	yes|up	no|up	no|down	no|down
evm.TU.scaffold237s1.4	no|up	yes|up	yes|up	no|up	no|up	no|up
evm.TU.Scaffold95.82	yes|down	yes|down	yes|down	no|up	no|up	no|down
evm.TU.Scaffold754.77	yes|down	yes|down	yes|down	no|down	no|down	no|down
evm.TU.Scaffold83.27	yes|up	yes|up	yes|up	no|up	no|up	no|up
evm.TU.Scaffold754.72	no|down	yes|down	no|down	no|down	no|up	no|up
evm.TU.scaffold8s1.12	yes|up	yes|up	yes|up	no|up	no|up	no|down
evm.TU.Scaffold254.36	no|down	yes|down	yes|down	no|down	no|down	no|down
evm.TU.Scaffold254.34	no|down	no|down	yes|down	no|down	no|down	no|down
evm.TU.Scaffold254.35	no|down	no|down	yes|down	no|down	no|down	no|up
evm.TU.Scaffold69.420	yes|down	yes|down	yes|down	no|down	yes|down	no|down
evm.TU.Scaffold165.6	yes|down	yes|down	yes|down	no|down	no|down	no|down
evm.TU.Scaffold165.1	yes|down	yes|down	yes|down	no|down	no|up	no|up
evm.TU.Scaffold254.107	no|down	yes|down	yes|down	no|down	no|down	no|down
evm.TU.Scaffold1840.36	no|down	yes|down	yes|down	no|down	no|down	no|down
evm.TU.Scaffold254.101	yes|up	yes|up	yes|up	no|down	no|up	no|up
evm.TU.Scaffold165.163	yes|down	yes|down	yes|down	no|down	no|down	no|down
evm.TU.Scaffold100.399	yes|down	yes|down	yes|down	no|up	no|up	no|down
evm.TU.scaffold377s1.10	yes|down	yes|down	yes|down	no|up	no|down	no|down
evm.TU.Scaffold5.360	yes|down	yes|down	yes|down	no|up	no|up	no|down
evm.TU.Scaffold254.102	yes|down	yes|down	yes|down	no|up	no|up	no|up
evm.TU.Scaffold252.262	yes|down	no|down	no|up	yes|up	yes|up	no|up
evm.TU.Scaffold165.214	yes|down	yes|down	yes|down	no|down	no|down	no|up
evm.TU.Scaffold282.37	no|up	no|up	yes|up	no|up	no|up	no|up
evm.TU.Scaffold1905.70	no|up	no|up	yes|up	no|down	no|up	no|up
evm.TU.Scaffold1905.72	no|down	no|down	yes|down	no|down	no|down	no|down
evm.TU.Scaffold100.401	no|up	no|up	yes|up	no|up	no|up	no|up
evm.TU.Scaffold254.349	yes|down	yes|down	yes|down	no|down	no|down	no|down
evm.TU.Scaffold789.149	no|up	no|up	yes|up	no|up	no|up	no|up
evm.TU.Scaffold1008.288	yes|up	no|up	no|up	no|down	no|down	no|up
evm.TU.Scaffold169.1	yes|up	yes|up	yes|up	no|up	no|up	no|up
evm.TU.scaffold208s1.10	yes|up	yes|up	yes|up	no|up	no|up	no|up
evm.TU.Scaffold257.16	no|down	no|down	yes|down	no|down	no|down	no|down
evm.TU.Scaffold1070.89	yes|down	yes|down	yes|down	no|down	no|down	no|down
evm.TU.Scaffold1070.88	yes|down	yes|down	yes|down	no|down	no|down	no|down
evm.TU.Scaffold1070.86	no|up	yes|up	no|up	no|up	no|down	no|down
evm.TU.Scaffold158.122	yes|down	yes|down	yes|down	no|down	no|down	no|down
evm.TU.Scaffold1070.83	no|down	no|down	yes|down	no|down	no|down	no|down
evm.TU.Scaffold158.125	yes|down	yes|down	yes|down	no|down	no|down	no|up
evm.TU.Scaffold630.38	no|down	yes|down	no|down	no|down	no|down	no|up
evm.TU.Scaffold67.392	yes|down	yes|down	yes|down	no|up	no|up	no|up
evm.TU.Scaffold630.34	yes|down	yes|down	yes|down	no|down	no|down	no|down
evm.TU.Scaffold630.33	yes|down	yes|down	yes|down	no|down	no|down	no|up
evm.TU.Scaffold210.30	no|up	no|up	yes|up	no|up	no|up	no|up
evm.TU.Scaffold619.20	no|up	yes|up	yes|up	no|up	no|up	no|up
evm.TU.Scaffold313.55	yes|down	yes|down	yes|down	no|down	no|down	no|down
evm.TU.Scaffold1603.192	yes|up	yes|up	yes|up	no|up	no|up	no|down
evm.TU.Scaffold16.388	yes|down	yes|down	yes|down	no|down	no|down	no|down
evm.TU.Scaffold105.118	no|down	yes|down	yes|down	no|down	no|down	no|down
evm.TU.Scaffold1603.194	no|down	no|down	yes|down	no|up	no|down	no|down
evm.TU.Scaffold1603.195	no|up	yes|up	no|up	no|up	no|up	no|down
evm.TU.Scaffold16.382	no|down	no|down	yes|down	no|down	no|down	no|down
evm.TU.scaffold1164s1.2	yes|down	yes|down	yes|down	no|down	no|down	no|down
evm.TU.Scaffold105.111	no|down	yes|down	yes|down	no|down	no|down	no|up
evm.TU.Scaffold105.115	yes|down	yes|down	yes|down	no|down	no|down	no|up
evm.TU.Scaffold1054.91	yes|down	yes|down	yes|down	no|up	no|up	no|down
evm.TU.scaffold292s1.4	yes|up	no|up	no|up	no|down	no|down	no|up
evm.TU.Scaffold1054.98	yes|down	yes|down	yes|down	no|down	no|down	no|down
evm.TU.Scaffold754.222	no|up	no|up	yes|up	no|up	no|up	no|up
evm.TU.Scaffold63.255	no|down	yes|down	yes|down	no|down	no|down	no|down
evm.TU.Scaffold2659.325	yes|down	yes|down	yes|down	no|down	no|down	no|up
evm.TU.Scaffold2659.324	yes|down	yes|down	yes|down	no|down	no|down	no|up
evm.TU.Scaffold2659.327	no|down	yes|down	no|down	no|down	no|down	no|up
evm.TU.Scaffold2659.323	yes|down	yes|down	yes|down	no|up	no|up	no|up
evm.TU.Scaffold282.202	no|down	no|down	yes|down	no|up	no|up	no|down
evm.TU.Scaffold16.250	yes|down	yes|down	yes|down	no|up	no|up	no|up
evm.TU.scaffold169s1.8	yes|up	yes|up	yes|up	no|down	no|no test	no|up
evm.TU.Scaffold2659.329	yes|down	yes|down	yes|down	no|down	no|down	no|up
evm.TU.Scaffold2659.328	yes|up	no|up	no|up	no|down	no|down	no|down
evm.TU.Scaffold476.26	yes|down	no|down	yes|down	no|up	no|up	no|down
evm.TU.Scaffold476.25	no|down	no|down	no|down	no|up	yes|up	no|up
evm.TU.Scaffold476.24	yes|down	yes|down	yes|down	no|up	no|up	no|up
evm.TU.scaffold192s1.5	yes|down	no|down	no|down	no|up	no|up	no|up
evm.TU.scaffold192s1.4	yes|down	yes|down	yes|down	no|up	no|up	no|down
evm.TU.Scaffold37.53	yes|up	yes|up	yes|up	no|up	no|down	no|down
evm.TU.Scaffold282.124	yes|down	yes|down	yes|down	no|down	no|down	no|down
evm.TU.Scaffold476.29	yes|down	yes|down	yes|down	yes|down	yes|down	no|down
evm.TU.Scaffold476.28	yes|down	yes|down	yes|down	no|down	yes|down	no|down
evm.TU.Scaffold8.398	yes|down	no|down	no|down	no|up	no|up	no|down
evm.TU.Scaffold47.257	yes|up	yes|up	yes|up	no|up	no|up	no|up
evm.TU.Scaffold252.54	yes|down	yes|down	yes|down	no|up	no|up	no|down
evm.TU.Scaffold282.204	yes|up	no|up	yes|up	no|down	no|down	no|up
evm.TU.Scaffold54.190	yes|down	yes|down	yes|down	no|down	no|down	no|up
evm.TU.Scaffold1931.169	no|up	yes|up	yes|up	no|up	no|up	no|up
evm.TU.Scaffold545.62	yes|down	no|down	no|down	no|up	no|up	no|up
evm.TU.Scaffold1931.162	no|down	yes|down	yes|down	no|down	no|down	no|up
evm.TU.Scaffold1931.164	yes|up	no|up	yes|up	no|down	no|up	no|up
evm.TU.Scaffold38.219	no|up	yes|up	yes|up	no|up	no|up	no|up
evm.TU.scaffold351s1.4 evm.TU.scaffold351s1.5	yes|down	yes|down	yes|down	no|down	no|down	no|down
evm.TU.Scaffold38.215	no|down	yes|down	yes|down	no|down	no|down	no|down
evm.TU.Scaffold169.501	yes|up	no|up	no|up	no|down	no|down	no|up
evm.TU.scaffold231s2.12	yes|down	yes|down	yes|down	no|up	no|down	no|down
evm.TU.scaffold301s1.27	yes|down	yes|down	yes|down	no|down	no|down	no|down
evm.TU.Scaffold620.37	yes|down	yes|down	yes|down	no|down	no|down	no|down
evm.TU.Scaffold63.381	yes|down	no|down	yes|down	no|up	no|down	no|down
evm.TU.Scaffold195.70	no|down	yes|down	yes|down	no|down	no|down	no|down
evm.TU.Scaffold63.384	yes|down	yes|down	yes|down	no|down	no|down	no|down
evm.TU.Scaffold63.385	yes|down	yes|down	yes|down	no|down	no|down	no|up
evm.TU.Scaffold588.55	yes|down	yes|down	yes|down	yes|down	yes|down	no|down
evm.TU.Scaffold588.50	no|down	yes|down	yes|down	no|down	yes|down	no|down
evm.TU.scaffold72s1.2	no|up	yes|up	yes|up	no|up	no|up	no|down
evm.TU.Scaffold588.255	yes|down	yes|down	no|down	no|down	no|up	no|up
evm.TU.Scaffold145.189	yes|up	yes|up	yes|up	no|down	no|down	no|up
evm.TU.Scaffold146.94	yes|down	yes|down	yes|down	no|up	no|down	no|down
evm.TU.scaffold353s1.9	yes|up	yes|up	yes|up	no|up	no|up	no|down
evm.TU.Scaffold8.133	yes|up	yes|up	yes|up	no|down	no|up	no|up
evm.TU.Scaffold146.93	yes|down	no|up	no|up	yes|up	yes|up	no|up
evm.TU.Scaffold588.259	yes|down	yes|down	yes|down	no|up	no|down	no|down
evm.TU.Scaffold282.344	no|down	yes|down	yes|down	no|down	no|down	no|up
evm.TU.Scaffold95.91	no|up	no|up	yes|up	no|up	no|up	no|up
evm.TU.Scaffold117.51	yes|down	yes|down	yes|down	no|down	yes|down	no|down
evm.TU.Scaffold117.59	yes|down	yes|down	yes|down	no|down	no|down	no|down
evm.TU.Scaffold282.349	no|down	no|down	yes|down	no|down	no|down	no|down
evm.TU.Scaffold63.91	no|down	yes|down	no|down	no|down	no|down	no|up
evm.TU.Scaffold235.1	yes|down	yes|down	yes|down	no|down	no|down	no|down
evm.TU.Scaffold235.3	yes|down	no|down	yes|down	no|down	no|down	no|down
evm.TU.Scaffold235.5	yes|up	yes|up	yes|up	no|up	no|up	no|up
evm.TU.Scaffold772.82	yes|up	yes|up	yes|up	no|up	no|up	no|down
evm.TU.Scaffold772.89	no|up	no|up	yes|up	no|up	no|up	no|up
evm.TU.Scaffold588.321	yes|up	yes|up	yes|up	no|up	no|up	no|down
evm.TU.Scaffold310.176	no|up	no|up	yes|up	no|up	no|up	no|up
evm.TU.Scaffold254.509	yes|down	yes|down	yes|down	no|down	no|down	no|down
evm.TU.Scaffold254.502	no|up	yes|up	yes|up	no|up	no|up	no|down
evm.TU.Scaffold254.505	yes|down	yes|down	yes|down	no|down	no|down	no|down
evm.TU.Scaffold254.504	no|down	yes|down	yes|down	no|down	no|down	no|up
evm.TU.Scaffold114.139	no|down	yes|down	yes|down	no|down	no|down	no|up
evm.TU.Scaffold2659.26	yes|down	yes|down	yes|down	no|down	no|down	no|up
evm.TU.Scaffold69.366	no|down	no|down	yes|down	no|down	no|down	no|down
evm.TU.Scaffold5.176	yes|down	yes|down	yes|down	no|up	no|down	no|down
evm.TU.Scaffold69.360	yes|down	yes|down	yes|down	no|down	no|down	no|up
evm.TU.Scaffold69.361	yes|down	yes|down	no|down	no|down	no|up	no|up
evm.TU.scaffold303s3.1	yes|down	yes|down	yes|down	no|up	no|down	no|down
evm.TU.Scaffold929.118	no|down	yes|down	yes|down	no|down	no|down	no|up
evm.TU.Scaffold54.216	yes|down	yes|down	yes|down	yes|down	no|down	no|up
evm.TU.Scaffold54.217	yes|down	yes|down	yes|down	no|down	no|up	no|up
evm.TU.Scaffold54.213	yes|down	yes|down	yes|down	no|down	no|down	no|up
evm.TU.Scaffold169.152	yes|down	yes|down	yes|down	yes|down	yes|down	no|up
evm.TU.Scaffold169.487	no|down	yes|down	no|down	no|down	no|up	no|up
evm.TU.Scaffold169.485	no|down	no|down	yes|down	no|down	no|down	no|down
evm.TU.Scaffold169.484	no|up	yes|up	yes|up	no|up	no|up	no|up
evm.TU.Scaffold69.100	yes|down	yes|down	yes|down	no|down	no|down	no|up
evm.TU.Scaffold169.488	yes|up	yes|up	yes|up	no|down	no|down	no|up
evm.TU.Scaffold310.71	no|down	no|down	yes|down	no|down	no|down	no|down
evm.TU.Scaffold310.72	no|down	yes|down	no|down	no|up	no|up	no|up
evm.TU.Scaffold5.284	no|up	yes|up	yes|up	no|up	no|up	no|down
evm.TU.Scaffold1627.12	yes|down	yes|down	no|down	no|up	no|up	no|up
evm.TU.Scaffold1627.13	yes|down	yes|down	yes|down	no|down	no|down	no|down
evm.TU.Scaffold1070.91 evm.TU.Scaffold1070.92	yes|down	no|down	yes|down	no|up	no|up	no|down
evm.TU.Scaffold264.3	no|down	yes|down	yes|down	no|down	no|down	no|down
evm.TU.Scaffold832.6	no|no test	no|down	yes|down	no|down	no|down	no|down
evm.TU.scaffold50s1.3	yes|down	yes|down	yes|down	yes|down	yes|down	no|down
evm.TU.Scaffold139.115	yes|up	yes|up	yes|up	no|up	no|down	no|down
evm.TU.scaffold185s1.2	yes|down	yes|down	yes|down	no|up	no|down	no|down
evm.TU.Scaffold13.91	yes|down	yes|down	yes|down	no|down	no|down	no|down
evm.TU.Scaffold83.34	yes|up	yes|up	yes|up	no|down	no|down	no|up
evm.TU.Scaffold83.33	no|up	yes|up	no|up	no|up	no|up	no|down
evm.TU.Scaffold754.63	yes|up	yes|up	yes|up	no|up	no|up	no|up
evm.TU.Scaffold13.96	yes|down	yes|down	yes|down	yes|down	no|down	no|up
evm.TU.Scaffold754.61	yes|down	yes|down	yes|down	no|up	no|up	no|down
evm.TU.scaffold368s1.3	no|up	no|up	yes|up	no|up	no|up	no|up
evm.TU.Scaffold100.388	yes|down	yes|down	yes|down	no|down	no|down	no|down
evm.TU.Scaffold254.178	no|down	yes|down	no|down	no|down	no|down	no|up
evm.TU.Scaffold158.80	no|down	no|down	yes|down	no|up	no|down	no|down
evm.TU.Scaffold273.149	yes|up	no|up	yes|up	no|down	no|up	no|up
evm.TU.Scaffold588.326	yes|down	yes|down	yes|down	no|down	no|down	no|down
evm.TU.Scaffold5.351	yes|down	yes|down	yes|down	no|down	no|down	no|down
evm.TU.Scaffold254.176	yes|down	yes|down	yes|down	no|down	no|down	no|down
evm.TU.scaffold188s1.1	yes|down	no|down	yes|down	no|down	no|down	no|down
evm.TU.Scaffold254.171	no|down	yes|down	no|down	no|down	no|down	no|up
evm.TU.Scaffold165.207	no|up	yes|up	no|up	no|up	no|up	no|down
evm.TU.Scaffold282.8	yes|down	no|down	no|down	no|up	no|up	no|down
evm.TU.Scaffold165.201	yes|up	yes|up	yes|up	no|up	no|up	no|down
evm.TU.Scaffold165.200	yes|up	yes|up	yes|up	no|up	no|up	no|down
evm.TU.Scaffold282.25	yes|down	yes|down	yes|down	no|down	no|down	no|down
evm.TU.scaffold213s1.6	yes|up	no|up	no|up	no|down	no|down	no|up
evm.TU.Scaffold165.209	yes|up	yes|up	yes|up	no|down	no|down	no|down
evm.TU.Scaffold584.295	no|down	no|down	yes|down	no|down	no|down	no|down
evm.TU.Scaffold584.294	yes|down	yes|down	yes|down	no|down	no|up	no|up
evm.TU.Scaffold1008.15	yes|down	yes|down	yes|down	no|up	no|up	no|down
evm.TU.Scaffold1008.14	yes|down	yes|down	yes|down	no|down	yes|down	no|down
evm.TU.Scaffold584.10	yes|down	yes|down	yes|down	no|down	no|down	no|up
evm.TU.Scaffold584.290	no|down	yes|down	yes|down	no|down	no|down	no|down
evm.TU.Scaffold1008.298	no|down	no|down	yes|down	no|up	no|down	no|down
evm.TU.Scaffold2659.154	yes|up	no|up	yes|up	no|down	no|up	no|up
evm.TU.Scaffold2659.155	yes|down	yes|down	yes|down	no|up	no|up	no|down
evm.TU.Scaffold282.6	yes|down	yes|down	yes|down	no|down	no|down	no|down
evm.TU.Scaffold619.4	no|down	yes|down	no|down	no|down	no|down	no|up
evm.TU.Scaffold630.49	no|down	no|down	yes|down	no|down	no|down	no|down
evm.TU.Scaffold630.48	yes|down	yes|down	yes|down	no|down	no|up	no|up
evm.TU.Scaffold476.76 evm.TU.Scaffold476.77	no|down	no|down	yes|down	no|down	no|down	no|down
evm.TU.Scaffold13.259	no|down	yes|down	no|down	yes|down	no|down	no|up
evm.TU.scaffold2s1.3	no|down	no|down	yes|down	no|down	no|down	no|up
evm.TU.Scaffold13.251	yes|down	yes|down	yes|down	yes|down	no|down	no|up
evm.TU.scaffold2s1.8	yes|down	yes|down	yes|down	no|up	no|up	no|down
evm.TU.Scaffold313.65	yes|down	yes|down	yes|down	no|down	no|down	no|down
evm.TU.Scaffold37.46	yes|up	yes|up	no|up	no|up	no|down	no|down
evm.TU.Scaffold37.40	no|down	yes|down	yes|down	no|down	no|down	no|down
evm.TU.Scaffold13.132	yes|down	yes|down	yes|down	no|down	no|down	no|down
evm.TU.Scaffold1603.167	no|down	yes|down	yes|down	no|down	no|down	no|up
evm.TU.Scaffold1603.166	no|down	yes|down	yes|down	no|down	no|down	no|down
evm.TU.Scaffold1603.165	yes|down	no|down	no|down	no|up	no|up	no|down
evm.TU.Scaffold1603.160	yes|up	no|up	no|up	no|down	no|down	no|up
evm.TU.Scaffold2659.330	yes|up	no|up	no|up	no|down	no|down	no|up
evm.TU.Scaffold2659.336	yes|down	yes|down	yes|down	no|down	no|down	no|down
evm.TU.Scaffold1127.171	yes|up	yes|up	yes|up	no|up	no|up	no|up
evm.TU.Scaffold16.348	yes|down	no|down	yes|down	no|up	no|down	no|down
evm.TU.Scaffold1127.175	no|down	yes|down	yes|down	no|down	yes|down	no|down
evm.TU.Scaffold1127.176	no|down	yes|down	yes|down	no|down	no|down	no|up
evm.TU.Scaffold282.138	yes|down	yes|down	yes|down	no|down	no|down	no|down
evm.TU.Scaffold476.37	yes|down	no|down	no|down	no|up	no|up	no|down
evm.TU.Scaffold282.135	yes|down	yes|down	yes|down	no|up	no|up	no|down
evm.TU.Scaffold476.39	no|down	yes|down	yes|down	no|down	no|down	no|up
evm.TU.Scaffold282.133	no|up	no|up	yes|up	no|up	no|up	no|up
evm.TU.Scaffold252.62	yes|down	yes|down	yes|down	no|down	no|down	no|down
evm.TU.Scaffold252.60	no|down	yes|down	yes|down	yes|down	no|down	no|up
evm.TU.Scaffold252.66	yes|down	yes|down	yes|down	no|down	no|up	no|up
evm.TU.Scaffold505.97	no|up	yes|up	yes|up	no|up	no|up	no|down
evm.TU.Scaffold505.96	yes|down	no|down	no|down	no|up	no|up	no|up
evm.TU.Scaffold505.93	yes|down	yes|down	yes|down	no|down	no|up	no|up
evm.TU.Scaffold198.100	yes|down	yes|down	yes|down	no|up	no|down	no|down
evm.TU.Scaffold505.99	no|up	yes|up	no|up	no|up	no|up	no|down
evm.TU.Scaffold208.28	yes|down	yes|down	yes|down	no|up	no|up	no|up
evm.TU.Scaffold254.364	no|up	yes|up	yes|up	no|up	no|up	no|up
evm.TU.Scaffold63.41	no|up	no|up	no|up	no|down	yes|down	no|up
evm.TU.Scaffold1127.6	no|down	no|down	yes|down	no|up	no|down	no|down
evm.TU.scaffold195s1.10	yes|down	yes|down	yes|down	no|down	no|down	no|down
evm.TU.Scaffold620.23	no|up	yes|up	no|up	no|up	no|up	no|down
evm.TU.Scaffold620.20	no|down	no|up	no|up	no|up	yes|up	no|down
evm.TU.scaffold195s1.13	yes|down	yes|down	yes|down	no|down	no|down	no|up
evm.TU.Scaffold588.20	yes|down	yes|down	yes|down	no|down	no|down	no|down
evm.TU.Scaffold540.28	yes|up	yes|up	yes|up	no|up	no|up	no|down
evm.TU.Scaffold588.29	yes|down	no|down	no|down	no|up	no|up	no|down
evm.TU.Scaffold540.26	no|down	yes|down	yes|down	no|down	no|down	no|down
evm.TU.Scaffold540.21	yes|up	yes|up	yes|up	no|up	no|up	no|up
evm.TU.Scaffold588.263	yes|down	yes|down	yes|down	no|up	no|up	no|down
evm.TU.Scaffold588.264	yes|down	no|down	yes|down	no|up	no|up	no|down
evm.TU.Scaffold8.104	yes|down	yes|down	yes|down	no|down	no|up	no|up
evm.TU.Scaffold545.57	yes|down	yes|down	yes|down	no|down	no|down	no|down
evm.TU.Scaffold545.56	yes|down	yes|down	yes|down	no|down	no|down	no|down
evm.TU.Scaffold282.351	yes|up	no|up	no|up	no|down	no|down	no|down
evm.TU.Scaffold117.24	yes|up	yes|up	yes|up	no|up	no|up	no|up
evm.TU.Scaffold100.32	no|up	no|up	yes|up	no|up	no|up	no|up
evm.TU.Scaffold254.535	yes|down	yes|down	yes|down	no|down	no|up	no|up
evm.TU.Scaffold254.530	yes|down	yes|down	yes|down	no|down	no|down	no|down
evm.TU.Scaffold254.532	yes|up	no|up	yes|up	no|down	no|up	no|up
evm.TU.Scaffold254.533	no|up	yes|up	yes|up	no|up	no|up	no|down
evm.TU.Scaffold254.538	yes|up	yes|up	yes|up	no|up	no|up	no|up
evm.TU.Scaffold130.1	no|up	no|up	yes|up	no|up	no|up	no|up
evm.TU.Scaffold71.253	yes|down	yes|down	no|down	no|up	no|up	no|up
evm.TU.Scaffold169.37	yes|down	yes|down	yes|down	no|up	no|down	no|down
evm.TU.Scaffold169.35	yes|down	no|down	yes|down	no|up	no|down	no|down
evm.TU.scaffold996s1.1	yes|down	yes|down	yes|down	no|down	no|down	no|down
evm.TU.Scaffold210.47	yes|down	yes|down	yes|down	no|down	no|down	no|down
evm.TU.Scaffold169.38	yes|down	yes|down	yes|down	no|down	no|down	no|up
evm.TU.scaffold337s1.2	yes|up	yes|up	no|up	no|down	no|down	no|down
evm.TU.Scaffold944.74	no|down	no|down	yes|down	no|down	no|down	no|down
evm.TU.Scaffold16.302	no|down	no|down	yes|down	no|down	no|down	no|down
evm.TU.Scaffold69.358	no|down	yes|down	yes|down	no|down	yes|down	no|down
evm.TU.Scaffold2659.15	no|down	yes|up	yes|up	no|up	yes|up	no|up
evm.TU.Scaffold69.351	no|up	no|up	yes|up	no|up	no|up	no|up
evm.TU.Scaffold69.357	no|up	no|down	yes|down	no|down	yes|down	no|down
evm.TU.Scaffold2659.11	yes|down	yes|down	yes|down	no|down	yes|down	no|down
evm.TU.Scaffold5.164	yes|up	yes|up	yes|up	no|down	no|down	no|up
evm.TU.Scaffold215.11	yes|up	yes|up	yes|up	no|up	no|up	no|down
evm.TU.Scaffold272.80	no|down	no|down	yes|down	no|down	no|down	no|up
evm.TU.Scaffold1068.20	no|up	no|up	yes|up	no|down	no|up	no|up
evm.TU.Scaffold5.160	yes|down	yes|down	yes|down	no|down	no|down	no|down
evm.TU.Scaffold5.163	yes|down	yes|down	yes|down	no|up	no|down	no|down
evm.TU.Scaffold1444.159	no|up	yes|up	no|up	no|up	no|up	no|down
evm.TU.Scaffold310.129	no|up	yes|up	no|up	no|up	no|up	no|down
evm.TU.scaffold920s1.8	no|up	yes|up	no|up	no|up	no|down	no|down
evm.TU.Scaffold8.2	yes|down	yes|down	yes|down	no|down	no|down	no|down
evm.TU.Scaffold54.229	no|up	no|up	yes|up	no|up	no|up	no|up
evm.TU.Scaffold169.160	yes|down	no|down	no|down	yes|up	yes|up	no|down
evm.TU.Scaffold54.221	yes|down	yes|down	no|down	no|down	no|up	no|up
evm.TU.Scaffold169.163	no|down	yes|down	yes|down	no|down	no|down	no|down
evm.TU.scaffold45s1.5	yes|down	no|down	no|up	no|up	yes|up	no|up
evm.TU.Scaffold54.225	no|up	yes|up	yes|up	no|up	no|up	no|up
evm.TU.scaffold45s1.6	no|down	no|down	yes|down	no|down	no|down	no|down
evm.TU.Scaffold5.292	yes|down	yes|down	yes|down	no|up	no|up	no|down
evm.TU.Scaffold69.134	yes|down	yes|down	yes|down	no|up	no|up	no|up
evm.TU.Scaffold310.66	no|down	no|down	yes|down	no|up	no|down	no|down
evm.TU.Scaffold69.132	no|up	yes|up	no|up	no|up	no|up	no|down
evm.TU.Scaffold983.1	yes|down	yes|down	yes|down	no|down	no|down	no|down
evm.TU.Scaffold310.69	yes|down	yes|down	yes|down	no|down	no|down	no|down
evm.TU.Scaffold983.5	no|down	yes|down	yes|down	no|down	no|up	no|up
evm.TU.Scaffold983.7	no|down	yes|down	yes|down	no|down	no|down	no|up
evm.TU.Scaffold139.105	no|down	no|down	yes|down	no|up	no|down	no|down
evm.TU.Scaffold38.455	no|down	yes|down	no|down	no|down	no|up	no|up
evm.TU.Scaffold13.86	no|down	no|down	yes|down	no|down	no|down	no|down
evm.TU.Scaffold588.336	no|down	yes|down	yes|down	no|down	no|down	no|up
evm.TU.scaffold190s1.15	yes|down	no|down	yes|down	yes|up	yes|up	no|down
evm.TU.scaffold190s1.14	yes|down	no|down	no|down	yes|up	yes|up	no|down
evm.TU.scaffold190s1.12	yes|down	yes|down	yes|down	no|down	no|down	no|down
evm.TU.Scaffold123.34	no|up	no|down	no|down	yes|down	no|down	no|up
evm.TU.Scaffold123.31	yes|down	yes|down	yes|down	no|down	no|down	no|up
evm.TU.Scaffold123.33	yes|up	yes|up	yes|up	no|up	no|up	no|down
evm.TU.Scaffold123.32	no|down	yes|down	no|down	no|down	no|down	no|up
evm.TU.Scaffold195.139	no|down	no|down	yes|down	no|up	no|down	no|down
evm.TU.scaffold271s1.7	yes|down	yes|down	yes|down	no|down	no|down	no|up
evm.TU.scaffold271s1.6	yes|down	yes|down	yes|down	no|down	no|down	no|up
evm.TU.scaffold271s1.4	no|up	yes|up	no|up	no|up	no|up	no|down
evm.TU.scaffold1039s1.1	yes|up	no|up	yes|up	no|down	no|up	no|up
evm.TU.scaffold1039s1.3	yes|down	yes|down	yes|down	no|down	no|down	no|down
evm.TU.Scaffold46.12	no|up	yes|up	yes|up	no|up	no|up	no|up
evm.TU.Scaffold282.18	yes|up	yes|up	yes|up	no|down	no|up	no|up
evm.TU.Scaffold282.15	no|down	no|down	yes|down	no|up	no|down	no|down
evm.TU.scaffold36s2.11	yes|down	yes|down	yes|down	no|down	no|down	no|down
evm.TU.Scaffold1253.6	yes|down	yes|down	yes|down	no|up	no|up	no|down
evm.TU.Scaffold1253.1	yes|down	yes|down	yes|down	no|down	no|down	no|down
evm.TU.scaffold215s1.10	yes|down	no|down	no|down	no|up	yes|up	no|up
evm.TU.Scaffold1008.66	yes|up	yes|up	yes|up	no|up	no|up	no|down
evm.TU.scaffold215s1.14	yes|down	yes|down	yes|down	no|up	no|down	no|down
evm.TU.Scaffold373.118	yes|down	no|down	no|down	no|up	yes|up	no|up
evm.TU.Scaffold16.123	yes|down	no|down	no|down	no|up	no|up	no|up
evm.TU.Scaffold373.114	no|up	yes|up	yes|up	no|up	no|up	no|down
evm.TU.Scaffold373.115	yes|down	yes|down	yes|down	no|up	no|down	no|down
evm.TU.Scaffold789.161	yes|down	yes|down	yes|down	no|down	no|down	no|down
evm.TU.Scaffold313.76	no|down	no|down	yes|down	no|down	no|down	no|down
evm.TU.Scaffold313.77	yes|down	yes|down	yes|down	no|down	no|down	no|down
evm.TU.Scaffold313.73	yes|down	yes|down	yes|down	no|up	no|down	no|down
evm.TU.Scaffold16.127	no|down	no|down	yes|down	no|down	no|down	no|down
evm.TU.scaffold247s2.80	no|down	yes|down	yes|down	no|down	no|down	no|up
evm.TU.scaffold247s2.82	no|down	yes|down	no|down	no|down	no|down	no|up
evm.TU.Scaffold1905.54	no|down	yes|down	no|down	no|down	no|up	no|up
evm.TU.Scaffold880.7	yes|down	yes|down	yes|down	no|down	no|down	no|down
evm.TU.Scaffold630.50	yes|down	yes|down	yes|down	no|up	no|down	no|down
evm.TU.Scaffold880.8	no|down	no|down	yes|down	no|down	no|down	no|down
evm.TU.Scaffold1905.58	no|up	no|up	yes|up	no|down	no|up	no|up
evm.TU.Scaffold16.431	yes|down	yes|down	yes|down	no|down	no|down	no|up
evm.TU.Scaffold37.31	no|up	no|up	yes|up	no|down	no|up	no|up
evm.TU.Scaffold273.124	yes|down	yes|down	yes|down	no|down	no|down	no|up
evm.TU.Scaffold1603.172	yes|down	yes|down	yes|down	no|down	no|up	no|up
evm.TU.Scaffold789.216	yes|up	yes|up	yes|up	no|up	no|up	no|down
evm.TU.Scaffold476.80 evm.TU.Scaffold476.84	yes|down	no|down	no|down	yes|up	yes|up	no|up
evm.TU.Scaffold789.215	yes|down	yes|down	yes|down	no|down	no|down	no|down
evm.TU.Scaffold789.212	no|down	no|down	yes|down	no|down	no|down	no|down
evm.TU.Scaffold282.108	yes|down	yes|down	yes|down	no|down	no|up	no|up
evm.TU.Scaffold282.101	yes|down	yes|down	yes|down	no|down	no|down	no|down
evm.TU.scaffold200s1.12	yes|down	yes|down	yes|down	no|up	no|up	no|down
evm.TU.scaffold200s1.11	no|down	no|down	yes|down	no|down	no|down	no|down
evm.TU.Scaffold5.212	yes|down	no|down	yes|down	no|up	no|up	no|down
evm.TU.Scaffold505.21	yes|up	yes|up	yes|up	no|up	no|up	no|down
evm.TU.Scaffold252.70	yes|down	yes|down	yes|down	no|down	yes|down	no|down
evm.TU.Scaffold505.87	yes|down	yes|down	yes|down	no|down	no|down	no|up
evm.TU.Scaffold38.278	no|down	yes|down	no|down	no|down	no|down	no|up
evm.TU.Scaffold145.131	no|down	no|down	yes|down	no|up	no|down	no|down
evm.TU.Scaffold620.12	no|up	yes|up	yes|up	no|up	no|up	no|up
evm.TU.Scaffold145.293	yes|down	yes|down	yes|down	no|down	no|down	no|down
evm.TU.Scaffold540.34	no|down	no|down	yes|down	no|down	no|down	no|down
evm.TU.Scaffold145.299	yes|down	yes|down	yes|down	no|down	no|down	no|down
evm.TU.Scaffold336.3	no|up	yes|up	yes|up	no|up	no|up	no|up
evm.TU.Scaffold336.6	no|down	no|down	yes|down	no|down	no|down	no|down
evm.TU.Scaffold588.279	yes|down	yes|down	yes|down	no|down	no|down	no|up
evm.TU.Scaffold336.8	yes|down	yes|down	yes|down	no|down	no|down	no|down
evm.TU.Scaffold588.272	yes|down	yes|down	yes|down	no|up	no|down	no|down
evm.TU.Scaffold1931.144	yes|up	yes|up	yes|up	no|up	no|up	no|down
evm.TU.Scaffold1931.146	yes|down	yes|down	no|down	no|up	no|up	no|up
evm.TU.Scaffold1931.141	yes|down	yes|down	yes|down	no|down	no|down	no|up
evm.TU.Scaffold1931.143	yes|down	yes|down	yes|down	no|down	no|down	no|down
evm.TU.scaffold297s1.20	yes|down	yes|down	yes|down	no|down	no|down	no|down
evm.TU.Scaffold214.21	yes|down	no|down	no|down	no|up	no|up	no|down
evm.TU.Scaffold254.523	no|down	yes|down	yes|down	no|down	no|down	no|up
evm.TU.Scaffold476.196	yes|down	yes|down	yes|down	no|down	no|down	no|down
evm.TU.Scaffold254.526	no|down	no|down	yes|down	no|down	no|down	no|down
evm.TU.Scaffold254.529	no|up	yes|up	yes|up	no|up	no|up	no|up
evm.TU.Scaffold476.199	no|down	no|down	yes|down	no|up	no|down	no|down
evm.TU.Scaffold273.97	no|up	no|up	yes|up	no|down	no|up	no|up
evm.TU.Scaffold804.68	yes|down	no|down	no|down	no|up	yes|up	no|up
evm.TU.Scaffold54.15	no|down	no|down	yes|down	no|down	no|down	no|down
evm.TU.Scaffold54.16	no|down	no|down	yes|down	no|up	no|down	no|down
evm.TU.Scaffold145.152	yes|down	yes|down	yes|down	no|down	no|down	no|up
evm.TU.Scaffold54.13	no|down	yes|down	yes|down	no|down	no|down	no|up
evm.TU.Scaffold1444.233	yes|down	yes|down	yes|down	no|down	no|down	no|down
evm.TU.Scaffold54.18	no|up	yes|up	no|up	no|up	no|up	no|down
evm.TU.Scaffold1444.234	no|down	yes|down	no|down	no|up	no|up	no|up
evm.TU.Scaffold310.157	yes|down	yes|down	yes|down	no|down	yes|down	no|down
evm.TU.Scaffold235.11	yes|down	no|down	no|down	no|up	no|up	no|up
evm.TU.Scaffold884.73	yes|up	no|up	no|up	no|down	no|down	no|down
evm.TU.Scaffold235.10	no|up	yes|up	yes|up	no|up	no|up	no|down
evm.TU.scaffold33s1.6	no|down	yes|down	no|down	no|down	no|down	no|up
evm.TU.Scaffold169.175	no|down	yes|down	no|down	no|down	no|up	no|up
evm.TU.Scaffold54.233	no|down	yes|down	yes|down	no|down	no|down	no|down
evm.TU.Scaffold54.239	yes|down	yes|down	yes|down	no|down	no|down	no|down
evm.TU.Scaffold5.110	yes|down	yes|down	yes|down	no|down	no|down	no|down
evm.TU.scaffold564s1.18	no|up	yes|up	no|up	no|up	no|down	no|down
evm.TU.Scaffold5.113	no|down	yes|down	yes|down	no|down	no|down	no|up
evm.TU.Scaffold5.114	yes|up	yes|up	yes|up	no|up	no|up	no|up
evm.TU.Scaffold235.17	yes|down	yes|down	yes|down	no|down	no|down	no|down
evm.TU.Scaffold5.117	yes|down	yes|down	yes|down	no|down	no|down	no|down
evm.TU.Scaffold69.348	yes|up	yes|up	yes|up	no|up	no|up	no|up
evm.TU.Scaffold458.8	yes|down	no|down	no|down	no|up	no|up	no|down
evm.TU.Scaffold1905.126	yes|down	yes|down	yes|down	no|down	no|down	no|down
evm.TU.Scaffold81.15	no|up	no|up	yes|up	no|up	no|up	no|up
evm.TU.Scaffold106.3	yes|down	yes|down	yes|down	no|down	no|up	no|up
evm.TU.Scaffold106.4	yes|down	yes|down	yes|down	no|up	no|down	no|down
evm.TU.Scaffold458.7	yes|down	yes|down	yes|down	no|up	no|up	no|up
evm.TU.Scaffold231.100	no|down	yes|down	no|down	no|down	no|up	no|up
evm.TU.Scaffold308.30	no|down	no|down	yes|down	no|down	no|down	no|down
evm.TU.scaffold504s1.1	no|down	no|down	yes|down	no|up	no|down	no|down
evm.TU.Scaffold83.14	no|up	yes|up	no|up	no|up	no|up	no|down
evm.TU.Scaffold336.122	yes|down	no|down	yes|down	no|up	no|up	no|down
evm.TU.Scaffold336.121	no|down	no|down	yes|down	no|down	no|down	no|down
evm.TU.scaffold672s2.6	no|up	no|down	no|down	yes|down	yes|down	no|up
evm.TU.Scaffold69.123	yes|up	yes|up	yes|up	no|down	no|up	no|up
evm.TU.Scaffold1627.30	no|up	yes|up	yes|up	no|up	no|up	no|up
evm.TU.Scaffold1627.32	no|up	no|up	yes|up	no|up	no|up	no|up
evm.TU.Scaffold139.135	no|down	no|down	yes|down	no|up	no|down	no|down
evm.TU.Scaffold139.136	yes|down	yes|down	yes|down	no|down	no|down	no|up
evm.TU.Scaffold1029.328	no|up	yes|up	yes|up	no|up	no|up	no|up
evm.TU.Scaffold137.4	yes|down	no|down	no|down	no|up	no|up	no|up
evm.TU.Scaffold1061.6 evm.TU.Scaffold1061.7	yes|down	yes|down	yes|down	no|down	no|down	no|up
evm.TU.Scaffold139.311	no|up	no|up	no|down	no|down	yes|down	no|down
evm.TU.Scaffold123.26	no|up	yes|up	yes|up	no|up	no|up	no|down
evm.TU.Scaffold254.65	yes|down	yes|down	yes|down	no|up	no|up	no|up
evm.TU.Scaffold254.64	yes|down	yes|down	yes|down	no|down	no|down	no|down
evm.TU.Scaffold195.121	yes|down	yes|down	yes|down	no|up	no|up	no|up
evm.TU.Scaffold620.135	yes|up	yes|up	yes|up	no|up	no|up	no|up
evm.TU.Scaffold620.134	no|up	no|up	yes|up	no|up	no|up	no|up
evm.TU.Scaffold620.136	yes|down	yes|down	yes|down	no|up	no|up	no|down
evm.TU.Scaffold5.339	no|down	no|down	yes|down	no|down	no|down	no|down
evm.TU.Scaffold5.330	no|down	yes|down	no|down	no|down	no|up	no|up
evm.TU.Scaffold5.337	yes|up	yes|up	yes|up	no|up	no|up	no|down
evm.TU.Scaffold252.256	yes|down	yes|down	yes|down	no|up	no|up	no|up
evm.TU.Scaffold1008.1	yes|up	yes|up	yes|up	no|up	yes|up	no|up
evm.TU.Scaffold252.254	no|down	no|down	yes|down	no|down	no|down	no|up
evm.TU.Scaffold165.229	yes|down	yes|down	yes|down	no|down	no|down	no|down
evm.TU.Scaffold242.25	yes|down	yes|down	yes|down	no|down	no|down	no|up
evm.TU.Scaffold165.223	no|down	yes|down	yes|down	no|down	no|down	no|up
evm.TU.Scaffold1008.70	yes|down	yes|down	yes|down	no|down	no|down	no|down
evm.TU.Scaffold1008.73	yes|down	yes|down	yes|down	no|up	no|up	no|down
evm.TU.Scaffold1008.74	no|down	yes|down	no|down	no|down	no|up	no|up
evm.TU.Scaffold1008.76	yes|down	no|down	yes|down	yes|up	yes|up	no|down
evm.TU.Scaffold165.33	no|down	yes|down	yes|down	no|down	no|down	no|up
evm.TU.Scaffold584.78	yes|down	yes|down	yes|down	no|down	no|down	no|down
evm.TU.Scaffold254.393	no|down	yes|down	yes|down	no|down	no|down	no|down
evm.TU.Scaffold373.101	yes|down	yes|down	yes|down	no|down	no|down	no|down
evm.TU.Scaffold789.174	no|down	no|down	yes|down	no|down	no|down	no|down
evm.TU.scaffold208s1.28	no|up	yes|up	no|up	no|up	no|up	no|down
evm.TU.Scaffold265.6	yes|up	yes|up	yes|up	no|down	no|down	no|up
evm.TU.scaffold686s1.1	no|up	yes|up	yes|up	no|up	no|up	no|up
evm.TU.scaffold686s1.2	no|down	yes|down	yes|down	no|down	no|down	no|up
evm.TU.Scaffold325.66	yes|down	yes|down	yes|down	no|down	no|down	no|down
evm.TU.Scaffold325.65	yes|up	no|up	yes|up	no|down	no|no test	no|up
evm.TU.Scaffold325.62	yes|down	yes|down	yes|down	no|down	no|down	no|down
evm.TU.Scaffold325.63	yes|down	yes|down	yes|down	no|down	no|down	no|down
evm.TU.Scaffold630.67	yes|down	yes|down	yes|down	no|down	yes|down	no|down
evm.TU.Scaffold1049.19	no|down	no|down	yes|down	no|up	no|down	no|down
evm.TU.Scaffold13.276	no|up	yes|up	no|up	no|up	no|up	no|down
evm.TU.Scaffold1603.149	no|up	no|down	yes|down	no|down	no|down	no|down
evm.TU.Scaffold1603.148	no|up	yes|up	yes|up	no|up	no|up	no|up
evm.TU.Scaffold13.186	yes|down	yes|down	yes|down	no|up	no|down	no|down
evm.TU.Scaffold13.189	no|up	yes|up	no|up	no|up	no|up	no|down
evm.TU.Scaffold13.188	yes|down	yes|down	yes|down	no|down	yes|down	no|down
evm.TU.Scaffold1603.147	yes|up	yes|up	yes|up	no|up	no|up	no|down
evm.TU.Scaffold16.354	yes|up	yes|up	yes|up	no|down	no|up	no|up
evm.TU.Scaffold16.357	no|down	yes|down	no|down	no|down	no|down	no|up
evm.TU.Scaffold16.351	yes|down	yes|down	yes|down	no|up	no|up	no|down
evm.TU.Scaffold16.352	yes|down	yes|down	yes|down	no|down	no|down	no|down
evm.TU.Scaffold789.204	yes|up	yes|up	yes|up	no|down	no|down	no|down
evm.TU.Scaffold789.8	yes|down	yes|down	yes|down	no|up	no|down	no|down
evm.TU.Scaffold789.203	no|up	yes|up	yes|up	no|up	no|up	no|down
evm.TU.Scaffold789.4	yes|down	yes|down	yes|down	no|up	no|up	no|down
evm.TU.Scaffold789.1	yes|up	yes|up	yes|up	no|up	no|up	no|up
evm.TU.Scaffold789.2	yes|down	yes|down	yes|down	no|up	no|down	no|down
evm.TU.Scaffold1127.113	yes|up	yes|up	yes|up	no|up	no|up	no|up
evm.TU.Scaffold1127.112	no|down	no|down	yes|down	no|down	no|down	no|down
evm.TU.Scaffold195.23	no|up	yes|up	yes|up	no|up	no|up	no|up
evm.TU.Scaffold63.358	no|up	yes|up	no|up	no|up	no|up	no|down
evm.TU.Scaffold195.21	yes|down	yes|down	yes|down	no|up	no|down	no|down
evm.TU.Scaffold63.351	yes|down	yes|down	yes|down	no|up	no|down	no|down
evm.TU.Scaffold145.169	no|up	yes|up	no|up	no|up	no|up	no|down
evm.TU.Scaffold38.155	no|down	no|down	yes|down	no|down	no|down	no|down
evm.TU.Scaffold123.11	no|down	yes|down	no|down	no|down	no|down	no|up
evm.TU.Scaffold505.73	no|down	yes|down	yes|down	no|down	no|down	no|down
evm.TU.Scaffold505.72	no|down	yes|down	yes|down	no|down	no|down	no|up
evm.TU.Scaffold254.305	no|up	yes|up	yes|up	no|up	no|up	no|up
evm.TU.Scaffold16.174	no|down	no|up	no|up	no|up	yes|up	no|up
evm.TU.Scaffold38.55	yes|down	yes|down	yes|down	no|down	no|down	no|down
evm.TU.Scaffold16.176	no|down	no|down	yes|down	no|down	no|down	no|down
evm.TU.Scaffold16.171	yes|up	yes|up	yes|up	no|up	no|up	no|down
evm.TU.Scaffold16.170	no|up	no|up	no|up	no|down	yes|down	no|down
evm.TU.Scaffold145.285	no|down	no|down	yes|down	no|up	no|down	no|down
evm.TU.Scaffold38.50	yes|down	yes|down	yes|down	no|down	no|down	no|down
evm.TU.Scaffold16.111	yes|down	yes|down	yes|down	no|up	no|up	no|down
evm.TU.Scaffold38.59	yes|down	yes|down	yes|down	no|up	no|up	no|up
evm.TU.Scaffold38.58	no|down	yes|down	yes|down	no|down	no|down	no|up
evm.TU.Scaffold588.200	yes|down	yes|down	yes|down	no|down	no|down	no|up
evm.TU.Scaffold588.207	yes|up	yes|up	no|up	no|up	no|down	no|down
evm.TU.Scaffold588.204	no|down	no|down	yes|down	no|up	no|up	no|down
evm.TU.Scaffold588.205	yes|up	yes|up	yes|up	no|up	no|up	no|down
evm.TU.Scaffold1068.9	no|down	no|down	yes|down	no|up	no|down	no|down
evm.TU.Scaffold1931.154	no|down	yes|down	no|down	no|down	no|up	no|up
evm.TU.Scaffold1371.8	yes|down	yes|down	yes|down	no|down	no|up	no|up
evm.TU.Scaffold313.41	no|down	no|down	yes|down	no|up	no|down	no|down
evm.TU.Scaffold1068.7	no|up	yes|up	yes|up	no|up	no|up	no|down
evm.TU.Scaffold313.43	yes|down	no|down	no|down	no|up	no|up	no|down
evm.TU.Scaffold804.70	yes|down	yes|down	yes|down	no|down	no|down	no|down
evm.TU.Scaffold476.181	yes|down	yes|down	yes|down	no|down	no|down	no|down
evm.TU.scaffold251s1.9	no|down	no|down	yes|down	no|up	no|down	no|down
evm.TU.Scaffold195.112	yes|down	yes|down	yes|down	no|down	no|up	no|up
evm.TU.Scaffold63.45	yes|down	yes|down	yes|down	no|down	no|down	no|up
evm.TU.scaffold251s1.7	yes|up	yes|up	yes|up	no|up	no|up	no|up
evm.TU.scaffold155s1.6	yes|down	yes|down	yes|down	no|down	no|up	no|up
evm.TU.Scaffold198.107	yes|down	yes|down	yes|down	yes|down	no|down	no|up
evm.TU.Scaffold63.43	no|down	no|down	yes|down	no|down	no|down	no|down
evm.TU.Scaffold340.8	yes|up	yes|up	yes|up	yes|up	yes|up	no|down
evm.TU.Scaffold54.61	yes|down	yes|down	yes|down	no|down	no|down	no|down
evm.TU.Scaffold340.1	no|up	yes|up	yes|up	no|up	no|up	no|up
evm.TU.Scaffold340.2	no|up	no|up	yes|up	no|up	no|up	no|up
evm.TU.scaffold302s1.1	yes|down	yes|down	yes|down	no|up	no|up	no|up
evm.TU.Scaffold340.6	yes|up	yes|up	yes|up	no|up	no|up	no|up
evm.TU.Scaffold95.199	no|up	no|up	yes|up	no|up	no|up	no|up
evm.TU.Scaffold310.127	no|up	yes|up	yes|up	no|up	no|up	no|down
evm.TU.Scaffold95.190	no|up	yes|up	yes|up	no|up	no|up	no|down
evm.TU.Scaffold114.165	yes|down	yes|down	yes|down	no|up	no|down	no|down
evm.TU.Scaffold310.128	no|up	yes|up	yes|up	no|up	no|up	no|down
evm.TU.Scaffold95.193	no|down	yes|down	no|down	no|down	no|down	no|up
evm.TU.Scaffold16.393	yes|down	no|down	no|down	no|up	yes|up	no|up
evm.TU.Scaffold54.248	yes|down	yes|down	yes|down	no|up	no|up	no|up
evm.TU.Scaffold169.109	no|up	yes|up	yes|up	no|up	no|up	no|down
evm.TU.Scaffold69.331	no|up	yes|up	yes|up	no|up	no|up	no|down
evm.TU.Scaffold69.330	no|down	no|down	yes|down	no|down	no|down	no|down
evm.TU.scaffold122s1.2	yes|up	yes|up	yes|up	no|up	no|up	no|up
evm.TU.scaffold122s1.3	yes|down	yes|down	yes|down	no|down	no|down	no|up
evm.TU.Scaffold69.337	yes|down	yes|down	yes|down	no|down	no|down	no|down
evm.TU.Scaffold1444.176	yes|up	yes|up	yes|up	no|down	no|up	no|up
evm.TU.Scaffold231.115	yes|up	yes|up	yes|up	no|down	no|down	no|up
evm.TU.Scaffold83.63	yes|up	no|up	yes|up	no|down	no|down	no|up
evm.TU.scaffold357s2.4	no|down	no|down	yes|down	no|down	no|down	no|down
evm.TU.scaffold357s2.7	no|up	yes|up	no|up	no|up	no|down	no|down
evm.TU.scaffold357s2.9	no|up	no|up	no|up	no|down	yes|down	no|down
evm.TU.Scaffold63.247	yes|up	yes|up	yes|up	no|up	no|up	no|up
evm.TU.Scaffold69.487	yes|down	yes|down	yes|down	no|down	no|down	no|down
evm.TU.Scaffold69.486	yes|down	yes|down	yes|down	no|down	yes|down	no|down
evm.TU.Scaffold310.42	no|down	no|down	yes|down	no|up	no|down	no|down
evm.TU.Scaffold310.44	yes|down	no|down	no|down	no|up	no|up	no|down
evm.TU.Scaffold310.45	yes|up	no|up	no|up	no|down	no|down	no|down
evm.TU.Scaffold69.480	yes|down	yes|down	yes|down	no|down	no|down	no|up
evm.TU.Scaffold139.126	no|up	no|up	yes|up	no|up	no|up	no|up
evm.TU.Scaffold139.125	no|up	no|up	yes|up	no|up	no|up	no|up
evm.TU.Scaffold100.444	yes|down	yes|down	yes|down	no|down	no|up	no|up
evm.TU.scaffold253s1.38	no|down	no|down	yes|down	no|down	no|down	no|down
evm.TU.Scaffold123.18	yes|down	yes|down	yes|down	no|down	no|down	no|down
evm.TU.Scaffold139.308	yes|up	yes|up	yes|up	no|down	no|down	no|up
evm.TU.Scaffold123.12	yes|down	yes|down	yes|down	no|down	no|down	no|down
evm.TU.Scaffold254.70	yes|down	yes|down	yes|down	no|down	no|down	no|down
evm.TU.Scaffold123.10	yes|up	yes|up	yes|up	no|down	no|down	no|down
evm.TU.Scaffold123.17	yes|down	yes|down	yes|down	no|up	no|up	no|down
evm.TU.Scaffold123.16	yes|up	yes|up	yes|up	no|up	no|up	no|up
evm.TU.Scaffold123.15	yes|up	yes|up	yes|up	no|down	no|down	no|up
evm.TU.Scaffold505.4	yes|down	yes|down	yes|down	no|up	no|up	no|down
evm.TU.scaffold597s1.2	yes|down	yes|down	yes|down	no|up	no|down	no|down
evm.TU.Scaffold195.116	yes|down	yes|down	yes|down	no|down	no|down	no|up
evm.TU.Scaffold620.101	yes|up	no|up	yes|up	no|down	no|up	no|up
evm.TU.Scaffold1627.29	yes|down	yes|down	yes|down	no|up	no|down	no|down
evm.TU.Scaffold1627.28	no|down	no|down	yes|down	no|down	no|down	no|down
evm.TU.Scaffold934.37	yes|up	yes|up	yes|up	no|up	no|down	no|down
evm.TU.Scaffold1931.78	yes|up	yes|up	yes|up	no|up	no|up	no|up
evm.TU.Scaffold165.21	yes|down	yes|down	yes|down	no|down	no|down	no|up
evm.TU.Scaffold165.22	no|down	yes|down	yes|down	no|down	no|down	no|down
evm.TU.Scaffold254.380	yes|up	yes|up	yes|up	no|up	no|up	no|down
evm.TU.Scaffold1068.14	yes|down	yes|down	yes|down	no|up	no|down	no|down
evm.TU.Scaffold67.284	no|down	yes|down	yes|down	no|down	no|down	no|down
evm.TU.Scaffold1068.13	yes|down	yes|down	yes|down	yes|up	yes|up	no|down
evm.TU.Scaffold242.19	no|down	no|down	yes|down	no|up	no|down	no|down
evm.TU.scaffold311s2.1	no|up	yes|up	yes|up	no|up	no|up	no|up
evm.TU.Scaffold242.14	yes|down	yes|down	yes|down	no|down	no|down	no|down
evm.TU.scaffold1299s1.4	yes|down	no|down	no|down	yes|up	yes|up	no|down
evm.TU.scaffold1299s1.6	yes|down	yes|down	yes|down	no|up	no|up	no|down
evm.TU.Scaffold373.132	yes|up	yes|up	yes|up	no|down	no|up	no|up
evm.TU.Scaffold165.255	yes|down	yes|down	yes|down	no|up	no|down	no|down
evm.TU.Scaffold373.134	yes|down	yes|down	yes|down	no|up	no|down	no|down
evm.TU.Scaffold505.102	yes|up	no|up	yes|up	no|down	no|up	no|up
evm.TU.Scaffold13.263	yes|up	yes|up	yes|up	no|down	no|down	no|up
evm.TU.Scaffold772.5	no|up	no|up	yes|up	no|down	no|up	no|up
evm.TU.Scaffold1905.31	yes|up	yes|up	yes|up	no|down	no|up	no|up
evm.TU.Scaffold683.23	yes|down	yes|down	yes|down	no|down	no|down	no|up
evm.TU.Scaffold1905.35	no|down	yes|down	no|down	no|down	no|down	no|up
evm.TU.Scaffold325.55	yes|down	yes|down	yes|down	no|up	no|down	no|down
evm.TU.Scaffold325.54	yes|down	yes|down	yes|down	no|up	no|up	no|up
evm.TU.Scaffold325.58	yes|down	yes|down	yes|down	no|down	yes|down	no|down
evm.TU.Scaffold630.72	yes|up	yes|up	yes|up	no|up	no|up	no|up
evm.TU.Scaffold336.141	yes|up	yes|up	yes|up	no|up	no|up	no|up
evm.TU.Scaffold1817.320	yes|down	yes|down	yes|down	no|up	no|down	no|down
evm.TU.Scaffold273.102	no|down	yes|down	no|down	no|down	no|down	no|up
evm.TU.Scaffold13.196	no|up	no|up	yes|up	no|up	no|up	no|up
evm.TU.Scaffold1817.325	yes|up	yes|up	yes|up	no|up	no|up	no|down
evm.TU.Scaffold13.194	yes|down	yes|down	yes|down	no|down	no|down	no|down
evm.TU.Scaffold37.19	no|up	yes|up	yes|up	no|up	no|up	no|up
evm.TU.Scaffold37.10	yes|up	yes|up	yes|up	no|up	no|up	no|up
evm.TU.Scaffold2659.276	yes|up	yes|up	yes|up	no|down	no|down	no|up
evm.TU.Scaffold2659.275	yes|down	yes|down	yes|down	yes|down	yes|down	no|down
evm.TU.Scaffold2659.274	yes|down	yes|down	yes|down	no|down	no|down	no|up
evm.TU.Scaffold2659.273	yes|down	yes|down	yes|down	no|up	no|up	no|up
evm.TU.Scaffold2659.272	no|down	yes|down	no|down	no|down	no|up	no|up
evm.TU.Scaffold1603.150	yes|down	yes|down	yes|down	no|down	no|down	no|up
evm.TU.Scaffold16.349	no|down	yes|down	yes|down	no|down	no|down	no|up
evm.TU.Scaffold1603.98	yes|down	no|down	yes|down	yes|up	yes|up	no|down
evm.TU.Scaffold16.345	yes|down	yes|down	yes|down	no|down	no|down	no|up
evm.TU.Scaffold2659.279	no|up	yes|up	yes|up	no|up	no|up	no|up
evm.TU.Scaffold95.218	yes|up	no|up	no|up	no|down	no|down	no|up
evm.TU.Scaffold11.137	yes|down	yes|down	yes|down	no|up	no|up	no|up
evm.TU.Scaffold11.133	yes|up	yes|up	yes|up	no|up	no|up	no|down
evm.TU.Scaffold1127.104	yes|up	yes|up	yes|up	no|down	no|down	no|down
evm.TU.scaffold247s1.9	no|up	yes|up	no|up	no|up	no|up	no|down
evm.TU.Scaffold1008.49	yes|down	yes|down	yes|down	no|down	no|down	no|up
evm.TU.Scaffold620.71	yes|down	yes|down	yes|down	no|up	no|up	no|up
evm.TU.Scaffold195.31	no|down	yes|down	yes|down	no|down	no|down	no|up
evm.TU.Scaffold63.348	yes|up	yes|up	no|up	no|down	no|down	no|down
evm.TU.Scaffold63.349	no|up	no|up	yes|up	no|up	no|up	no|up
evm.TU.scaffold1109s1.5	yes|down	yes|down	yes|down	no|up	no|down	no|down
evm.TU.scaffold1109s1.7	no|down	yes|down	yes|down	no|down	no|down	no|down
evm.TU.scaffold1109s1.6	yes|down	yes|down	yes|down	no|up	no|up	no|down
evm.TU.Scaffold169.292	yes|down	yes|down	yes|down	no|down	no|down	no|down
evm.TU.Scaffold169.290	yes|down	yes|down	yes|down	no|down	no|down	no|up
evm.TU.Scaffold252.11	yes|down	yes|down	yes|down	yes|down	yes|down	no|down
evm.TU.Scaffold11.350	yes|up	no|up	no|up	yes|down	no|down	no|up
evm.TU.Scaffold252.15	yes|down	yes|down	yes|down	no|up	no|up	no|up
evm.TU.Scaffold252.18	no|down	no|down	yes|down	no|down	no|down	no|down
evm.TU.Scaffold505.62	yes|down	yes|down	yes|down	no|down	no|down	no|down
evm.TU.Scaffold272.3	yes|down	yes|down	yes|down	no|down	no|down	no|down
evm.TU.Scaffold272.1	yes|down	no|down	no|down	no|up	no|up	no|up
evm.TU.Scaffold114.95	yes|up	yes|up	yes|up	no|up	no|up	no|down
evm.TU.Scaffold1143.8	yes|up	yes|up	yes|up	no|down	no|down	no|down
evm.TU.Scaffold613.7	yes|down	yes|down	yes|down	no|down	no|down	no|up
evm.TU.Scaffold613.1	yes|up	yes|up	yes|up	no|up	yes|up	no|up
evm.TU.Scaffold1143.5	no|up	yes|up	yes|up	no|up	no|up	no|up
evm.TU.Scaffold1143.6	no|down	yes|down	no|down	no|down	no|down	no|up
evm.TU.Scaffold16.166	yes|down	yes|down	yes|down	no|up	no|down	no|down
evm.TU.Scaffold16.165	yes|down	yes|down	yes|down	no|up	no|down	no|down
evm.TU.Scaffold38.66	yes|down	yes|down	yes|down	no|down	no|down	no|up
evm.TU.scaffold85s2.4	no|up	no|up	yes|up	no|up	no|up	no|up
evm.TU.Scaffold38.65	yes|down	yes|down	yes|down	yes|down	no|down	no|up
evm.TU.Scaffold588.10	no|down	yes|down	yes|down	no|down	no|down	no|down
evm.TU.Scaffold588.11	yes|up	yes|up	yes|up	no|up	no|down	no|down
evm.TU.Scaffold145.273	yes|down	yes|down	yes|down	no|up	no|down	no|down
evm.TU.Scaffold588.16	no|down	yes|down	yes|down	yes|down	yes|down	no|down
evm.TU.Scaffold16.169	yes|up	no|up	no|up	no|down	no|down	no|down
evm.TU.Scaffold588.219	yes|down	yes|down	yes|down	no|down	no|down	no|up
evm.TU.Scaffold540.13	no|no test	no|down	yes|down	no|down	no|down	no|down
evm.TU.Scaffold8.173	yes|up	yes|up	yes|up	no|up	no|up	no|up
evm.TU.Scaffold8.171	yes|up	yes|up	yes|up	no|up	no|up	no|up
evm.TU.Scaffold588.212	no|down	no|down	yes|down	no|down	no|down	no|down
evm.TU.Scaffold1049.18	no|down	yes|down	no|down	no|down	no|down	no|up
evm.TU.scaffold250s2.6	yes|down	yes|down	yes|down	no|down	no|down	no|up
evm.TU.Scaffold2326.3	yes|up	yes|up	yes|up	no|down	no|up	no|up
evm.TU.scaffold136s1.4	yes|down	yes|down	yes|down	no|up	no|down	no|down
evm.TU.Scaffold282.303	yes|down	yes|down	yes|down	no|up	no|up	no|up
evm.TU.Scaffold1049.16	yes|up	yes|up	yes|up	no|up	no|down	no|down
evm.TU.Scaffold588.334	yes|down	yes|down	yes|down	no|down	no|up	no|up
evm.TU.scaffold708s1.8	no|down	no|down	yes|down	no|down	no|down	no|down
evm.TU.scaffold708s1.4	no|down	yes|down	yes|down	no|down	no|down	no|down
evm.TU.Scaffold476.179	yes|down	yes|down	yes|down	no|down	no|down	no|up
evm.TU.scaffold253s1.2	yes|down	yes|down	yes|down	no|down	no|down	no|down
evm.TU.scaffold253s1.1	yes|down	yes|down	yes|down	no|up	no|up	no|up
evm.TU.Scaffold476.173	yes|up	yes|up	yes|up	no|up	yes|up	no|up
evm.TU.scaffold253s1.5	yes|down	yes|down	yes|down	no|up	no|up	no|down
evm.TU.Scaffold1817.288	no|up	yes|up	no|up	no|up	no|down	no|down
evm.TU.Scaffold63.59	yes|up	no|up	yes|up	no|down	no|down	no|up
evm.TU.Scaffold63.54	yes|down	yes|down	yes|down	no|down	no|down	no|up
evm.TU.Scaffold63.53	no|up	no|up	yes|up	no|up	no|up	no|up
evm.TU.Scaffold63.166	yes|down	yes|down	yes|down	no|up	no|down	no|down
evm.TU.Scaffold63.167	no|down	no|down	yes|down	no|down	no|down	no|down
evm.TU.Scaffold310.135	yes|down	yes|down	yes|down	no|down	no|down	no|down
evm.TU.Scaffold114.176	no|down	yes|down	yes|down	no|down	no|down	no|down
evm.TU.Scaffold63.169	yes|down	no|down	yes|down	no|up	no|up	no|down
evm.TU.Scaffold169.115	no|down	no|up	no|up	yes|up	yes|up	no|up
evm.TU.Scaffold169.117	no|down	no|down	yes|down	no|down	no|down	no|down
evm.TU.Scaffold218.27	yes|down	no|down	no|down	no|up	no|up	no|up
evm.TU.Scaffold218.26	yes|down	yes|down	yes|down	no|down	yes|down	no|down
evm.TU.Scaffold218.20	yes|up	no|up	yes|up	no|down	no|down	no|up
evm.TU.Scaffold218.22	no|down	yes|down	no|down	no|down	no|down	no|up
evm.TU.Scaffold5.134	no|up	yes|up	no|up	no|up	no|up	no|down
evm.TU.Scaffold69.329	yes|down	no|down	yes|down	no|up	no|up	no|down
evm.TU.Scaffold1444.163	no|down	yes|down	no|down	no|down	no|down	no|up
evm.TU.Scaffold5.130	yes|down	yes|down	yes|down	no|down	no|down	no|down
evm.TU.Scaffold5.131	yes|down	yes|down	yes|down	no|up	no|up	no|up
evm.TU.Scaffold69.508	no|down	no|down	yes|down	no|up	no|down	no|down
evm.TU.Scaffold78.84	yes|down	yes|down	yes|down	no|down	no|down	no|down
evm.TU.scaffold196s1.7	yes|down	yes|down	yes|down	no|down	no|down	no|up
evm.TU.Scaffold231.123	no|up	yes|up	yes|up	no|up	no|up	no|down
evm.TU.scaffold196s1.3	yes|down	yes|down	yes|down	no|down	no|down	no|up
evm.TU.scaffold196s1.2	yes|down	yes|down	yes|down	no|down	no|down	no|up
evm.TU.scaffold196s1.9	yes|down	yes|down	yes|down	no|down	yes|down	yes|down
evm.TU.Scaffold336.101	no|down	no|down	yes|down	no|down	no|down	no|down
evm.TU.Scaffold4296.11	no|up	yes|up	no|up	no|up	no|up	no|down
evm.TU.Scaffold754.26	yes|down	yes|down	yes|down	no|down	no|down	no|up
evm.TU.scaffold238s1.3	yes|up	yes|up	yes|up	no|up	no|up	no|up
evm.TU.scaffold238s1.1	yes|down	yes|down	no|down	no|up	no|up	no|up
evm.TU.Scaffold69.499	no|no test	yes|down	no|down	no|down	no|down	no|up
evm.TU.Scaffold69.491	yes|down	yes|down	yes|down	no|up	no|down	no|down
evm.TU.Scaffold254.213	no|down	yes|down	yes|down	no|down	no|down	no|up
evm.TU.Scaffold69.496	no|down	yes|down	no|down	no|down	no|down	no|up
evm.TU.Scaffold252.288 evm.TU.Scaffold252.289	no|up	no|up	yes|up	no|up	no|up	no|up
evm.TU.Scaffold54.195 evm.TU.Scaffold54.194	yes|down	yes|down	yes|down	no|down	no|down	no|up
evm.TU.Scaffold95.52	no|down	yes|down	yes|down	no|down	no|down	no|down
evm.TU.Scaffold16.88	yes|down	yes|down	yes|down	no|up	no|up	no|down
evm.TU.Scaffold16.89	yes|down	yes|down	yes|down	no|down	no|down	no|down
evm.TU.Scaffold411.121	no|down	yes|down	yes|down	no|down	no|down	no|down
evm.TU.scaffold190s1.20	yes|down	no|down	yes|down	no|up	no|down	no|down
evm.TU.Scaffold16.87	yes|down	yes|down	yes|down	no|down	no|up	no|up
evm.TU.Scaffold195.103	yes|down	yes|down	yes|down	no|up	no|up	no|down
evm.TU.scaffold325s1.26	yes|up	yes|up	yes|up	no|down	no|up	no|up
evm.TU.Scaffold227.99	no|up	yes|up	no|up	no|up	no|up	no|down
evm.TU.Scaffold772.27 evm.TU.Scaffold772.28	yes|down	yes|down	no|down	no|up	no|up	no|up
evm.TU.Scaffold165.51	yes|down	yes|down	yes|down	no|down	no|down	no|down
evm.TU.Scaffold165.53	no|down	no|down	yes|down	no|down	no|down	no|down
evm.TU.Scaffold165.57	no|down	yes|down	yes|down	no|down	no|down	no|down
evm.TU.Scaffold165.59	yes|up	yes|up	yes|up	no|down	no|up	no|up
evm.TU.Scaffold67.293	yes|down	yes|down	yes|down	no|down	no|down	no|down
evm.TU.Scaffold1143.12	no|down	no|down	yes|down	no|down	no|down	no|down
evm.TU.Scaffold165.241	yes|down	yes|down	yes|down	no|down	no|down	no|down
evm.TU.Scaffold254.44	yes|down	yes|down	yes|down	no|down	no|down	no|up
evm.TU.Scaffold254.42	yes|down	yes|down	yes|down	no|up	no|up	no|down
evm.TU.Scaffold254.40	yes|down	yes|down	yes|down	no|up	no|down	no|down
evm.TU.Scaffold38.104	no|up	no|down	no|up	no|down	no|up	yes|up
evm.TU.Scaffold146.86	no|down	yes|down	no|down	no|down	no|up	no|up
evm.TU.scaffold1109s1.10	no|down	yes|down	yes|down	no|down	no|down	no|down
evm.TU.Scaffold1008.51	no|down	yes|down	yes|down	no|down	no|down	no|up
evm.TU.Scaffold13.210	yes|down	yes|down	yes|down	no|up	no|up	no|up
evm.TU.Scaffold13.213	yes|down	yes|down	yes|down	no|up	no|down	no|down
evm.TU.Scaffold13.219	yes|down	yes|down	yes|down	no|down	no|down	no|down
evm.TU.scaffold208s1.43	yes|down	yes|down	yes|down	no|up	no|down	no|down
evm.TU.scaffold57s1.1	no|up	no|up	yes|up	no|up	no|up	no|up
evm.TU.scaffold1000s1.2	yes|down	no|down	no|down	yes|up	no|up	no|down
evm.TU.scaffold109s1.3	yes|down	yes|down	yes|down	no|down	no|down	no|down
evm.TU.Scaffold325.48	yes|down	yes|down	yes|down	no|up	no|up	no|down
evm.TU.Scaffold5.199	yes|up	yes|up	yes|up	no|down	no|up	no|up
evm.TU.Scaffold325.41	yes|down	yes|down	yes|down	yes|up	no|up	no|down
evm.TU.Scaffold630.104	yes|up	no|up	no|up	no|down	no|down	no|up
evm.TU.Scaffold630.89	yes|up	yes|up	yes|up	no|up	no|up	no|up
evm.TU.scaffold136s1.51	no|up	no|up	yes|up	no|up	no|up	no|up
evm.TU.Scaffold630.87	yes|down	yes|down	yes|down	no|up	no|up	no|down
evm.TU.Scaffold630.86	yes|down	yes|down	yes|down	no|down	no|down	no|down
evm.TU.Scaffold630.80	yes|down	yes|down	yes|down	no|up	no|down	no|down
evm.TU.scaffold136s1.59	yes|down	yes|down	yes|down	no|down	no|down	no|down
evm.TU.Scaffold282.172	no|up	yes|up	yes|up	no|up	no|up	no|down
evm.TU.Scaffold282.177	no|down	yes|down	yes|down	no|up	no|up	no|down
evm.TU.Scaffold257.5	yes|down	yes|down	yes|down	no|up	no|up	no|down
evm.TU.Scaffold273.115	no|up	yes|up	no|up	no|up	no|up	no|down
evm.TU.Scaffold273.114	no|down	no|down	yes|down	no|down	no|down	no|down
evm.TU.Scaffold1817.311	no|up	no|up	yes|up	no|up	no|up	no|up
evm.TU.Scaffold1817.312	yes|down	yes|down	yes|down	no|down	no|down	no|down
evm.TU.Scaffold1603.123	no|down	no|down	yes|down	no|up	no|down	no|down
evm.TU.Scaffold16.136	yes|down	yes|down	yes|down	no|down	no|down	no|up
evm.TU.Scaffold16.378	yes|down	yes|down	yes|down	no|down	no|down	no|up
evm.TU.Scaffold1603.127	yes|down	yes|down	yes|down	no|down	no|up	no|up
evm.TU.Scaffold1603.89	no|up	no|up	yes|up	no|down	no|down	no|up
evm.TU.Scaffold1603.87	no|down	no|down	yes|down	no|down	no|down	no|down
evm.TU.Scaffold1603.85	no|up	yes|up	no|up	no|up	no|down	no|down
evm.TU.Scaffold1603.84	no|up	yes|up	no|up	no|up	no|down	no|down
evm.TU.Scaffold1603.83	yes|up	no|up	yes|up	no|down	no|down	no|up
evm.TU.Scaffold158.179	yes|down	yes|down	yes|down	no|down	no|down	no|down
evm.TU.Scaffold789.227	no|down	no|down	yes|down	no|down	yes|down	no|down
evm.TU.Scaffold789.223	no|down	yes|down	yes|down	no|down	no|down	no|down
evm.TU.Scaffold11.104	yes|up	yes|up	yes|up	no|up	no|up	no|up
evm.TU.scaffold694s1.6	no|up	no|up	yes|up	no|down	no|up	no|up
evm.TU.Scaffold1127.133	yes|down	yes|down	yes|down	no|down	no|down	no|down
evm.TU.scaffold32s2.5	yes|down	yes|down	yes|down	no|up	no|up	no|down
evm.TU.Scaffold620.61	yes|down	yes|down	yes|down	no|down	no|down	no|down
evm.TU.Scaffold620.66	no|down	yes|down	yes|down	no|down	no|down	no|up
evm.TU.Scaffold1603.96	no|down	yes|down	yes|down	no|down	no|down	no|up
evm.TU.Scaffold620.65	no|down	no|down	yes|down	no|down	no|down	no|down
evm.TU.Scaffold63.373	yes|down	yes|down	yes|down	no|up	no|up	no|up
evm.TU.Scaffold63.375	no|up	no|up	yes|up	no|down	no|up	no|up
evm.TU.Scaffold63.374	yes|down	yes|down	yes|down	yes|up	yes|up	no|up
evm.TU.Scaffold252.28	no|up	no|up	yes|up	no|down	no|up	no|up
evm.TU.Scaffold505.52	no|down	yes|down	yes|down	no|down	no|down	no|down
evm.TU.Scaffold252.25	no|down	no|down	yes|down	no|up	no|down	no|down
evm.TU.Scaffold8.367	yes|down	yes|down	yes|down	no|up	no|down	no|down
evm.TU.Scaffold505.54	yes|down	yes|down	yes|down	no|up	no|down	no|down
evm.TU.Scaffold198.99	yes|up	yes|up	yes|up	no|up	no|up	no|up
evm.TU.Scaffold198.91	no|down	yes|down	no|down	no|down	no|up	no|up
evm.TU.Scaffold198.93	yes|down	yes|down	yes|down	no|up	no|up	no|up
evm.TU.Scaffold114.84	no|up	no|up	yes|up	no|up	no|up	no|up
evm.TU.Scaffold1008.215	no|up	yes|up	yes|up	no|up	no|up	no|down
evm.TU.scaffold311s1.2	no|down	no|down	yes|down	no|up	no|down	no|down
evm.TU.Scaffold16.156	yes|up	yes|up	yes|up	no|up	no|up	no|up
evm.TU.Scaffold16.155	yes|up	yes|up	yes|up	no|up	no|up	no|down
evm.TU.Scaffold145.262	no|up	no|up	yes|up	no|down	no|up	no|up
evm.TU.Scaffold505.2	no|down	no|up	no|up	no|up	yes|up	no|up
evm.TU.Scaffold373.164	yes|up	no|up	no|up	no|down	no|down	no|up
evm.TU.Scaffold766.23	no|down	yes|down	yes|down	no|down	no|down	no|down
evm.TU.Scaffold282.319	no|up	no|up	yes|up	no|down	no|up	no|up
evm.TU.Scaffold1917.7	yes|down	yes|down	yes|down	no|up	no|down	no|down
evm.TU.Scaffold588.47	yes|down	yes|down	yes|down	no|down	no|down	no|down
evm.TU.Scaffold2484.139	yes|down	yes|down	yes|down	no|up	no|up	no|down
evm.TU.scaffold110s2.43	yes|down	yes|down	yes|down	yes|up	yes|up	no|down
evm.TU.Scaffold47.338	yes|up	no|up	yes|up	no|down	no|down	no|up
evm.TU.Scaffold47.337	yes|down	yes|down	yes|down	no|up	no|down	no|down
evm.TU.Scaffold47.336	yes|down	yes|down	yes|down	no|down	no|down	no|down
evm.TU.Scaffold165.332	no|down	no|down	yes|down	no|down	no|down	no|down
evm.TU.Scaffold47.333	yes|up	no|up	yes|up	no|down	no|down	no|up
evm.TU.Scaffold47.332	yes|up	yes|up	yes|up	no|up	no|down	no|down
evm.TU.Scaffold476.165	yes|up	no|up	no|up	no|down	no|down	no|up
evm.TU.Scaffold476.167	yes|down	yes|down	yes|down	no|down	no|down	no|down
evm.TU.Scaffold476.166	no|down	yes|down	yes|down	no|down	no|down	no|down
evm.TU.Scaffold804.51	no|up	yes|up	no|up	no|up	no|up	no|down
evm.TU.Scaffold476.162	no|up	yes|up	yes|up	yes|up	yes|up	no|up
evm.TU.Scaffold63.61	no|up	yes|up	yes|up	no|up	no|up	no|down
evm.TU.Scaffold63.64	no|down	yes|down	no|down	no|down	no|down	no|up
evm.TU.Scaffold588.226	yes|down	no|down	no|down	no|up	no|up	no|up
evm.TU.Scaffold588.220	yes|down	yes|down	yes|down	yes|down	yes|down	no|down
evm.TU.Scaffold588.221	yes|down	yes|down	yes|down	no|down	no|up	no|up
evm.TU.Scaffold588.222	yes|up	no|up	no|up	no|down	no|down	no|up
evm.TU.Scaffold54.46	yes|down	no|down	no|up	yes|up	yes|up	no|up
evm.TU.Scaffold165.111	no|down	yes|down	yes|down	no|down	no|down	no|up
evm.TU.Scaffold54.42	yes|down	yes|down	yes|down	no|up	no|down	no|down
evm.TU.Scaffold63.151	yes|down	yes|down	yes|down	no|up	no|up	no|up
evm.TU.Scaffold63.157	yes|down	yes|down	yes|down	no|down	no|down	no|up
evm.TU.Scaffold310.109	yes|down	yes|down	yes|down	no|down	no|down	no|up
evm.TU.Scaffold310.105	no|up	yes|up	yes|up	no|up	no|up	no|up
evm.TU.Scaffold310.106	no|up	no|up	yes|up	no|up	no|up	no|up
evm.TU.Scaffold1127.105	yes|down	yes|down	yes|down	no|down	no|down	no|up
evm.TU.Scaffold208.9	yes|up	no|up	yes|up	no|down	no|down	no|up
evm.TU.Scaffold169.122	yes|down	yes|down	yes|down	no|down	no|down	no|down
evm.TU.Scaffold5.129	yes|down	yes|down	yes|down	no|up	no|down	no|down
evm.TU.Scaffold218.37	yes|down	yes|down	yes|down	no|down	no|down	no|down
evm.TU.Scaffold218.35	yes|down	yes|down	yes|down	no|down	no|down	no|down
evm.TU.Scaffold69.317	yes|down	no|down	no|down	no|up	no|up	no|up
evm.TU.Scaffold69.312	yes|down	yes|down	yes|down	no|down	no|down	no|up
evm.TU.Scaffold5.126	yes|up	yes|up	yes|up	no|up	no|down	no|down
evm.TU.Scaffold81.41	no|down	no|down	yes|down	no|up	no|down	no|down
evm.TU.Scaffold81.42	no|up	no|up	yes|up	no|up	no|up	no|up
evm.TU.Scaffold42.3	yes|up	yes|up	yes|up	no|down	no|up	no|up
evm.TU.scaffold309s3.21	no|up	yes|up	no|up	no|up	no|up	no|down
evm.TU.Scaffold81.48	yes|down	yes|down	yes|down	no|down	no|down	no|up
evm.TU.Scaffold210.29	no|up	no|up	yes|up	no|up	no|up	no|up
evm.TU.Scaffold123.44	no|down	no|down	yes|down	no|down	no|down	no|down
evm.TU.Scaffold83.44	yes|up	no|up	yes|up	no|down	no|down	no|up
evm.TU.Scaffold336.114	no|up	no|up	yes|up	no|up	no|up	no|up
evm.TU.Scaffold336.113	no|down	yes|down	yes|down	no|down	no|down	no|down
evm.TU.Scaffold336.111	no|down	no|down	yes|down	no|down	no|down	no|down
evm.TU.Scaffold336.110	yes|down	no|down	no|down	no|up	no|up	no|down
evm.TU.Scaffold200.1	no|up	yes|up	yes|up	no|up	no|up	no|up
evm.TU.Scaffold200.6	yes|up	yes|up	yes|up	no|up	no|up	no|down
evm.TU.Scaffold236.218	yes|up	yes|up	yes|up	no|down	no|down	no|down
evm.TU.Scaffold236.2	no|down	yes|down	yes|down	no|down	no|down	no|up
evm.TU.Scaffold236.1	yes|down	yes|down	yes|down	no|down	no|down	no|down
evm.TU.Scaffold139.141	yes|down	yes|down	yes|down	no|down	no|down	no|down
evm.TU.Scaffold139.149	no|down	yes|down	no|down	no|down	no|up	no|up
evm.TU.Scaffold265.20	no|down	yes|down	yes|down	no|down	no|down	no|down
evm.TU.Scaffold5.301	yes|down	yes|down	yes|down	no|down	no|down	no|up
evm.TU.scaffold266s1.9	no|down	yes|down	no|down	no|down	no|down	no|up
evm.TU.Scaffold5.309	no|up	yes|up	yes|up	no|up	no|up	no|up
evm.TU.scaffold266s1.5	yes|down	yes|down	yes|down	no|down	no|down	no|down
evm.TU.scaffold266s1.4	no|down	no|down	yes|down	no|down	no|down	no|up
evm.TU.scaffold231s2.2	yes|down	yes|down	yes|down	no|up	no|down	no|down
evm.TU.Scaffold16.99	yes|down	yes|down	yes|down	no|down	no|down	no|up
evm.TU.Scaffold16.98	yes|down	yes|down	yes|down	no|up	no|up	no|down
evm.TU.Scaffold16.95	no|down	yes|down	yes|down	no|down	no|down	no|down
evm.TU.Scaffold254.135	yes|up	yes|up	yes|up	no|down	no|up	no|up
evm.TU.Scaffold934.19	no|down	no|down	yes|down	no|down	no|down	no|down
evm.TU.Scaffold231.63	no|up	yes|up	no|up	no|up	no|up	no|down
evm.TU.Scaffold1931.56	yes|up	yes|up	yes|up	no|up	no|up	no|up
evm.TU.Scaffold231.67	yes|down	yes|down	yes|down	no|down	no|down	no|up
evm.TU.Scaffold934.13	yes|up	yes|up	yes|up	no|up	no|up	no|up
evm.TU.scaffold478s1.6	yes|down	yes|down	yes|down	no|down	no|down	no|down
evm.TU.scaffold749s1.3	yes|down	yes|down	yes|down	no|down	no|up	no|up
evm.TU.scaffold478s1.1	no|down	yes|down	no|down	no|down	no|up	no|up
evm.TU.scaffold749s1.1	yes|up	yes|up	yes|up	no|up	no|up	no|up
evm.TU.Scaffold373.20	yes|down	no|down	no|down	yes|up	yes|up	no|down
evm.TU.Scaffold373.154	yes|up	yes|up	no|up	no|up	no|down	no|down
evm.TU.Scaffold373.155	yes|up	yes|up	yes|up	no|up	no|up	no|down
evm.TU.Scaffold273.85	no|down	yes|down	yes|down	no|down	no|down	no|up
evm.TU.Scaffold273.87	no|down	yes|down	yes|down	no|down	no|down	no|up
evm.TU.Scaffold1068.36	no|up	no|up	yes|up	no|up	no|up	no|up
evm.TU.Scaffold1068.35	yes|down	yes|down	yes|down	no|down	no|down	no|up
evm.TU.Scaffold1068.39	yes|down	yes|down	yes|down	no|up	no|up	no|down
evm.TU.Scaffold1068.38	yes|down	yes|down	yes|down	no|up	no|down	no|down
evm.TU.Scaffold254.50	no|down	no|down	yes|down	no|up	no|down	no|down
evm.TU.Scaffold254.52	no|down	no|down	yes|down	no|down	no|down	no|down
evm.TU.Scaffold929.44	yes|up	no|up	no|up	no|down	no|down	no|down
evm.TU.Scaffold13.205	yes|down	yes|down	yes|down	no|down	no|down	no|down
evm.TU.Scaffold210.39	yes|up	no|up	no|up	no|down	no|down	no|down
evm.TU.Scaffold1070.107	no|down	yes|down	yes|down	no|down	no|down	no|down
evm.TU.Scaffold1070.106	yes|down	yes|down	yes|down	yes|down	yes|down	no|down
evm.TU.scaffold52s1.2	no|down	yes|down	no|down	no|down	no|down	no|up
evm.TU.Scaffold325.38	yes|up	yes|up	yes|up	no|up	no|up	no|down
evm.TU.scaffold723s1.1	yes|up	yes|up	yes|up	no|up	no|up	no|up
evm.TU.Scaffold325.33	yes|up	yes|up	no|up	no|up	no|down	no|down
evm.TU.Scaffold325.32	no|down	no|down	yes|down	no|up	no|down	no|down
evm.TU.Scaffold165.278	yes|down	yes|down	yes|down	no|down	no|down	no|up
evm.TU.Scaffold165.279	no|up	yes|up	no|up	no|up	no|up	no|down
evm.TU.scaffold109s1.15	yes|down	no|down	no|down	no|up	no|up	no|up
evm.TU.scaffold136s1.48	no|down	yes|down	no|down	no|down	no|up	no|up
evm.TU.Scaffold630.93	yes|down	yes|down	yes|down	no|up	no|down	no|down
evm.TU.scaffold484s1.6	no|up	yes|up	yes|up	no|up	no|up	no|up
evm.TU.Scaffold1817.308	yes|down	yes|down	yes|down	no|up	no|down	no|down
evm.TU.Scaffold476.89	no|down	yes|down	yes|down	no|up	no|up	no|up
evm.TU.Scaffold273.160	no|up	yes|up	yes|up	no|up	no|up	no|down
evm.TU.Scaffold282.140	yes|down	yes|down	yes|down	no|down	no|down	no|down
evm.TU.Scaffold282.142	yes|down	yes|down	yes|down	no|down	no|down	no|down
evm.TU.Scaffold282.143	yes|up	yes|up	yes|up	no|up	no|down	no|down
evm.TU.Scaffold2659.254	yes|down	yes|down	yes|down	yes|down	no|down	no|up
evm.TU.Scaffold2659.258	no|up	yes|up	yes|up	no|up	no|up	no|up
evm.TU.Scaffold1070.26	yes|down	no|down	no|down	no|up	no|up	no|up
evm.TU.Scaffold114.97	yes|down	no|down	yes|down	no|up	no|up	no|down
evm.TU.Scaffold2659.381	yes|down	no|down	yes|down	no|up	no|up	no|down
evm.TU.Scaffold1127.122	yes|up	yes|up	yes|up	no|down	no|down	no|up
evm.TU.Scaffold1127.123	no|up	yes|up	yes|up	no|up	no|up	no|down
evm.TU.scaffold259s1.5	no|down	no|down	yes|down	no|up	no|down	no|down
evm.TU.Scaffold620.59	no|down	yes|down	yes|down	no|down	yes|down	no|down
evm.TU.Scaffold620.51	yes|up	yes|up	yes|up	no|up	no|up	no|up
evm.TU.Scaffold252.38	no|down	no|down	yes|down	no|up	no|down	no|down
evm.TU.Scaffold63.367	yes|down	yes|down	yes|down	no|up	no|down	no|down
evm.TU.Scaffold63.360	yes|down	no|down	yes|down	no|up	no|down	no|down
evm.TU.Scaffold252.30	yes|down	yes|down	yes|down	no|down	no|down	no|down
evm.TU.Scaffold252.31	yes|down	yes|down	yes|down	no|down	no|down	no|down
evm.TU.Scaffold63.369	no|down	yes|down	yes|down	no|down	no|down	no|up
evm.TU.Scaffold252.36	yes|down	no|down	yes|down	yes|up	no|up	no|down
evm.TU.Scaffold588.186	no|down	yes|down	yes|down	no|down	no|down	no|up
evm.TU.Scaffold252.172	yes|up	yes|up	yes|up	no|up	no|up	no|down
evm.TU.Scaffold252.170	yes|up	yes|up	yes|up	no|up	no|up	no|up
evm.TU.Scaffold252.171	no|up	no|up	yes|up	no|up	no|up	no|up
evm.TU.Scaffold198.80	yes|down	yes|down	yes|down	no|down	no|down	no|down
evm.TU.Scaffold198.81	no|down	no|down	yes|down	no|up	no|down	no|down
evm.TU.Scaffold73.61	no|down	yes|down	yes|down	no|down	no|down	no|up
evm.TU.Scaffold73.60	no|down	yes|down	no|down	no|down	no|up	no|up
evm.TU.Scaffold588.18	yes|down	yes|down	yes|down	no|up	no|down	no|down
evm.TU.Scaffold145.250	yes|up	yes|up	yes|up	no|up	yes|up	no|up
evm.TU.Scaffold16.145	yes|down	yes|down	yes|down	no|down	no|down	no|down
evm.TU.Scaffold16.146	no|down	yes|down	yes|down	no|down	no|down	no|down
evm.TU.Scaffold16.147	yes|down	no|down	no|down	no|up	no|up	no|down
evm.TU.Scaffold16.412	yes|down	yes|down	yes|down	no|down	no|down	no|down
evm.TU.Scaffold16.411	no|up	yes|up	no|up	no|up	no|up	no|down
evm.TU.Scaffold2484.146	yes|down	no|down	yes|down	no|up	no|down	no|down
evm.TU.Scaffold620.5	yes|up	no|up	yes|up	no|down	no|down	no|up
evm.TU.Scaffold505.46	yes|down	yes|down	yes|down	no|up	no|up	no|up
evm.TU.Scaffold505.41	no|down	yes|down	yes|down	no|down	no|down	no|down
evm.TU.Scaffold1931.181	no|up	yes|up	yes|up	no|up	no|up	no|up
evm.TU.Scaffold1931.186	yes|up	no|up	yes|up	no|down	no|down	no|up
evm.TU.Scaffold545.81	no|up	yes|up	yes|up	no|up	no|up	no|up
evm.TU.Scaffold102.3	yes|down	yes|down	yes|down	no|up	no|up	no|up
evm.TU.Scaffold122.6	no|up	yes|up	yes|up	no|up	no|up	no|up
evm.TU.Scaffold476.159	yes|down	no|down	yes|down	yes|up	yes|up	no|down
evm.TU.Scaffold476.153	yes|down	yes|down	yes|down	no|down	no|down	no|down
evm.TU.Scaffold476.156	no|down	no|down	yes|down	no|up	no|down	no|down
evm.TU.scaffold758s1.8	no|down	no|down	yes|down	no|down	no|down	no|down
evm.TU.scaffold294s2.3	no|down	no|down	yes|down	no|down	no|down	no|down
evm.TU.Scaffold145.270	no|up	no|up	yes|up	no|down	no|up	no|up
evm.TU.Scaffold5.303 evm.TU.Scaffold5.304	yes|up	yes|up	yes|up	no|up	no|up	no|up
evm.TU.scaffold136s1.10	no|down	no|no change	yes|down	no|up	yes|down	no|down
evm.TU.Scaffold54.55	yes|up	no|up	no|up	no|down	no|down	no|up
evm.TU.Scaffold1161.14	yes|down	no|down	no|down	no|up	no|up	no|up
evm.TU.Scaffold71.265	yes|down	yes|down	yes|down	no|down	no|up	no|up
evm.TU.Scaffold310.119	no|down	no|down	yes|down	no|down	no|down	no|down
evm.TU.Scaffold63.146	yes|up	yes|up	yes|up	no|up	no|up	no|down
evm.TU.Scaffold169.138	yes|down	yes|down	yes|down	no|down	no|down	no|down
evm.TU.Scaffold133.8	yes|down	no|down	yes|down	no|up	no|down	no|down
evm.TU.Scaffold69.308	yes|down	yes|down	yes|down	no|down	no|down	no|down
evm.TU.scaffold171s3.3	no|up	no|up	yes|up	no|up	no|up	no|up
evm.TU.Scaffold280.89	yes|down	yes|down	yes|down	no|up	no|up	no|up
evm.TU.Scaffold69.304	no|down	no|down	yes|down	no|down	no|down	no|down
evm.TU.Scaffold804.120	yes|down	yes|down	yes|down	no|up	no|down	no|down
evm.TU.Scaffold804.121	no|down	no|down	yes|down	no|up	no|down	no|down
evm.TU.Scaffold63.79	yes|up	no|up	no|up	no|down	no|down	no|up
evm.TU.Scaffold63.78	yes|down	yes|down	yes|down	no|down	no|up	no|up
evm.TU.Scaffold71.192	yes|up	no|up	no|up	no|down	no|down	no|up
evm.TU.Scaffold1444.42	yes|down	yes|down	yes|down	no|up	no|down	no|down
evm.TU.Scaffold1444.49	no|up	no|up	yes|up	no|up	no|up	no|up
evm.TU.Scaffold71.199	no|up	yes|up	no|up	no|up	no|up	no|down
evm.TU.scaffold250s2.7	no|up	yes|up	yes|up	no|up	no|up	no|down
evm.TU.Scaffold16.466	no|down	yes|down	yes|down	no|down	no|down	no|down
evm.TU.scaffold202s1.12	yes|up	yes|up	yes|up	no|up	no|up	no|up
evm.TU.Scaffold336.163	no|up	yes|up	yes|up	no|up	no|up	no|up
evm.TU.Scaffold336.161	no|up	yes|up	yes|up	no|down	no|up	no|up
evm.TU.Scaffold336.166	yes|down	yes|down	yes|down	no|down	no|up	no|up
evm.TU.Scaffold336.167	yes|up	yes|up	yes|up	no|up	no|down	no|down
evm.TU.Scaffold336.164	yes|down	yes|down	yes|down	no|down	no|down	no|up
evm.TU.Scaffold210.31	yes|up	yes|up	yes|up	no|up	no|up	no|down
evm.TU.Scaffold95.234	yes|up	yes|up	yes|up	no|up	no|up	no|up
evm.TU.Scaffold95.233	no|up	yes|up	yes|up	no|up	no|up	no|up
evm.TU.Scaffold1817.55	no|down	yes|down	no|down	no|down	no|down	no|up
evm.TU.Scaffold95.239	yes|up	yes|up	yes|up	no|down	no|up	no|up
evm.TU.Scaffold323.18	yes|up	no|up	no|up	no|down	no|down	no|up
evm.TU.Scaffold236.220	yes|down	yes|down	yes|down	no|down	yes|down	no|down
evm.TU.Scaffold236.221	no|up	no|up	yes|up	no|up	no|up	no|up
evm.TU.Scaffold2659.267	no|up	yes|up	yes|up	no|up	no|up	no|down
evm.TU.Scaffold139.178	yes|down	yes|down	yes|down	no|up	no|up	no|down
evm.TU.Scaffold139.179	yes|up	yes|up	yes|up	no|up	yes|up	no|up
evm.TU.Scaffold1049.11	yes|down	yes|down	yes|down	no|down	no|down	no|down
[truncated: 2,028 more rows]
