# Supplementary material for: Metabonomics and Transcriptomics Analyses Reveal the Development Process of the Auditory System in the Embryonic Development Period of the Small Yellow Croaker under Background Noise
Source: Int J Mol Sci. 2024 Feb 6;25(4):1954. doi: 10.3390/ijms25041954 (PMC10888356; doi:10.3390/ijms25041954)
Supplement: Supplementary file 1 [file ijms-25-01954-s001.zip › Supplementary material Table S2.xlsx]

## Sheet: Sheet1
Pathway ID	Pathway Description	First Category	Second Category	Gene number	Gene list
lco05200	Pathways in cancer	Human Diseases	Cancer: overview	123	evm.TU.Scaffold13.194(EVM%20prediction%20Scaffold13.194) ; evm.TU.Scaffold254.533(EVM%20prediction%20Scaffold254.533) ; evm.TU.scaffold303s1.5(EVM%20prediction%20scaffold303s1.5) ; evm.TU.Scaffold69.114(EVM%20prediction%20Scaffold69.114) ; evm.TU.Scaffold37.10(EVM%20prediction%20Scaffold37.10) ; evm.TU.scaffold303s1.6(EVM%20prediction%20scaffold303s1.6) ; evm.TU.Scaffold2659.276(EVM%20prediction%…
lco05165	Human papillomavirus infection	Human Diseases	Infectious disease: viral	89	evm.TU.Scaffold254.533(EVM%20prediction%20Scaffold254.533) ; evm.TU.scaffold303s1.5(EVM%20prediction%20scaffold303s1.5) ; evm.TU.Scaffold69.114(EVM%20prediction%20Scaffold69.114) ; evm.TU.scaffold303s1.6(EVM%20prediction%20scaffold303s1.6) ; evm.TU.Scaffold139.192(EVM%20prediction%20Scaffold139.192) ; evm.TU.Scaffold169.35(EVM%20prediction%20Scaffold169.35) ; evm.TU.scaffold141s1.21(EVM%20predict…
lco04151	PI3K-Akt signaling pathway	Environmental Information Processing	Signal transduction	83	evm.TU.scaffold169s1.6(EVM%20prediction%20scaffold169s1.6) ; evm.TU.Scaffold584.229(EVM%20prediction%20Scaffold584.229) ; evm.TU.Scaffold7.64(EVM%20prediction%20Scaffold7.64) ; evm.TU.Scaffold69.189(EVM%20prediction%20Scaffold69.189) ; evm.TU.Scaffold588.50(EVM%20prediction%20Scaffold588.50) ; evm.TU.Scaffold16.447(EVM%20prediction%20Scaffold16.447) ; evm.TU.Scaffold165.180(EVM%20prediction%20Sca…
lco04510	Focal adhesion	Cellular Processes	Cellular community - eukaryotes	74	evm.TU.scaffold169s1.6(EVM%20prediction%20scaffold169s1.6) ; evm.TU.Scaffold584.229(EVM%20prediction%20Scaffold584.229) ; evm.TU.Scaffold588.50(EVM%20prediction%20Scaffold588.50) ; evm.TU.Scaffold505.138(EVM%20prediction%20Scaffold505.138) ; evm.TU.Scaffold165.180(EVM%20prediction%20Scaffold165.180) ; evm.TU.Scaffold165.181(EVM%20prediction%20Scaffold165.181) ; evm.TU.Scaffold254.149(EVM%20predic…
lco05414	Dilated cardiomyopathy	Human Diseases	Cardiovascular disease	51	evm.TU.Scaffold588.50(EVM%20prediction%20Scaffold588.50) ; evm.TU.Scaffold227.58(EVM%20prediction%20Scaffold227.58) ; evm.TU.Scaffold63.373(EVM%20prediction%20Scaffold63.373) ; evm.TU.Scaffold983.35(EVM%20prediction%20Scaffold983.35) ; evm.TU.Scaffold63.232(EVM%20prediction%20Scaffold63.232) ; evm.TU.Scaffold5.292(EVM%20prediction%20Scaffold5.292) ; evm.TU.Scaffold169.330(EVM%20prediction%20Scaff…
lco04512	ECM-receptor interaction	Environmental Information Processing	Signaling molecules and interaction	49	evm.TU.scaffold169s1.6(EVM%20prediction%20scaffold169s1.6) ; evm.TU.Scaffold584.229(EVM%20prediction%20Scaffold584.229) ; evm.TU.Scaffold588.50(EVM%20prediction%20Scaffold588.50) ; evm.TU.Scaffold16.447(EVM%20prediction%20Scaffold16.447) ; evm.TU.Scaffold165.180(EVM%20prediction%20Scaffold165.180) ; evm.TU.Scaffold254.533(EVM%20prediction%20Scaffold254.533) ; evm.TU.Scaffold254.149(EVM%20predicti…
lco05410	Hypertrophic cardiomyopathy	Human Diseases	Cardiovascular disease	48	evm.TU.Scaffold588.50(EVM%20prediction%20Scaffold588.50) ; evm.TU.Scaffold227.58(EVM%20prediction%20Scaffold227.58) ; evm.TU.Scaffold63.373(EVM%20prediction%20Scaffold63.373) ; evm.TU.Scaffold983.35(EVM%20prediction%20Scaffold983.35) ; evm.TU.Scaffold63.232(EVM%20prediction%20Scaffold63.232) ; evm.TU.Scaffold5.292(EVM%20prediction%20Scaffold5.292) ; evm.TU.Scaffold169.330(EVM%20prediction%20Scaff…
lco04974	Protein digestion and absorption	Organismal Systems	Digestive system	48	evm.TU.Scaffold620.61(EVM%20prediction%20Scaffold620.61) ; evm.TU.scaffold357s2.4(EVM%20prediction%20scaffold357s2.4) ; evm.TU.Scaffold476.233(EVM%20prediction%20Scaffold476.233) ; evm.TU.Scaffold63.373(EVM%20prediction%20Scaffold63.373) ; evm.TU.Scaffold133.12(EVM%20prediction%20Scaffold133.12) ; evm.TU.Scaffold983.35(EVM%20prediction%20Scaffold983.35) ; evm.TU.Scaffold1327.2(EVM%20prediction%20…
lco05146	Amoebiasis	Human Diseases	Infectious disease: parasitic	46	evm.TU.Scaffold983.11(EVM%20prediction%20Scaffold983.11) ; evm.TU.Scaffold105.118(EVM%20prediction%20Scaffold105.118) ; evm.TU.Scaffold16.447(EVM%20prediction%20Scaffold16.447) ; evm.TU.Scaffold165.180(EVM%20prediction%20Scaffold165.180) ; evm.TU.Scaffold254.533(EVM%20prediction%20Scaffold254.533) ; evm.TU.Scaffold254.149(EVM%20prediction%20Scaffold254.149) ; evm.TU.scaffold1039s1.4(EVM%20predict…
lco04261	Adrenergic signaling in cardiomyocytes	Organismal Systems	Circulatory system	45	evm.TU.Scaffold69.382(EVM%20prediction%20Scaffold69.382) ; evm.TU.Scaffold227.58(EVM%20prediction%20Scaffold227.58) ; evm.TU.Scaffold63.373(EVM%20prediction%20Scaffold63.373) ; evm.TU.Scaffold588.11(EVM%20prediction%20Scaffold588.11) ; evm.TU.Scaffold983.35(EVM%20prediction%20Scaffold983.35) ; evm.TU.Scaffold63.232(EVM%20prediction%20Scaffold63.232) ; evm.TU.Scaffold139.53(EVM%20prediction%20Scaf…
lco05412	Arrhythmogenic right ventricular cardiomyopathy	Human Diseases	Cardiovascular disease	36	evm.TU.Scaffold588.50(EVM%20prediction%20Scaffold588.50) ; evm.TU.Scaffold105.137(EVM%20prediction%20Scaffold105.137) ; evm.TU.Scaffold63.373(EVM%20prediction%20Scaffold63.373) ; evm.TU.Scaffold983.35(EVM%20prediction%20Scaffold983.35) ; evm.TU.Scaffold1931.91_evm.TU.Scaffold1931.94(MERGED%3A%20EVM%20prediction%20Scaffold1931.91%3B%20EVM%20prediction%20Scaffold1931.94) ; evm.TU.Scaffold139.53(EVM…
lco00230	Purine metabolism	Metabolism	Nucleotide metabolism	36	evm.TU.Scaffold336.97(EVM%20prediction%20Scaffold336.97) ; evm.TU.Scaffold165.21(EVM%20prediction%20Scaffold165.21) ; evm.TU.Scaffold69.366(EVM%20prediction%20Scaffold69.366) ; evm.TU.scaffold241s1.8(EVM%20prediction%20scaffold241s1.8) ; evm.TU.Scaffold218.20(EVM%20prediction%20Scaffold218.20) ; evm.TU.Scaffold2484.22(EVM%20prediction%20Scaffold2484.22) ; evm.TU.Scaffold588.259(EVM%20prediction%2…
lco05222	Small cell lung cancer	Human Diseases	Cancer: specific types	35	evm.TU.scaffold169s1.6(EVM%20prediction%20scaffold169s1.6) ; evm.TU.Scaffold588.50(EVM%20prediction%20Scaffold588.50) ; evm.TU.Scaffold165.180(EVM%20prediction%20Scaffold165.180) ; evm.TU.Scaffold254.533(EVM%20prediction%20Scaffold254.533) ; evm.TU.Scaffold254.149(EVM%20prediction%20Scaffold254.149) ; evm.TU.Scaffold1068.14(EVM%20prediction%20Scaffold1068.14) ; evm.TU.Scaffold584.139(EVM%20predic…
lco04260	Cardiac muscle contraction	Organismal Systems	Circulatory system	32	evm.TU.Scaffold227.58(EVM%20prediction%20Scaffold227.58) ; evm.TU.Scaffold63.373(EVM%20prediction%20Scaffold63.373) ; evm.TU.Scaffold983.35(EVM%20prediction%20Scaffold983.35) ; evm.TU.Scaffold476.212(EVM%20prediction%20Scaffold476.212) ; evm.TU.Scaffold139.53(EVM%20prediction%20Scaffold139.53) ; evm.TU.Scaffold325.62(EVM%20prediction%20Scaffold325.62) ; evm.TU.Scaffold325.63(EVM%20prediction%20Sc…
lco04916	Melanogenesis	Organismal Systems	Endocrine system	30	evm.TU.Scaffold7.58(EVM%20prediction%20Scaffold7.58) ; evm.TU.Scaffold69.382(EVM%20prediction%20Scaffold69.382) ; evm.TU.Scaffold588.11(EVM%20prediction%20Scaffold588.11) ; evm.TU.Scaffold832.16(EVM%20prediction%20Scaffold832.16) ; evm.TU.Scaffold218.20(EVM%20prediction%20Scaffold218.20) ; evm.TU.Scaffold1143.63(EVM%20prediction%20Scaffold1143.63) ; evm.TU.Scaffold1143.43(EVM%20prediction%20Scaff…
lco04922	Glucagon signaling pathway	Organismal Systems	Endocrine system	30	evm.TU.Scaffold69.382(EVM%20prediction%20Scaffold69.382) ; evm.TU.Scaffold254.142(EVM%20prediction%20Scaffold254.142) ; evm.TU.Scaffold588.11(EVM%20prediction%20Scaffold588.11) ; evm.TU.Scaffold7.53(EVM%20prediction%20Scaffold7.53) ; evm.TU.Scaffold7.54(EVM%20prediction%20Scaffold7.54) ; evm.TU.Scaffold983.1(EVM%20prediction%20Scaffold983.1) ; evm.TU.Scaffold252.25(EVM%20prediction%20Scaffold252.…
lco04610	Complement and coagulation cascades	Organismal Systems	Immune system	30	evm.TU.Scaffold69.173(EVM%20prediction%20Scaffold69.173) ; evm.TU.scaffold146s1.14(EVM%20prediction%20scaffold146s1.14) ; evm.TU.Scaffold476.89(EVM%20prediction%20Scaffold476.89) ; evm.TU.Scaffold272.78(EVM%20prediction%20Scaffold272.78) ; evm.TU.Scaffold105.115(EVM%20prediction%20Scaffold105.115) ; evm.TU.Scaffold245.67(EVM%20prediction%20Scaffold245.67) ; evm.TU.scaffold1088s1.3(EVM%20predictio…
lco03008	Ribosome biogenesis in eukaryotes	Genetic Information Processing	Translation	27	evm.TU.Scaffold508.3(EVM%20prediction%20Scaffold508.3) ; evm.TU.scaffold353s1.9(EVM%20prediction%20scaffold353s1.9) ; evm.TU.Scaffold95.220(EVM%20prediction%20Scaffold95.220) ; evm.TU.Scaffold200.6(EVM%20prediction%20Scaffold200.6) ; evm.TU.Scaffold100.264(EVM%20prediction%20Scaffold100.264) ; evm.TU.scaffold262s1.7(EVM%20prediction%20scaffold262s1.7) ; evm.TU.Scaffold200.11(EVM%20prediction%20Sc…
lco01232	Nucleotide metabolism	Metabolism	Global and overview maps	24	evm.TU.Scaffold336.97(EVM%20prediction%20Scaffold336.97) ; evm.TU.Scaffold265.45(EVM%20prediction%20Scaffold265.45) ; evm.TU.scaffold241s1.8(EVM%20prediction%20scaffold241s1.8) ; evm.TU.Scaffold2484.22(EVM%20prediction%20Scaffold2484.22) ; evm.TU.Scaffold8.401(EVM%20prediction%20Scaffold8.401) ; evm.TU.Scaffold96.24(EVM%20prediction%20Scaffold96.24) ; evm.TU.scaffold703s1.13(EVM%20prediction%20sc…
lco04976	Bile secretion	Organismal Systems	Digestive system	23	evm.TU.Scaffold306.102(EVM%20prediction%20Scaffold306.102) ; evm.TU.Scaffold336.94(EVM%20prediction%20Scaffold336.94) ; evm.TU.Scaffold218.20(EVM%20prediction%20Scaffold218.20) ; evm.TU.Scaffold5.117(EVM%20prediction%20Scaffold5.117) ; evm.TU.Scaffold983.1(EVM%20prediction%20Scaffold983.1) ; evm.TU.Scaffold584.342(EVM%20prediction%20Scaffold584.342) ; evm.TU.Scaffold310.181(EVM%20prediction%20Sca…
lco05323	Rheumatoid arthritis	Human Diseases	Immune disease	22	evm.TU.Scaffold245.22(EVM%20prediction%20Scaffold245.22) ; evm.TU.Scaffold265.62(EVM%20prediction%20Scaffold265.62) ; evm.TU.Scaffold198.17(EVM%20prediction%20Scaffold198.17) ; evm.TU.Scaffold105.118(EVM%20prediction%20Scaffold105.118) ; evm.TU.Scaffold236.283(EVM%20prediction%20Scaffold236.283) ; evm.TU.Scaffold1143.65(EVM%20prediction%20Scaffold1143.65) ; evm.TU.Scaffold1049.19(EVM%20prediction…
lco00010	Glycolysis / Gluconeogenesis	Metabolism	Carbohydrate metabolism	20	evm.TU.Scaffold293.95(EVM%20prediction%20Scaffold293.95) ; evm.TU.Scaffold508.7(EVM%20prediction%20Scaffold508.7) ; evm.TU.Scaffold373.183(EVM%20prediction%20Scaffold373.183) ; evm.TU.Scaffold95.82(EVM%20prediction%20Scaffold95.82) ; evm.TU.Scaffold148.42(EVM%20prediction%20Scaffold148.42) ; evm.TU.Scaffold789.185(EVM%20prediction%20Scaffold789.185) ; evm.TU.Scaffold7.53(EVM%20prediction%20Scaffo…
lco03320	PPAR signaling pathway	Organismal Systems	Endocrine system	20	evm.TU.Scaffold325.66(EVM%20prediction%20Scaffold325.66) ; evm.TU.Scaffold7.53(EVM%20prediction%20Scaffold7.53) ; evm.TU.scaffold80s1.8(EVM%20prediction%20scaffold80s1.8) ; evm.TU.Scaffold325.55(EVM%20prediction%20Scaffold325.55) ; evm.TU.Scaffold1931.137(EVM%20prediction%20Scaffold1931.137) ; evm.TU.Scaffold789.227(EVM%20prediction%20Scaffold789.227) ; evm.TU.Scaffold1603.32(EVM%20prediction%20S…
lco05150	Staphylococcus aureus infection	Human Diseases	Infectious disease: bacterial	20	evm.TU.Scaffold272.83(EVM%20prediction%20Scaffold272.83) ; evm.TU.scaffold241s1.14(EVM%20prediction%20scaffold241s1.14) ; evm.TU.scaffold211s1.3(EVM%20prediction%20scaffold211s1.3) ; evm.TU.scaffold307s1.9(EVM%20prediction%20scaffold307s1.9) ; evm.TU.Scaffold293.62(EVM%20prediction%20Scaffold293.62) ; evm.TU.scaffold307s1.5(EVM%20prediction%20scaffold307s1.5) ; evm.TU.scaffold307s1.7(EVM%20predic…
lco00983	Drug metabolism - other enzymes	Metabolism	Xenobiotics biodegradation and metabolism	17	evm.TU.Scaffold69.172(EVM%20prediction%20Scaffold69.172) ; evm.TU.Scaffold96.24(EVM%20prediction%20Scaffold96.24) ; evm.TU.Scaffold293.117(EVM%20prediction%20Scaffold293.117) ; evm.TU.Scaffold254.532(EVM%20prediction%20Scaffold254.532) ; evm.TU.Scaffold69.366(EVM%20prediction%20Scaffold69.366) ; evm.TU.Scaffold1127.133(EVM%20prediction%20Scaffold1127.133) ; evm.TU.scaffold241s1.8(EVM%20prediction…
lco00480	Glutathione metabolism	Metabolism	Metabolism of other amino acids	16	evm.TU.Scaffold69.172(EVM%20prediction%20Scaffold69.172) ; evm.TU.Scaffold336.44(EVM%20prediction%20Scaffold336.44) ; evm.TU.scaffold294s1.13(EVM%20prediction%20scaffold294s1.13) ; evm.TU.Scaffold69.366(EVM%20prediction%20Scaffold69.366) ; evm.TU.Scaffold2659.219(EVM%20prediction%20Scaffold2659.219) ; evm.TU.Scaffold198.30(EVM%20prediction%20Scaffold198.30) ; evm.TU.Scaffold772.105(EVM%20predicti…
lco04913	Ovarian steroidogenesis	Organismal Systems	Endocrine system	15	evm.TU.Scaffold313.65(EVM%20prediction%20Scaffold313.65) ; evm.TU.Scaffold373.211(EVM%20prediction%20Scaffold373.211) ; evm.TU.Scaffold69.140(EVM%20prediction%20Scaffold69.140) ; evm.TU.Scaffold282.6(EVM%20prediction%20Scaffold282.6) ; evm.TU.Scaffold13.196(EVM%20prediction%20Scaffold13.196) ; evm.TU.Scaffold310.32(EVM%20prediction%20Scaffold310.32) ; evm.TU.Scaffold252.89(EVM%20prediction%20Scaf…
lco00260	Glycine, serine and threonine metabolism	Metabolism	Amino acid metabolism	14	evm.TU.Scaffold772.56(EVM%20prediction%20Scaffold772.56) ; evm.TU.Scaffold8.426(EVM%20prediction%20Scaffold8.426) ; evm.TU.Scaffold16.265(EVM%20prediction%20Scaffold16.265) ; evm.TU.Scaffold67.89(EVM%20prediction%20Scaffold67.89) ; evm.TU.Scaffold1143.70(EVM%20prediction%20Scaffold1143.70) ; evm.TU.Scaffold2659.329(EVM%20prediction%20Scaffold2659.329) ; evm.TU.Scaffold100.189(EVM%20prediction%20S…
lco00330	Arginine and proline metabolism	Metabolism	Amino acid metabolism	13	evm.TU.Scaffold983.11(EVM%20prediction%20Scaffold983.11) ; evm.TU.scaffold326s1.11(EVM%20prediction%20scaffold326s1.11) ; evm.TU.Scaffold8.426(EVM%20prediction%20Scaffold8.426) ; evm.TU.Scaffold508.7(EVM%20prediction%20Scaffold508.7) ; evm.TU.scaffold1109s1.5(EVM%20prediction%20scaffold1109s1.5) ; evm.TU.scaffold383s1.41(EVM%20prediction%20scaffold383s1.41) ; evm.TU.scaffold200s1.11(EVM%20predict…
lco00620	Pyruvate metabolism	Metabolism	Carbohydrate metabolism	12	evm.TU.Scaffold508.7(EVM%20prediction%20Scaffold508.7) ; evm.TU.Scaffold1143.70(EVM%20prediction%20Scaffold1143.70) ; evm.TU.Scaffold7.53(EVM%20prediction%20Scaffold7.53) ; evm.TU.Scaffold7.54(EVM%20prediction%20Scaffold7.54) ; evm.TU.Scaffold620.101(EVM%20prediction%20Scaffold620.101) ; evm.TU.Scaffold13.159(EVM%20prediction%20Scaffold13.159) ; evm.TU.Scaffold789.185(EVM%20prediction%20Scaffold7…
lco00380	Tryptophan metabolism	Metabolism	Amino acid metabolism	11	evm.TU.Scaffold95.26(EVM%20prediction%20Scaffold95.26) ; evm.TU.Scaffold508.7(EVM%20prediction%20Scaffold508.7) ; evm.TU.Scaffold169.430(EVM%20prediction%20Scaffold169.430) ; evm.TU.Scaffold310.322(EVM%20prediction%20Scaffold310.322) ; evm.TU.Scaffold13.223(EVM%20prediction%20Scaffold13.223) ; evm.TU.Scaffold310.32(EVM%20prediction%20Scaffold310.32) ; evm.TU.Scaffold1444.247(EVM%20prediction%20Sc…
lco00980	Metabolism of xenobiotics by cytochrome P450	Metabolism	Xenobiotics biodegradation and metabolism	11	evm.TU.Scaffold69.172(EVM%20prediction%20Scaffold69.172) ; evm.TU.Scaffold310.181(EVM%20prediction%20Scaffold310.181) ; evm.TU.Scaffold293.117(EVM%20prediction%20Scaffold293.117) ; evm.TU.Scaffold310.32(EVM%20prediction%20Scaffold310.32) ; evm.TU.Scaffold254.509(EVM%20prediction%20Scaffold254.509) ; evm.TU.Scaffold310.295(EVM%20prediction%20Scaffold310.295) ; evm.TU.Scaffold282.15(EVM%20predictio…
lco00350	Tyrosine metabolism	Metabolism	Amino acid metabolism	11	evm.TU.Scaffold95.26(EVM%20prediction%20Scaffold95.26) ; evm.TU.Scaffold754.27(EVM%20prediction%20Scaffold754.27) ; evm.TU.Scaffold1603.210(EVM%20prediction%20Scaffold1603.210) ; evm.TU.Scaffold123.44(EVM%20prediction%20Scaffold123.44) ; evm.TU.scaffold110s2.43(EVM%20prediction%20scaffold110s2.43) ; evm.TU.Scaffold69.543(EVM%20prediction%20Scaffold69.543) ; evm.TU.Scaffold336.151(EVM%20prediction…
lco05204	Chemical carcinogenesis - DNA adducts	Human Diseases	Cancer: overview	11	evm.TU.Scaffold69.172(EVM%20prediction%20Scaffold69.172) ; evm.TU.Scaffold310.181(EVM%20prediction%20Scaffold310.181) ; evm.TU.Scaffold293.117(EVM%20prediction%20Scaffold293.117) ; evm.TU.Scaffold411.130(EVM%20prediction%20Scaffold411.130) ; evm.TU.Scaffold310.32(EVM%20prediction%20Scaffold310.32) ; evm.TU.Scaffold254.509(EVM%20prediction%20Scaffold254.509) ; evm.TU.Scaffold310.295(EVM%20predicti…
lco00062	Fatty acid elongation	Metabolism	Lipid metabolism	11	evm.TU.Scaffold293.11(EVM%20prediction%20Scaffold293.11) ; evm.TU.Scaffold145.66(EVM%20prediction%20Scaffold145.66) ; evm.TU.Scaffold620.59(EVM%20prediction%20Scaffold620.59) ; evm.TU.Scaffold310.322(EVM%20prediction%20Scaffold310.322) ; evm.TU.Scaffold145.188(EVM%20prediction%20Scaffold145.188) ; evm.TU.Scaffold145.189(EVM%20prediction%20Scaffold145.189) ; evm.TU.Scaffold789.54(EVM%20prediction%…
lco00030	Pentose phosphate pathway	Metabolism	Carbohydrate metabolism	10	evm.TU.Scaffold218.37(EVM%20prediction%20Scaffold218.37) ; evm.TU.Scaffold16.250(EVM%20prediction%20Scaffold16.250) ; evm.TU.Scaffold148.42(EVM%20prediction%20Scaffold148.42) ; evm.TU.Scaffold16.253(EVM%20prediction%20Scaffold16.253) ; evm.TU.Scaffold2659.11(EVM%20prediction%20Scaffold2659.11) ; evm.TU.Scaffold789.2(EVM%20prediction%20Scaffold789.2) ; evm.TU.Scaffold772.105(EVM%20prediction%20Sca…
lco00340	Histidine metabolism	Metabolism	Amino acid metabolism	10	evm.TU.Scaffold508.7(EVM%20prediction%20Scaffold508.7) ; evm.TU.scaffold2s1.18(EVM%20prediction%20scaffold2s1.18) ; evm.TU.Scaffold13.96(EVM%20prediction%20Scaffold13.96) ; evm.TU.Scaffold1444.247(EVM%20prediction%20Scaffold1444.247) ; evm.TU.Scaffold282.15(EVM%20prediction%20Scaffold282.15) ; evm.TU.Scaffold67.89(EVM%20prediction%20Scaffold67.89) ; evm.TU.Scaffold254.505(EVM%20prediction%20Scaff…
lco01040	Biosynthesis of unsaturated fatty acids	Metabolism	Lipid metabolism	10	evm.TU.Scaffold293.11(EVM%20prediction%20Scaffold293.11) ; evm.TU.scaffold80s1.8(EVM%20prediction%20scaffold80s1.8) ; evm.TU.Scaffold620.59(EVM%20prediction%20Scaffold620.59) ; evm.TU.Scaffold789.54(EVM%20prediction%20Scaffold789.54) ; evm.TU.Scaffold2659.178(EVM%20prediction%20Scaffold2659.178) ; evm.TU.Scaffold1817.199(EVM%20prediction%20Scaffold1817.199) ; evm.TU.Scaffold226.79_evm.TU.Scaffold…
lco00982	Drug metabolism - cytochrome P450	Metabolism	Xenobiotics biodegradation and metabolism	10	evm.TU.Scaffold69.172(EVM%20prediction%20Scaffold69.172) ; evm.TU.Scaffold67.89(EVM%20prediction%20Scaffold67.89) ; evm.TU.Scaffold293.117(EVM%20prediction%20Scaffold293.117) ; evm.TU.Scaffold254.509(EVM%20prediction%20Scaffold254.509) ; evm.TU.Scaffold588.341(EVM%20prediction%20Scaffold588.341) ; evm.TU.Scaffold310.295(EVM%20prediction%20Scaffold310.295) ; evm.TU.Scaffold282.15(EVM%20prediction%…
lco04964	Proximal tubule bicarbonate reclamation	Organismal Systems	Excretory system	10	evm.TU.Scaffold1817.320(EVM%20prediction%20Scaffold1817.320) ; evm.TU.Scaffold2659.126(EVM%20prediction%20Scaffold2659.126) ; evm.TU.Scaffold7.53(EVM%20prediction%20Scaffold7.53) ; evm.TU.Scaffold7.54(EVM%20prediction%20Scaffold7.54) ; evm.TU.Scaffold588.165(EVM%20prediction%20Scaffold588.165) ; evm.TU.Scaffold620.101(EVM%20prediction%20Scaffold620.101) ; evm.TU.scaffold247s2.55(EVM%20prediction%…
lco00020	Citrate cycle (TCA cycle)	Metabolism	Carbohydrate metabolism	10	evm.TU.scaffold192s1.28(EVM%20prediction%20scaffold192s1.28) ; evm.TU.Scaffold100.211(EVM%20prediction%20Scaffold100.211) ; evm.TU.Scaffold169.430(EVM%20prediction%20Scaffold169.430) ; evm.TU.Scaffold7.53(EVM%20prediction%20Scaffold7.53) ; evm.TU.Scaffold7.54(EVM%20prediction%20Scaffold7.54) ; evm.TU.Scaffold620.101(EVM%20prediction%20Scaffold620.101) ; evm.TU.Scaffold1931.89(EVM%20prediction%20S…
lco00410	beta-Alanine metabolism	Metabolism	Metabolism of other amino acids	9	evm.TU.scaffold80s1.8(EVM%20prediction%20scaffold80s1.8) ; evm.TU.Scaffold508.7(EVM%20prediction%20Scaffold508.7) ; evm.TU.Scaffold310.322(EVM%20prediction%20Scaffold310.322) ; evm.TU.Scaffold411.68(EVM%20prediction%20Scaffold411.68) ; evm.TU.Scaffold1444.247(EVM%20prediction%20Scaffold1444.247) ; evm.TU.Scaffold254.299(EVM%20prediction%20Scaffold254.299) ; evm.TU.Scaffold282.15(EVM%20prediction%…
lco00061	Fatty acid biosynthesis	Metabolism	Lipid metabolism	8	evm.TU.Scaffold145.66(EVM%20prediction%20Scaffold145.66) ; evm.TU.Scaffold139.93(EVM%20prediction%20Scaffold139.93) ; evm.TU.Scaffold54.195_evm.TU.Scaffold54.194(MERGED%3A%20EVM%20prediction%20Scaffold54.195%3B%20EVM%20prediction%20Scaffold54.194) ; evm.TU.Scaffold1931.137(EVM%20prediction%20Scaffold1931.137) ; evm.TU.Scaffold373.21(EVM%20prediction%20Scaffold373.21) ; evm.TU.Scaffold2484.121(EVM…
lco00100	Steroid biosynthesis	Metabolism	Lipid metabolism	8	evm.TU.Scaffold38.387(EVM%20prediction%20Scaffold38.387) ; evm.TU.Scaffold373.146(EVM%20prediction%20Scaffold373.146) ; evm.TU.Scaffold272.54(EVM%20prediction%20Scaffold272.54) ; evm.TU.scaffold359s1.12(EVM%20prediction%20scaffold359s1.12) ; evm.TU.Scaffold95.202(EVM%20prediction%20Scaffold95.202) ; evm.TU.Scaffold411.79(EVM%20prediction%20Scaffold411.79) ; evm.TU.Scaffold505.73(EVM%20prediction%…
lco00511	Other glycan degradation	Metabolism	Glycan biosynthesis and metabolism	7	evm.TU.Scaffold1054.30(EVM%20prediction%20Scaffold1054.30) ; evm.TU.Scaffold69.176(EVM%20prediction%20Scaffold69.176) ; evm.TU.Scaffold1931.143(EVM%20prediction%20Scaffold1931.143) ; evm.TU.Scaffold105.65(EVM%20prediction%20Scaffold105.65) ; evm.TU.Scaffold69.178(EVM%20prediction%20Scaffold69.178) ; evm.TU.Scaffold5.110(EVM%20prediction%20Scaffold5.110) ; evm.TU.Scaffold983.121(EVM%20prediction%2…
lco00650	Butanoate metabolism	Metabolism	Carbohydrate metabolism	6	evm.TU.Scaffold983.64(EVM%20prediction%20Scaffold983.64) ; evm.TU.Scaffold310.322(EVM%20prediction%20Scaffold310.322) ; evm.TU.Scaffold983.97(EVM%20prediction%20Scaffold983.97) ; evm.TU.Scaffold2659.319(EVM%20prediction%20Scaffold2659.319) ; evm.TU.Scaffold254.299(EVM%20prediction%20Scaffold254.299) ; evm.TU.Scaffold584.357(EVM%20prediction%20Scaffold584.357)
