# Supplementary material for: Metabonomics and Transcriptomics Analyses Reveal the Development Process of the Auditory System in the Embryonic Development Period of the Small Yellow Croaker under Background Noise
Source: Int J Mol Sci. 2024 Feb 6;25(4):1954. doi: 10.3390/ijms25041954 (PMC10888356; doi:10.3390/ijms25041954)
Supplement: Supplementary file 1 [file ijms-25-01954-s001.zip › Supplementary material Table S3.xlsx]

## Sheet: Sheet1
ID	Metabolite	KEGG Pathway ID	Library ID	KEGG Compound ID	Mode	HMDB Superclass	HMDB Class	HMDB Subclass	MS87_1	MS87_2	MS1_2_1	MS1_2_2	MS1_6_1	MS1_6_2	MS4_1_1	MS4_1_2	MS4_5_1	MS4_5_2	MS4_6_1	MS4_6_2
pos_1000	PC(P-16:0/0:0)	-	HMDB0010407;LMGP01070006	-	pos	Lipids and lipid-like molecules	Glycerophospholipids	Glycerophosphocholines	39810	16510	58380	66870	34370	67560	76730	99610	73010	110800	80340	45410
pos_1002	PE(18:3(6Z,9Z,12Z)/P-18:1(9Z))	map01100;map00564;map00563;map04136;map04140	HMDB0009150	C00350	pos	Lipids and lipid-like molecules	Glycerophospholipids	Glycerophosphoethanolamines	3641000	2928000	2712000	2802000	2143000	2170000	732100	1223000	623100	1420000	691100	1266000
pos_1012	Cinncassiol D2	-	HMDB0034678	C17653	pos	Lipids and lipid-like molecules	Prenol lipids	Sesquiterpenoids	863600	753200	679600	695900	751200	782000	390000	431200	410100	421500	381300	398200
pos_1014	Palmitic amide	-	HMDB0012273	-	pos	Lipids and lipid-like molecules	Fatty Acyls	Fatty amides	2615000	2730000	2331000	2360000	3197000	2879000	2171000	2202000	2645000	2570000	2545000	2409000
pos_1018	N-Oleoyl Cysteine	-	HMDB0241957	-	pos	Not Available	Not Available	Not Available	0	4698	606.6	0	107.9	4551	0	0	0	0	0	789.9
pos_1023	Cholylglutamic acid	-	HMDB0242384	-	pos	Not Available	Not Available	Not Available	89520	10770	75980	50880	56080	32100	68000	71300	32270	24550	13890	9458
pos_1028	PC(18:1/0:0)	-	LMGP01050030;LMGP01050032;LMGP01050029	-	pos	-	-	-	46150000	48390000	46980000	51260000	51750000	56420000	95450000	104600000	101800000	108400000	103600000	98800000
pos_1029	Geranylcitronellol	-	HMDB0032147	-	pos	Lipids and lipid-like molecules	Prenol lipids	Diterpenoids	1888000	2043000	1619000	1353000	2325000	2089000	1670000	1479000	1973000	1586000	1971000	1970000
pos_1033	LysoPC(20:4(5Z,8Z,11Z,14Z)/0:0)	map00564	HMDB0010395	C04230	pos	Lipids and lipid-like molecules	Glycerophospholipids	Glycerophosphocholines	30880000	36280000	34650000	27310000	37210000	29760000	65550000	53650000	71590000	55940000	72080000	73600000
pos_1034	SM(d16:2(4E,8Z)/6 keto-PGF1alpha)	-	HMDB0290310	-	pos	Not Available	Not Available	Not Available	3379000	7243000	5848000	3107000	11530000	2895000	8482000	1487000	8565000	1499000	8183000	4775000
pos_1039	LysoPC(P-16:0/0:0)	-	HMDB0010407	-	pos	Lipids and lipid-like molecules	Glycerophospholipids	Glycerophosphocholines	816300	1069000	843300	570500	869000	600700	642600	440500	871600	412000	734900	780700
pos_1040	PC(18:1(9Z)/P-18:1(9Z))	map01100;map00564;map00592;map00590;map00591	HMDB0008129	C00157	pos	Lipids and lipid-like molecules	Glycerophospholipids	Glycerophosphocholines	735800	567700	418900	129100	361900	175400	367600	146300	542600	122000	459700	716900
pos_1041	PC(14:0/18:1(9Z))	map01100;map00564;map00592;map00590;map00591	HMDB0007873;LMGP01010492;PW_C003923	C00157	pos	Lipids and lipid-like molecules	Glycerophospholipids	Glycerophosphocholines	2412000	1616000	1425000	1094000	1186000	1096000	1278000	671500	897400	745000	1351000	811100
pos_1044	PS(18:0/18:2(9Z,12Z))	map01100;map00564;map00260	LMGP03010031;PW_C007908;HMDB0012380	C02737	pos	Lipids and lipid-like molecules	Glycerophospholipids	Glycerophosphoserines	11840	18140	46870	0	213600	25340	174200	8603	359700	9714	325400	83930
pos_1045	PC(20:5(5Z,8Z,11Z,14Z,17Z)/22:6(4Z,7Z,10Z,13Z,16Z,19Z))	map01100;map00564;map00592;map00590;map00591	LMGP01011059;PW_C004566;HMDB0008518	C00157	pos	Lipids and lipid-like molecules	Glycerophospholipids	Glycerophosphocholines	6810000	7380000	6526000	4119000	5767000	3509000	7777000	4514000	7419000	5195000	6866000	7024000
pos_1050	PE(22:6(4Z,7Z,10Z,13Z,16Z,19Z)/18:0)	map01100;map00564;map00563;map04136;map04140	HMDB0009684;LMGP02011142;PW_C005732	C00350	pos	Lipids and lipid-like molecules	Glycerophospholipids	Glycerophosphoethanolamines	62470	61090	59970	101500	276400	20650	300900	101300	470600	194500	494800	191100
pos_1052	PS(20:1(11Z)/20:4(8Z,11Z,14Z,17Z))	map01100;map00564;map00260	PW_C060968;HMDB0116762	C02737	pos	Lipids and lipid-like molecules	Glycerophospholipids	Glycerophosphoserines	124600	153600	148500	14960	189400	10790	223500	14340	233900	13810	233800	185500
pos_1054	PE(P-18:0/22:6)	-	LMGP02030005	-	pos	-	-	-	42600	55130	33050	0	27960	525.3	25520	0	23120	0	24970	30530
pos_1056	PA(i-19:0/18:1(9Z)-O(12,13))	-	HMDB0268096	-	pos	Not Available	Not Available	Not Available	6701	27980	3996	0	4699	0	2003	0	3195	0	1628	5873
pos_1058	Dioleoylphosphatidyl-ddc	-	HMDB0251429	-	pos	Lipids and lipid-like molecules	Glycerophospholipids	Not Available	62680	90050	70620	7110	69350	0	138100	12070	198300	0	93680	175300
pos_1061	3-Methylazelaic acid	-	HMDB0059754	-	pos	Lipids and lipid-like molecules	Fatty Acyls	Fatty acids and conjugates	88760	98380	110100	86730	106700	90380	101700	85590	104300	88080	95820	93790
pos_1071	PI(20:4(5Z,8Z,11Z,14Z)/0:0)	-	HMDB0061690;LMGP06050006;HMDB0256523	-	pos	Lipids and lipid-like molecules	Glycerophospholipids	Glycerophosphoinositols	85640	65390	54620	31750	55810	90970	675500	1099000	954000	1024000	814900	945100
pos_1072	2-Hydroxyethyl methacrylate	-	HMDB0245159	C14530	pos	Organic acids and derivatives	Carboxylic acids and derivatives	Carboxylic acid derivatives	260900	264900	275200	294500	265600	289300	277400	301900	277200	295100	267400	272600
pos_1080	PC(P-16:0/4:0)	-	-	-	pos	-	-	-	64040	82440	100000	283600	49050	277000	208300	458100	227400	489400	213200	198000
pos_1113	Norepinephrine	map01100;map04261;map04540;map04270;map04080;map00350	PW_C000142;HMDB0000216;MJDBOTE0001316	C00547	pos	Benzenoids	Phenols	Benzenediols	155100	158500	145400	162200	154600	158200	170900	172300	157900	151700	164300	161000
pos_1118	5-Hydroxypentanoic acid	-	HMDB0061927	C02804	pos	Lipids and lipid-like molecules	Fatty Acyls	Fatty acids and conjugates	78490	78640	75380	84060	75880	80420	83950	86030	82480	77770	87550	83820
pos_113	L-Allothreonine	map01100;map00260	HMDB0004041	C05519	pos	Organic acids and derivatives	Carboxylic acids and derivatives	Amino acids, peptides, and analogues	5461000	5306000	5502000	5656000	4155000	4208000	3248000	3235000	3171000	3169000	3111000	3139000
pos_1136	LysoPE(18:3(6Z,9Z,12Z)/0:0)	-	HMDB0011508	-	pos	Lipids and lipid-like molecules	Glycerophospholipids	Glycerophosphoethanolamines	24660	17300	17320	39180	35580	34330	58860	107100	50850	75710	31730	52740
pos_1144	PC(20:5(5Z,8Z,11Z,14Z,17Z)/20:4(5Z,8Z,11Z,14Z))	map01100;map00564;map00592;map00590;map00591	HMDB0008509;LMGP01011948;PW_C004557	C00157	pos	Lipids and lipid-like molecules	Glycerophospholipids	Glycerophosphocholines	836200	1027000	515600	287300	528300	290400	442600	497700	640100	469100	428000	651000
pos_1145	PC(18:2(9Z,12Z)/16:1(9Z))	map01100;map00564;map00592;map00590;map00591	HMDB0008134;LMGP01011620;PW_C004182	C00157	pos	Lipids and lipid-like molecules	Glycerophospholipids	Glycerophosphocholines	628800	333800	469500	389600	512500	355000	310000	341000	388000	332800	290400	239600
pos_1165	PE(P-18:0/18:2)	-	LMGP02030046	-	pos	-	-	-	167100	136000	200700	42240	173700	42390	74050	63460	95090	54290	57510	93730
pos_1167	1-O-Isopentyl-3-O-octadec-2-enoyl glycerol	-	HMDB0302897	-	pos	Lipids and lipid-like molecules	Glycerolipids	Diradylglycerols	25480000	29780000	29830000	29690000	30390000	30290000	29350000	27760000	29940000	27880000	28980000	29340000
pos_1175	PC(P-18:0/0:0)	map00564	HMDB0013122;LMGP01070009	C04230	pos	Lipids and lipid-like molecules	Glycerophospholipids	Glycerophosphocholines	84000	132300	37080	0	54410	0	8646	0	5051	0	3114	4835
pos_1180	LysoPC(18:0/0:0)	map00565;map01100;map00564	HMDB0010384;HMDB0011149	C04317;C04230	pos	Lipids and lipid-like molecules	Glycerophospholipids	Glycerophosphocholines	13940000	16000000	13720000	9725000	12370000	9073000	16620000	12260000	17930000	13970000	16650000	16760000
pos_1181	LysoPC(20:1(11Z)/0:0)	map00564	HMDB0010391	C04230	pos	Lipids and lipid-like molecules	Glycerophospholipids	Glycerophosphocholines	3783000	4164000	3888000	2947000	3719000	2792000	7516000	6849000	8931000	7414000	8492000	8156000
pos_1183	PC(18:2(9Z,12Z)/16:0)	map01100;map00564;map00592;map00590;map00591	PW_C004181;LMGP01010932;HMDB0008133	C00157	pos	Lipids and lipid-like molecules	Glycerophospholipids	Glycerophosphocholines	44350000	23870000	18370000	17270000	22110000	16750000	18740000	12650000	16480000	13880000	16150000	13340000
pos_1185	2-Hydroxy-6-pentadeca-8,11,14-trienyl benzoic acid	-	HMDB0247824	-	pos	Benzenoids	Benzene and substituted derivatives	Benzoic acids and derivatives	20750	17810	17620	31150	20970	21480	13900	12710	3596	18770	16550	13960
pos_1186	Isophorone	-	HMDB0031195	C14743	pos	Organic oxygen compounds	Organooxygen compounds	Carbonyl compounds	981700	992500	1069000	898200	1106000	993200	941900	830200	974500	839300	972400	1006000
pos_1202	15beta-Hydroxydesogestrel	-	HMDB0060707	-	pos	Lipids and lipid-like molecules	Steroids and steroid derivatives	Estrane steroids	142700	133900	138500	191900	191500	187400	421500	394800	411900	421500	398600	391400
pos_1209	Docosa-2,4,6,8-tetraenoic acid	-	HMDB0251563	-	pos	Lipids and lipid-like molecules	Fatty Acyls	Fatty acids and conjugates	188400	99770	122900	114300	38620	99740	56370	55270	56400	70110	65650	60520
pos_1218	17-keto-4(Z),7(Z),10(Z),13(Z),15(E),19(Z)-Docosahexaenoic Acid	-	-	-	pos	-	-	-	127200	113100	125400	105600	111700	120900	108200	105700	80720	106000	99520	76180
pos_1219	Triethylenemelamine	-	HMDB0041922;HMDB0259195	C07642	pos	Organoheterocyclic compounds	Triazines	1,3,5-triazines	502000	481800	485200	517600	472500	473500	453200	461800	428600	429000	395700	395200
pos_1228	PE(18:3/0:0)	-	-	-	pos	-	-	-	472800	374800	339000	416900	413000	466800	435200	462100	395900	389000	386100	420100
pos_123	Ala-Ala-Ala	-	HMDB0248092	-	pos	Organic acids and derivatives	Carboxylic acids and derivatives	Amino acids, peptides, and analogues	686800	638500	648000	642100	1297000	1259000	1653000	1573000	1743000	1687000	1638000	1559000
pos_1231	Chavicol	-	HMDB0034107	C16930	pos	Benzenoids	Phenols	1-hydroxy-2-unsubstituted benzenoids	29430	23150	18570	22670	19480	26090	17260	22130	23650	21810	15510	23070
pos_1247	6-Hydroxyoctadecanoylcarnitine	-	HMDB0241526	-	pos	Lipids and lipid-like molecules	Fatty Acyls	Fatty acid esters	554300	482900	490900	461300	430000	426200	1046000	1137000	1124000	1241000	1023000	1028000
pos_125	N-formimidoyl-glutamic acid	map01100;map00340	HMDB0000854;HMDB0255140	C00439	pos	Organic acids and derivatives	Carboxylic acids and derivatives	Amino acids, peptides, and analogues	57870	64720	73330	68910	64060	67180	78510	94990	82180	77210	74600	69840
pos_1251	(13Z)-Octadec-13-enoylcarnitine	-	HMDB0241529	-	pos	Lipids and lipid-like molecules	Fatty Acyls	Fatty acid esters	62830	57780	62640	61820	48170	80680	56590	54480	51620	87990	65890	57710
pos_1256	P-Tolualdehyde	map01100	HMDB0029638	C06758	pos	Benzenoids	Benzene and substituted derivatives	Benzoyl derivatives	169800	169900	147400	151500	154100	171200	140000	148500	113400	116600	135000	144800
pos_1261	Sulfadimidine	-	HMDB0015522	C19530	pos	Benzenoids	Benzene and substituted derivatives	Benzenesulfonamides	1590000	1575000	1583000	1589000	1543000	1600000	1425000	1441000	1329000	1377000	1332000	1330000
pos_1262	Serylthreonine	-	HMDB0029049	-	pos	Organic acids and derivatives	Carboxylic acids and derivatives	Amino acids, peptides, and analogues	273800	278100	244100	223700	221400	254200	244900	248900	224700	249700	268000	248200
pos_1265	9-F1-phytoprostane	-	HMDB0304641	-	pos	Lipids and lipid-like molecules	Fatty Acyls	Eicosanoids	0	5137	13150	0	5367	0	0	11360	0	12290	4906	5709
pos_127	Gln Glu	-	-	-	pos	-	-	-	958400	878000	966500	1030000	1024000	1038000	651900	662500	586600	599600	621500	607400
pos_128	N-Acetyl-D-mannosamine	map01100;map00520;map01250	HMDB0001129	C00645	pos	Organic oxygen compounds	Organooxygen compounds	Carbohydrates and carbohydrate conjugates	0	1869	0	0	0	2511	34000	51290	42460	51630	51030	50250
pos_1280	3-(5,6,6-Trimethylbicyclo[2.2.1]hept-1-yl)cyclohexanol	-	HMDB0031851	-	pos	Lipids and lipid-like molecules	Prenol lipids	Monoterpenoids	561300	543600	607000	631100	545500	601400	516200	485500	503400	523500	509800	501700
pos_1291	Hydroxytetradecadienyl-l-carnitine	-	HMDB0253295	-	pos	Lipids and lipid-like molecules	Fatty Acyls	Fatty acids and conjugates	26300	23780	19050	24300	32430	21930	51090	53540	88210	94380	68130	79380
pos_13	N-Acetyl-L-Histidine	-	HMDB0032055	C02997	pos	Organic acids and derivatives	Carboxylic acids and derivatives	Amino acids, peptides, and analogues	2796000	2698000	2795000	2927000	2822000	2800000	3519000	3393000	3445000	3593000	3579000	3430000
pos_130	Thr Ala	-	-	-	pos	-	-	-	3243000	3169000	3081000	3172000	3352000	3438000	3257000	3217000	3119000	3172000	3084000	3061000
pos_1301	Azacyclotridecan-2-one	-	-	-	pos	-	-	-	31620	33210	20630	18840	17530	26820	14440	15840	23550	20760	72320	82180
pos_1304	Geranyl Acetate	-	HMDB0035157;MJDBOTE0001728	C09861	pos	Lipids and lipid-like molecules	Fatty Acyls	Fatty alcohol esters	133100	122700	72290	73680	139600	154600	93420	107900	89840	88740	93470	87760
pos_1306	Phytosphingosine	map00600;map01100	HMDB0004610;LMSP01030001	C12144	pos	Organic nitrogen compounds	Organonitrogen compounds	Amines	4307000	3780000	4146000	3986000	4356000	3881000	9473000	9397000	10070000	10600000	9367000	9623000
pos_131	Betaine	map01100;map02010;map00260	HMDB0000043;PW_C000030;MJDBTMA0000064	C00719	pos	Organic acids and derivatives	Carboxylic acids and derivatives	Amino acids, peptides, and analogues	1897000	1752000	1940000	1944000	1790000	1883000	1872000	1864000	1919000	1901000	1717000	1739000
pos_1311	N-Lauroyl Leucine	-	HMDB0242035	-	pos	Not Available	Not Available	Not Available	152700	118800	150700	137000	149600	168900	18900000	18870000	20810000	21730000	19920000	20510000
pos_1319	6,10,14-Trimethyl-5,9,13-pentadecatrien-2-one	-	HMDB0034495	-	pos	Lipids and lipid-like molecules	Prenol lipids	Diterpenoids	0	0	0	0	0	0	191900	175200	198400	186500	181100	190500
pos_132	Cytidine	map00240;map01100;map02010;map01232	PW_C000061;HMDB0000089;HMDB0248553;MJDBOTE0000789	C00475	pos	Nucleosides, nucleotides, and analogues	Pyrimidine nucleosides	Not Available	985800	962100	1093000	1155000	1072000	1093000	1715000	1661000	1822000	1862000	1913000	1927000
pos_1329	Dihydrocapsaicin	-	HMDB0038457;LMFA08020318;MJDBOTE0001228	C16952	pos	Benzenoids	Phenols	Methoxyphenols	81540	83240	121000	125800	27220	34660	15590	14250	12030	23090	93110	87670
pos_133	Guanine	map01100;map01232;map00230	HMDB0000132;PW_C000086;MJDBOTE0000457	C00242	pos	Organoheterocyclic compounds	Imidazopyrimidines	Purines and purine derivatives	883000	874300	692800	667600	629700	745300	405900	503000	541700	465900	514300	526400
pos_1330	Glyvenol	-	HMDB0252894	-	pos	Organic oxygen compounds	Organooxygen compounds	Carbohydrates and carbohydrate conjugates	715600	643300	695800	690000	623400	696400	352000	375700	416700	411200	399400	403500
pos_1332	Deoxycholyltyrosine	-	HMDB0242420	-	pos	Lipids and lipid-like molecules	Steroids and steroid derivatives	Bile acids, alcohols and derivatives	825.4	2063	2498	904.5	1275	1211	0	0	0	0	795.5	103.6
pos_1333	Forskolin	-	HMDB0252457;LMPR0104030004;HMDB0032064;MJDBOTE0001052	C09076	pos	Lipids and lipid-like molecules	Prenol lipids	Triterpenoids	95550	48960	0	0	10820	40820	0	0	0	0	0	0
pos_134	2',3'-Dideoxyuridine	-	HMDB0245547	-	pos	Nucleosides, nucleotides, and analogues	Pyrimidine nucleosides	Pyrimidine 2'',3''-dideoxyribonucleosides	535300	539500	507000	503000	2536000	2543000	4819000	4694000	4603000	4624000	4530000	4487000
pos_1345	Patulin	-	HMDB0034299	C16748	pos	Organoheterocyclic compounds	Pyrans	Not Available	53160	60730	36220	43450	297700	274300	569700	536800	536900	531300	543800	539200
pos_1347	Val Asp Arg	-	-	-	pos	-	-	-	1290000	1321000	1122000	1142000	1771000	1885000	1760000	1761000	1722000	1711000	1638000	1639000
pos_1357	Serylserine	-	HMDB0029048	-	pos	Organic acids and derivatives	Carboxylic acids and derivatives	Amino acids, peptides, and analogues	3695000	3582000	3553000	3630000	3317000	3404000	3101000	3043000	2879000	2926000	2858000	2912000
pos_1361	L-Serine	map01100;map00564;map01200;map00920;map01240;map00600;map00270;map02010;map01230;map00470;map00260;map00630;map00970	PW_C000120;HMDB0000187;MJDBOTE0001776	C00065	pos	Organic acids and derivatives	Carboxylic acids and derivatives	Amino acids, peptides, and analogues	898700	864300	906000	923100	679100	664800	636600	615300	599900	600800	581200	609300
pos_1363	Hallacridone	-	HMDB0029826	-	pos	Organoheterocyclic compounds	Quinolines and derivatives	Benzoquinolines	282700	305500	2301000	2283000	2467000	2503000	7345000	7109000	7284000	7461000	7680000	7897000
pos_1371	D[-Arg-2]KYOTORPHAN	-	-	-	pos	-	-	-	439600	440800	424400	459600	376300	383600	338900	345700	327500	358200	330900	332400
pos_1376	Creatinine aspartate	-	HMDB0250526	-	pos	Organic acids and derivatives	Carboxylic acids and derivatives	Amino acids, peptides, and analogues	0	85.69	0	0	0	383.3	453.7	254.7	440.4	88.92	61.69	31.48
pos_1378	Val Gly	-	-	-	pos	-	-	-	12200000	12220000	12780000	13040000	11850000	12170000	13070000	12710000	13060000	12970000	12500000	12560000
pos_138	N-Acetyl-a-neuraminic acid	-	HMDB0000773	C19909	pos	Organic oxygen compounds	Organooxygen compounds	Carbohydrates and carbohydrate conjugates	9473	4876	9740	7128	22700	15820	36910	23810	35030	41490	32640	31760
pos_1382	Blumenol C glucoside	-	HMDB0040668	-	pos	Lipids and lipid-like molecules	Fatty Acyls	Fatty acyl glycosides	4070000	4071000	3786000	3770000	4507000	4632000	5390000	5291000	5170000	5061000	4695000	4762000
pos_1383	Aspartyl-Leucine	-	HMDB0028757	-	pos	Organic acids and derivatives	Carboxylic acids and derivatives	Amino acids, peptides, and analogues	647900	676300	614400	630500	775700	793700	715900	682000	751100	745000	688900	692500
pos_139	Glu Gly	-	-	-	pos	-	-	-	1511000	1476000	1507000	1530000	1619000	1704000	2307000	2271000	2168000	2244000	2104000	2115000
pos_1395	Histidylleucine	-	HMDB0028889;HMDB0253179	C05010	pos	Organic acids and derivatives	Carboxylic acids and derivatives	Amino acids, peptides, and analogues	14610000	15260000	15050000	18350000	12400000	13580000	10350000	10630000	9706000	10910000	9664000	8841000
pos_1396	Tyr Lys	-	-	-	pos	-	-	-	20200000	19890000	20080000	20810000	20590000	21050000	18010000	17700000	17410000	17710000	17020000	16750000
pos_1398	N6,N6,N6-Trimethyl-L-lysine	map01100;map00310	PW_C001022;HMDB0001325	C03793	pos	Organic acids and derivatives	Carboxylic acids and derivatives	Amino acids, peptides, and analogues	945100	889500	928500	1006000	872100	887100	852800	830300	784000	754500	750900	732600
pos_1399	Glutamylproline	-	HMDB0028827	-	pos	Organic acids and derivatives	Carboxylic acids and derivatives	Amino acids, peptides, and analogues	3212000	3132000	3058000	3077000	4977000	5106000	5119000	4995000	4791000	4877000	5020000	4877000
pos_1400	Threonylproline	-	HMDB0029069	-	pos	Organic acids and derivatives	Carboxylic acids and derivatives	Amino acids, peptides, and analogues	8079000	7983000	7702000	7796000	32360000	33080000	51940000	50660000	49440000	50100000	49500000	49380000
pos_1403	N-Acetylmannosamine	map01100;map00520;map01250	HMDB0001129;PW_C000883	C00645	pos	Organic oxygen compounds	Organooxygen compounds	Carbohydrates and carbohydrate conjugates	70750	75010	68410	84600	71780	54100	64010	46560	53540	61060	66450	54150
pos_1406	Histidinyl-Leucine	-	HMDB0028889;HMDB0253179	C05010	pos	Organic acids and derivatives	Carboxylic acids and derivatives	Amino acids, peptides, and analogues	31970000	29800000	30320000	28370000	29760000	29350000	26460000	25860000	25900000	25290000	25190000	25380000
pos_141	Ile Val	-	-	-	pos	-	-	-	22740000	22160000	21950000	22290000	31420000	34560000	18500000	18600000	18210000	18550000	17800000	18630000
pos_1415	L-Dopa	map01100;map00350	PW_C000117;HMDB0000181	C00355	pos	Organic acids and derivatives	Carboxylic acids and derivatives	Amino acids, peptides, and analogues	2473000	2336000	2391000	2392000	2502000	2455000	1889000	1854000	1931000	1925000	1830000	1842000
pos_142	Gly-Ile	-	HMDB0028844	-	pos	Organic acids and derivatives	Carboxylic acids and derivatives	Amino acids, peptides, and analogues	19080000	18920000	19320000	19480000	17310000	18000000	15950000	16050000	15700000	16110000	15300000	16080000
pos_1422	Leu Lys Asp	-	-	-	pos	-	-	-	2622000	2421000	2222000	2153000	2750000	2724000	2280000	2168000	2429000	2385000	2373000	2235000
pos_144	Glu Leu	-	-	-	pos	-	-	-	5107000	4957000	5464000	5573000	11290000	11650000	13430000	13390000	12980000	13180000	12760000	13340000
pos_1443	P-cresol	map01100	HMDB0001858	C01468	pos	Benzenoids	Phenols	Cresols	1353000	1277000	1270000	1305000	1214000	1280000	1152000	1168000	1171000	1208000	1149000	1159000
pos_145	Inosine 5'-Phosphate	map01100;map01232;map00230;map01240	HMDB0000175	C00130	pos	Nucleosides, nucleotides, and analogues	Purine nucleotides	Purine ribonucleotides	1263000	1260000	0	0	0	6241	67160	73040	72520	76650	103300	76130
pos_1452	Oxidized Glutathione	map01100;map00480;map04216;map01240	PW_C001847;HMDB0003337;HMDB0011691;MJDBOTE0000407	C00127	pos	Organic acids and derivatives	Carboxylic acids and derivatives	Amino acids, peptides, and analogues	1825000	2012000	924100	1015000	831000	860500	1278000	1280000	1252000	1374000	1145000	1040000
pos_1457	S-Adenosylhomocysteine	map01100;map00270;map01230;map01240	PW_C000749;HMDB0000939	C00021	pos	Organoheterocyclic compounds	Lactones	Gamma butyrolactones	0	0	0	0	0	0	39850	21620	4911	51220	15610	10490
pos_146	Pro His	-	-	-	pos	-	-	-	2241000	2152000	1949000	1982000	6140000	6332000	6000000	5960000	5876000	5890000	5596000	5635000
pos_1474	Leu Lys Glu	-	-	-	pos	-	-	-	1145000	1134000	897700	863800	1398000	1403000	1131000	1180000	1358000	1336000	1222000	1184000
pos_1478	Ser Ile Arg	-	-	-	pos	-	-	-	59600	69350	68100	69150	65320	55680	13230	1250	5233	10610	7762	1204
pos_1489	Arg Phe	-	-	-	pos	-	-	-	435700	368100	365700	338800	445300	434400	460100	420900	428100	449000	460400	510500
pos_1491	Glutaminylmethionine	-	HMDB0028803	-	pos	Organic acids and derivatives	Carboxylic acids and derivatives	Amino acids, peptides, and analogues	386400	337000	363700	386900	344900	376100	395400	435300	402100	399500	456900	462100
pos_1499	Fudosteine	-	HMDB0252511	-	pos	Organic acids and derivatives	Carboxylic acids and derivatives	Amino acids, peptides, and analogues	765400	736600	771400	758900	1696000	1778000	1603000	1678000	1584000	1556000	1651000	1668000
pos_150	Ile Asn	-	-	-	pos	-	-	-	27050000	26960000	25600000	26130000	36080000	36740000	34140000	33450000	34640000	34530000	33110000	33080000
pos_1503	3-Methoxytyramine	map01100;map00350	PW_C000015;HMDB0000022;HMDB0259535	C05587	pos	Benzenoids	Phenols	Methoxyphenols	375500	319000	224000	261100	265800	288900	66110	98330	55060	71760	69270	49170
pos_1512	Hypoxanthine	map01100;map01232;map00230	HMDB0000157;PW_C000102	C00262	pos	Organoheterocyclic compounds	Imidazopyrimidines	Purines and purine derivatives	1145000	1073000	280700	297400	443100	448600	9866000	9674000	10580000	10570000	10290000	10060000
pos_1513	1-(beta-D-Ribofuranosyl)-1,4-dihydronicotinamide	-	HMDB0011648;HMDB0011643	C15497	pos	Organic oxygen compounds	Organooxygen compounds	Carbohydrates and carbohydrate conjugates	3698000	3524000	3735000	3690000	3444000	3558000	3716000	3783000	3685000	3623000	3568000	3593000
pos_1515	Asn His Ile	-	-	-	pos	-	-	-	479200	462500	574500	529900	650300	689200	247200	260300	216000	270500	172600	217900
pos_152	Nepsilon-Acetyl-L-lysine	map01100;map00310	HMDB0000206	C02727	pos	Organic acids and derivatives	Carboxylic acids and derivatives	Amino acids, peptides, and analogues	13410000	13340000	13050000	13300000	23450000	23540000	22140000	21690000	22000000	21840000	21450000	21560000
pos_1534	Glu Met	-	-	-	pos	-	-	-	63640	89100	147200	122000	1233000	1202000	1340000	1417000	1255000	1305000	1338000	1346000
pos_1535	Pro Pro Thr	-	-	-	pos	-	-	-	218300	244100	206600	242800	247800	263500	141100	133600	103200	139900	137000	112000
pos_1538	Lys Leu Asp	-	-	-	pos	-	-	-	616000	594200	521300	540800	726500	798100	72120	82840	67280	100700	62820	61840
pos_1542	Val Glu Thr	-	-	-	pos	-	-	-	1425000	1448000	1570000	1588000	1631000	1717000	1749000	1632000	1616000	1699000	1569000	1526000
pos_1548	Pilocarpine	-	HMDB0015217;MJDBOTE0001565	C07474	pos	Alkaloids and derivatives	Not Available	Not Available	354000	323600	362100	387000	334500	325900	29270	26830	23000	26690	15540	26760
pos_155	Cyclopropyl-[(3S,4S)-3-(dimethylamino)-4-(hydroxymethyl)piperidin-1-yl]methanone	-	-	-	pos	-	-	-	12070000	11520000	11090000	11480000	10130000	10500000	10720000	10680000	10020000	10360000	9970000	10390000
pos_1556	Val Leu Ser Pro Ala	-	-	-	pos	-	-	-	11960000	11550000	12710000	12600000	11360000	12020000	1757000	1720000	1696000	1706000	1444000	1490000
pos_1557	Lys Phe	-	-	-	pos	-	-	-	16210000	15600000	15680000	15990000	15460000	16260000	14090000	13940000	13940000	14070000	13180000	13680000
pos_156	Glu Phe	-	-	-	pos	-	-	-	500400	426600	535700	499000	1347000	1381000	1741000	1849000	1586000	1705000	1826000	1777000
pos_1560	Methyldopa	-	HMDB0011754;HMDB0251525;MJDBOTE0001405	C07194	pos	Phenylpropanoids and polyketides	Phenylpropanoic acids	Not Available	58140	40930	42640	48470	43170	41700	50900	59790	54830	52410	47530	49990
pos_1562	Ala Tyr	-	-	-	pos	-	-	-	9586000	9200000	7997000	8204000	11470000	11790000	9618000	9509000	9469000	9593000	9210000	9309000
pos_157	Gln Gly	-	-	-	pos	-	-	-	1324000	1260000	1273000	1269000	1224000	1228000	1225000	1210000	1221000	1254000	1172000	1212000
pos_1570	PS(PGD2/20:3(5Z,8Z,11Z))	-	HMDB0282384	-	pos	Not Available	Not Available	Not Available	823.2	15920	36310	36910	406100	531400	7900000	8210000	7810000	8056000	6935000	7171000
pos_1571	2-[(4-Oxo-3-phenyl-4H-chromen-7-YL)oxy]propanoic acid	-	HMDB0247697	-	pos	Phenylpropanoids and polyketides	Isoflavonoids	Isoflav-2-enes	361000	377700	354500	432900	425400	487600	206500	224300	165700	195900	204500	215300
pos_1576	Guanosine diphosphate adenosine	-	HMDB0001501	-	pos	Nucleosides, nucleotides, and analogues	(3''->5'')-dinucleotides and analogues	(3''->5'')-dinucleotides	0	3646	3822	22530	0	50450	0	0	23660	10450	0	0
pos_1577	Ile Lys Thr	-	-	-	pos	-	-	-	894300	865800	820400	854000	791600	891200	637200	639500	707200	703400	625400	635800
pos_1586	Methyl (R)-9-hydroxy-10-undecene-5,7-diynoate glucoside	-	HMDB0040895	-	pos	Lipids and lipid-like molecules	Fatty Acyls	Fatty acyl glycosides	72600	72770	68300	66390	106200	102400	1581000	1747000	1687000	1620000	1656000	1687000
pos_1587	[(2R,5R)-5-(2-Amino-6-oxo-1H-purin-9-yl)-3,4-dihydroxyoxolan-2-yl]methyl [(2R,5R)-5-(4-amino-2-oxopyrimidin-1-yl)-3,4-dihydroxyoxolan-2-yl]methyl hydrogen phosphate	-	HMDB0260224	-	pos	Nucleosides, nucleotides, and analogues	(5''->5'')-dinucleotides	Not Available	0	513.2	0	694.1	0	0	4127	3552	0	0	9678	8934
pos_1589	PE(18:4(6Z,9Z,12Z,15Z)/20:1(11Z))	map01100;map00564;map00563;map04136;map04140	HMDB0009197;LMGP02010758;PW_C005245	C00350	pos	Lipids and lipid-like molecules	Glycerophospholipids	Glycerophosphoethanolamines	799	3580	6273	9897	0	13400	5823	3938	3781	2058	5600	8156
pos_159	N-Acetyl-L-methionine	-	HMDB0011745	C02712	pos	Organic acids and derivatives	Carboxylic acids and derivatives	Amino acids, peptides, and analogues	8375	6067	0	2106	6630	1921	30030	40610	32880	32430	38460	47360
pos_1594	Phe Gln	-	-	-	pos	-	-	-	9443000	8896000	8359000	8467000	9074000	9491000	3703000	3641000	3698000	3694000	3731000	3781000
pos_163	4'-Hydroxymethohexital	-	HMDB0246635	-	pos	Organoheterocyclic compounds	Diazines	Pyrimidines and pyrimidine derivatives	14580	11590	19800	15360	23210	21440	93530	102900	112000	127500	100300	86890
pos_1631	Ile Ile His	-	-	-	pos	-	-	-	217000	193900	179800	121800	305800	287600	510500	414600	516000	561400	444900	465800
pos_1639	Pro-Ile	-	HMDB0304810	-	pos	Organic acids and derivatives	Carboxylic acids and derivatives	Amino acids, peptides, and analogues	6675	18040	21560	32630	28920	40730	43960	46240	44860	47500	44960	33780
pos_1655	Pyridoxine	map01100;map00750;map01240	PW_C000161;HMDB0301760;HMDB0000239;MJDBOTE0000424	C00314	pos	Organoheterocyclic compounds	Pyridines and derivatives	Pyridoxines	59060	53920	49700	54990	48270	55580	59310	54420	54760	53970	51860	58480
pos_1668	Diallyl Trisulfide	-	HMDB0031154	-	pos	Organosulfur compounds	Organic trisulfides	Not Available	141600	146600	139700	143800	147600	149500	145500	149400	146000	139400	148400	132100
pos_167	Gln Trp	-	-	-	pos	-	-	-	6902000	6716000	6760000	7142000	8386000	8899000	4271000	4206000	4077000	3976000	4066000	4144000
pos_168	Benzenebutanoic acid, alpha-(acetylamino)-2-amino-gamma-oxo-	-	HMDB0245586	-	pos	Organic acids and derivatives	Carboxylic acids and derivatives	Amino acids, peptides, and analogues	2289000	2143000	2191000	2321000	4217000	4379000	2312000	2328000	2254000	2245000	2135000	2302000
pos_1697	L-Ornithine	map01100;map00220;map02010;map01210;map00470;map00330;map00480;map01230	HMDB0000214	C00077	pos	Organic acids and derivatives	Carboxylic acids and derivatives	Amino acids, peptides, and analogues	154900	166900	190400	179800	138500	144100	127300	122000	119100	128400	117100	116800
pos_1699	5-Hydroxylysine	map01100;map00310	HMDB0000450;HMDB0245508	C16741	pos	Organic acids and derivatives	Carboxylic acids and derivatives	Amino acids, peptides, and analogues	936400	865800	838600	891800	726500	792500	766700	771900	755400	765400	723500	679900
pos_1729	D-Mannose 6-Phosphate	map01100;map01250;map01240;map00520;map00051;map04142	HMDB0001078;HMDB0304312	C00275	pos	Organic oxygen compounds	Organooxygen compounds	Carbohydrates and carbohydrate conjugates	9460	6111	2797	7955	3205	13910	5130	4969	1085	8859	13370	12430
pos_1737	L-erythro-4-Hydroxyarginine	-	HMDB0034326	C08284	pos	Organic acids and derivatives	Carboxylic acids and derivatives	Amino acids, peptides, and analogues	872000	781600	833600	879300	769500	800700	786600	794000	753900	758700	760700	738100
pos_174	Asn Val	-	-	-	pos	-	-	-	18390000	17620000	17940000	17740000	18260000	18210000	14330000	13950000	14610000	14330000	13870000	13980000
pos_1740	N-Carbamoylsarcosine	map01100;map00330	HMDB0012265	C01043	pos	Organic acids and derivatives	Carboxylic acids and derivatives	Amino acids, peptides, and analogues	671600	642500	714300	736200	534400	548300	389800	383000	449000	459100	450900	458300
pos_175	N6-Acetyl-L-lysine	map01100;map00310	HMDB0000206	C02727	pos	Organic acids and derivatives	Carboxylic acids and derivatives	Amino acids, peptides, and analogues	17610000	17150000	17820000	17330000	28010000	28090000	27090000	26290000	26420000	25950000	25680000	26030000
pos_1758	Arg Glu	-	-	-	pos	-	-	-	745800	672900	742200	750400	718700	756200	657900	629900	653200	658700	614800	637300
pos_1769	Pro Lys	-	-	-	pos	-	-	-	2160000	2115000	2060000	2015000	2381000	2468000	3210000	3169000	3105000	3112000	3010000	2977000
pos_1773	3-Amino-1-hydroxypyrrolidin-2-one	-	HMDB0245803	-	pos	Organic acids and derivatives	Carboxylic acids and derivatives	Amino acids, peptides, and analogues	374700	358900	395100	414900	400500	420300	250000	246200	250200	232600	237600	243500
pos_1776	N,N-Dimethylarginine	-	HMDB0001539	C03626	pos	Organic acids and derivatives	Carboxylic acids and derivatives	Amino acids, peptides, and analogues	801700	762900	776800	762400	767500	838600	824900	853000	825000	824400	779800	771300
pos_1778	Piracetam	-	HMDB0256585	-	pos	Organic acids and derivatives	Carboxylic acids and derivatives	Amino acids, peptides, and analogues	0	821.9	774.9	0	1919	3278	4694	5506	4853	1997	7226	6255
pos_180	Riboflavin (Vitamin B2)	-	-	-	pos	-	-	-	97860	94950	63880	55630	66720	67350	337900	325800	372900	341500	343000	352700
pos_1820	Glutamylglutamic acid	-	HMDB0028818	C01425	pos	Organic acids and derivatives	Carboxylic acids and derivatives	Amino acids, peptides, and analogues	836200	845100	794500	782500	998100	1036000	705600	677000	631000	612700	592600	619700
pos_1826	Malonylcarnitine	-	HMDB0002095;LMFA07070080;LMFA07070093	-	pos	Lipids and lipid-like molecules	Fatty Acyls	Fatty acid esters	1107	455.7	777	587	935.2	581.5	456.2	586.7	710	611.4	577.7	348.1
pos_1830	L-Valine	map01100;map00770;map00290;map01210;map01240;map02010;map01230;map00970;map00280	HMDB0000883;PW_C000704;MJDBOTE0000526	C00183	pos	Organic acids and derivatives	Carboxylic acids and derivatives	Amino acids, peptides, and analogues	87610000	86000000	89560000	90980000	71780000	72540000	61090000	60070000	58890000	60370000	57950000	58210000
pos_1841	Imexon	-	HMDB0253411	-	pos	Organoheterocyclic compounds	Diazines	Pyrimidines and pyrimidine derivatives	391000	384600	467300	463700	452900	463900	730000	684000	816500	784500	878000	827400
pos_1851	Uracil	map00240;map01100;map00770;map01232;map00410	HMDB0000300;PW_C000204;MJDBOTE0000838	C00106	pos	Organoheterocyclic compounds	Diazines	Pyrimidines and pyrimidine derivatives	582100	562900	518400	590400	521100	552200	624100	618200	639300	664300	645100	610500
pos_1855	O-Acetylcarnitine	-	HMDB0000201;HMDB0240773	C02571	pos	Lipids and lipid-like molecules	Fatty Acyls	Fatty acid esters	2832000	2867000	2893000	2900000	2983000	2880000	3503000	3481000	3644000	3790000	3577000	3567000
pos_1872	Met Arg	-	-	-	pos	-	-	-	1372000	1372000	1255000	1312000	1366000	1424000	1238000	1195000	1235000	1226000	1260000	1247000
pos_1879	Benzamil	-	HMDB0248972	C13751	pos	Organoheterocyclic compounds	Diazines	Pyrazines	879800	910800	1319000	1350000	1128000	1244000	414100	409500	602200	616500	577300	550500
pos_188	2-Hydroxycinnamic acid	map01100;map00360	HMDB0041592;HMDB0002641	C01772;C05838	pos	Phenylpropanoids and polyketides	Cinnamic acids and derivatives	Hydroxycinnamic acids and derivatives	74960000	73180000	75080000	74900000	67120000	68850000	64700000	64660000	63530000	65010000	62540000	62560000
pos_1881	Niacinamide	map01100;map00760;map01240	HMDB0001406;PW_C001086	C00153	pos	Organoheterocyclic compounds	Pyridines and derivatives	Pyridinecarboxylic acids and derivatives	2361000	2261000	2402000	2382000	2139000	2204000	2283000	2228000	2279000	2299000	2246000	2273000
pos_1882	Pyridoxal	map01100;map00750;map01240	PW_C001188;HMDB0001545	C00250	pos	Organoheterocyclic compounds	Pyridines and derivatives	Pyridine carboxaldehydes	114600	111100	79150	94750	92710	85740	205100	197500	195300	207000	206600	206100
pos_1884	Mimosine	-	HMDB0031398;HMDB0015188	C04771	pos	Lipids and lipid-like molecules	Fatty Acyls	Fatty alcohols	1299000	1289000	1120000	1166000	1872000	1793000	3234000	3121000	3034000	2971000	3024000	3027000
pos_1893	Canin	-	HMDB0302700;HMDB0249584	C09354	pos	Lipids and lipid-like molecules	Prenol lipids	Terpene lactones	3057	30000	0	0	0	0	13360	0	31010	8375	3764	3546
pos_1894	Val Glu	-	-	-	pos	-	-	-	7199000	7217000	7150000	7294000	13400000	13460000	12150000	11660000	11330000	11240000	11090000	11130000
pos_1895	Uric Acid	map01100;map00230	HMDB0000289;PW_C000195;MJDBOTE0001097	C00366	pos	Organoheterocyclic compounds	Imidazopyrimidines	Purines and purine derivatives	905.3	0	0	0	1367	1438	258200	269000	283900	283800	248400	276600
pos_1907	P-Hydroxyfelbamate	map00982	PW_C040523;HMDB0060669	C16584	pos	Benzenoids	Phenols	1-hydroxy-2-unsubstituted benzenoids	984200	1002000	919600	958200	966800	950700	734300	717000	763100	811500	731600	731400
pos_1910	Leu Asn Asn	-	-	-	pos	-	-	-	1687000	1767000	1591000	1676000	1654000	1730000	1131000	1100000	1214000	1215000	1091000	1105000
pos_1912	N-Acetyl-b-glucosaminylamine	-	HMDB0001104	C01239	pos	Organic oxygen compounds	Organooxygen compounds	Carbohydrates and carbohydrate conjugates	622500	680000	691200	703000	687100	738900	596200	628400	575600	619500	565200	576700
pos_1917	2-Amino-6-methyl-2,3,6,7-tetrahydro-1H-pteridin-4-one	-	HMDB0255376	-	pos	Organoheterocyclic compounds	Pteridines and derivatives	Pterins and derivatives	0	0	0	0	0	0	0	220.9	129	12.7	28.8	214.3
pos_1918	Muramic acid	-	HMDB0248237;HMDB0003254	C06470	pos	Organic oxygen compounds	Organooxygen compounds	Carbohydrates and carbohydrate conjugates	6712	4104	6197	8390	3712	4524	4681	4351	4383	5027	3548	3352
pos_193	Valnemulin	-	HMDB0259752	C12066	pos	Lipids and lipid-like molecules	Prenol lipids	Diterpenoids	9745000	9441000	10190000	10490000	9282000	9911000	10500000	10470000	10160000	10210000	9639000	9961000
pos_1938	Ser Val	-	-	-	pos	-	-	-	16010000	15650000	15660000	15950000	19760000	20630000	17580000	17110000	16580000	16690000	16210000	16400000
pos_194	KAPA	map01100;map00780;map01240	HMDB0240687	C01092	pos	Lipids and lipid-like molecules	Fatty Acyls	Fatty acids and conjugates	374000	373000	531800	508600	339200	344000	409600	400700	380700	404900	819800	790600
pos_1947	Methionyl-Glycine	-	HMDB0028973	-	pos	Organic acids and derivatives	Carboxylic acids and derivatives	Amino acids, peptides, and analogues	332300	321500	292700	284900	507200	486700	413000	389300	389600	380300	405600	404600
pos_1948	3'-Adenylic Acid	map01100;map00230	HMDB0258140;HMDB0003540	C01367	pos	Nucleosides, nucleotides, and analogues	Ribonucleoside 3''-phosphates	Not Available	2116000	2035000	2973000	2616000	3439000	3343000	1907000	1901000	1972000	1940000	2476000	2466000
pos_1969	4-(Nitrosoamino)-1-(3-pyridinyl)-1-butanone	map00980	HMDB0062376	C19564	pos	Organic oxygen compounds	Organooxygen compounds	Carbonyl compounds	127900	132500	91440	130100	143000	97570	188100	209800	194400	212500	188600	183800
pos_1982	Zeatin	map01100	HMDB0012204;MJDBZSJ0000114	C00371	pos	Organoheterocyclic compounds	Imidazopyrimidines	Purines and purine derivatives	2860000	2795000	2966000	2874000	2589000	2639000	1614000	1654000	1643000	1634000	1497000	1505000
pos_1989	Tyrosyl-Gamma-glutamate	-	HMDB0029119	-	pos	Organic acids and derivatives	Carboxylic acids and derivatives	Amino acids, peptides, and analogues	3732000	3620000	3675000	3809000	3537000	3577000	2700000	2564000	2514000	2573000	2435000	2562000
pos_1990	Benzaldehyde	map01100	HMDB0006115	C00261	pos	Benzenoids	Benzene and substituted derivatives	Benzoyl derivatives	209700	211500	209700	205300	185400	204200	185800	181000	189900	208300	184700	187600
pos_1994	Vomifoliol	-	HMDB0303570	C04166	pos	Lipids and lipid-like molecules	Prenol lipids	Sesquiterpenoids	18310000	17580000	18020000	18230000	21790000	22050000	22340000	22680000	21380000	21350000	20770000	21110000
pos_1995	2-[(2-Amino-2-oxoethyl)-[(2S)-2-[(2-amino-2-oxoethyl)-(carboxymethyl)amino]propyl]amino]acetic acid	-	HMDB0247365	-	pos	Organic acids and derivatives	Carboxylic acids and derivatives	Amino acids, peptides, and analogues	2768	0	133.1	0	12480	20520	5493	35330	4011	0	3876	3083
pos_1997	Asp Val	-	-	-	pos	-	-	-	189400	189800	204300	246900	722200	739700	1738000	1797000	1361000	1420000	1422000	1404000
pos_1998	Gein	-	HMDB0029909	C17058	pos	Organic oxygen compounds	Organooxygen compounds	Carbohydrates and carbohydrate conjugates	183100	95540	150300	167500	158000	109100	409300	422800	445700	416600	394100	336600
pos_1999	Actinonin	-	HMDB0242670	C12056	pos	Organic acids and derivatives	Carboxylic acids and derivatives	Amino acids, peptides, and analogues	785100	770900	854800	760900	802300	914800	436300	463700	585600	617200	420400	473300
pos_2006	Piperidine	-	HMDB0034301	C01746	pos	Organoheterocyclic compounds	Piperidines	Not Available	59860000	57420000	59610000	60110000	52820000	53570000	45080000	44350000	43180000	44380000	42510000	42490000
pos_2008	Norleucine	-	HMDB0251526;HMDB0001645	C01933	pos	Organic acids and derivatives	Carboxylic acids and derivatives	Amino acids, peptides, and analogues	355500000	340000000	355600000	360500000	310400000	319800000	265800000	264500000	257000000	262200000	251900000	253400000
pos_2010	Aspartyl-L-proline	-	HMDB0002335	-	pos	Organic acids and derivatives	Carboxylic acids and derivatives	Amino acids, peptides, and analogues	44630	43250	53490	59190	20950	50610	101300	103400	124800	112500	136400	115700
pos_2024	(S)-3-(6-Methoxypyridin-3-yl)-3-(2-oxo-3-(3-(5,6,7,8-tetrahydro-1,8-naphthyridin-2-yl)propyl)imidazolidin-1-yl)propanoic acid	-	HMDB0254780	-	pos	Organoheterocyclic compounds	Diazanaphthalenes	Naphthyridines	46010	27360	42910	28540	38290	45490	104800	110000	139300	139400	115600	126700
pos_2037	2-Amino-2-(5-methyl-3-oxo-1,2-oxazol-4-yl)propanoic Acid	-	HMDB0257684	-	pos	Organic acids and derivatives	Carboxylic acids and derivatives	Amino acids, peptides, and analogues	173300	169900	149600	156300	140100	147400	67210	93140	65960	82330	89260	72280
pos_2045	Galactaric acid	map01100;map00053	LMFA01170107;HMDB0000639;LMFA01050532	C00879	pos	Organic oxygen compounds	Organooxygen compounds	Carbohydrates and carbohydrate conjugates	0	0	0	0	0	0	9725	3242	9634	13.8	5917	0
pos_2050	Ile Ser Ser	-	-	-	pos	-	-	-	1584000	1605000	1383000	1308000	1922000	2032000	1277000	1280000	1327000	1339000	1203000	1194000
pos_2053	(+)-cis-5,6-Dihydro-5-hydroxy-4-methoxy-6-(2-phenylethyl)-2H-pyran-2-one	-	HMDB0029575	-	pos	Phenylpropanoids and polyketides	Kavalactones	Not Available	0	100	17.45	0	359.1	7.233	0	65.06	0	48.75	0.4959	0.8513
pos_2054	Arg Leu	-	-	-	pos	-	-	-	39350000	37340000	37690000	38210000	35250000	37090000	29130000	29740000	29330000	29260000	27800000	28470000
pos_2058	Ornithine	map01100;map00220;map02010;map01210;map00470;map00330;map00480;map01230	PW_C000140;HMDB0000214;HMDB0003374;MJDBOTE0000357	C00077	pos	Organic acids and derivatives	Carboxylic acids and derivatives	Amino acids, peptides, and analogues	59880	44580	60570	55760	43470	53490	111900	86330	82020	83130	99170	95840
pos_2061	Idrapril	-	HMDB0253380	-	pos	Organic acids and derivatives	Carboxylic acids and derivatives	Amino acids, peptides, and analogues	37160	65640	6022	0	92240	68430	143800	140200	135700	119700	124300	134200
pos_2063	Guanosine 3'-monophosphate	map01100;map00230	HMDB0240587	C06193	pos	Nucleosides, nucleotides, and analogues	Ribonucleoside 3''-phosphates	Not Available	1400000	1297000	853400	901200	1191000	1303000	2217000	2048000	2380000	2272000	2550000	2574000
pos_2064	Thymine	map00240;map01100;map01232	PW_C000179;HMDB0000262;MJDBOTE0000713	C00178	pos	Organoheterocyclic compounds	Diazines	Pyrimidines and pyrimidine derivatives	52560	56010	43430	53610	41090	47600	60210	56750	55640	63140	53790	56050
pos_2067	Ser Leu Ala	-	-	-	pos	-	-	-	434300	435000	363400	341300	507700	510600	473200	519800	495900	520000	467900	464500
pos_2068	Saccharopine	map01100;map00310;map01230	PW_C000189;HMDB0000279	C00449	pos	Organic acids and derivatives	Carboxylic acids and derivatives	Amino acids, peptides, and analogues	2142000	2115000	1749000	1765000	2772000	2989000	4105000	4101000	3938000	4055000	3802000	3857000
pos_2070	4-Amino-1-(6-aminopurin-9-yl)pyrimidin-2-one	-	HMDB0257570	-	pos	Organoheterocyclic compounds	Imidazopyrimidines	Purines and purine derivatives	0	0	0	0	0	0	323000	328300	454300	352400	440100	496600
pos_2075	Asp Met	-	-	-	pos	-	-	-	23980	20430	14960	24590	122900	129300	339700	346000	330000	329200	322800	333400
pos_2079	16,17-Dihydro-16alpha,17-dihydroxygibberellin A4 17-glucoside	-	HMDB0040647	-	pos	Lipids and lipid-like molecules	Prenol lipids	Terpene glycosides	50410	52970	0	0	0	0	928600	967900	959200	959700	1045000	1031000
pos_2089	Adenosine	map01100;map00230;map02010;map01232;map04270;map04080	PW_C000034;HMDB0000050;HMDB0247583;MJDBOTE0000767	C00212	pos	Nucleosides, nucleotides, and analogues	Purine nucleosides	Not Available	557200	514200	557800	585300	716900	778000	1202000	1214000	1108000	1121000	1122000	1190000
pos_2108	Sphingosylphosphorylcholine	map00600	HMDB0006482;HMDB0258420	C03640	pos	Lipids and lipid-like molecules	Sphingolipids	Phosphosphingolipids	13890	16540	6104	0	23410	21540	55510	58670	65070	38460	55620	42440
pos_2111	Pro-Pro-Pro	-	HMDB0256689	-	pos	Organic acids and derivatives	Carboxylic acids and derivatives	Amino acids, peptides, and analogues	222900	183100	193900	173200	116500	152800	66170	58670	81620	92220	66690	69280
pos_2113	Prostratin	-	HMDB0256861	C20197	pos	Lipids and lipid-like molecules	Prenol lipids	Diterpenoids	195700	195400	187500	247500	181400	177400	95630	103000	83290	65600	46550	63300
pos_2114	Glycyl-histidyl-arginyl-proline	-	HMDB0252877	-	pos	Organic acids and derivatives	Carboxylic acids and derivatives	Amino acids, peptides, and analogues	0	0	33460	12310	31480	21940	12620	0	0	0	0	12000
pos_2129	Glutarylcarnitine	-	LMFA07070091;HMDB0013130;HMDB0247852;LMFA07070066;HMDB0240779	-	pos	Lipids and lipid-like molecules	Fatty Acyls	Fatty acid esters	34110	47010	43510	50530	48560	47870	27470	35700	35600	45360	35180	32260
pos_214	Arabinosylhypoxanthine	-	HMDB0003040	-	pos	Nucleosides, nucleotides, and analogues	Purine nucleosides	Not Available	279100	260600	15.3	9217	28570	38530	4089000	4175000	4865000	4785000	4593000	4612000
pos_2148	Thr Tyr	-	-	-	pos	-	-	-	576700	548200	536400	496200	1205000	1377000	1487000	1402000	1366000	1270000	1457000	1403000
pos_2159	PGP(22:5(7Z,10Z,13Z,16Z,19Z)/16:1(9Z))	map01100;map00564	PW_C063013;HMDB0116498	C03892	pos	Lipids and lipid-like molecules	Glycerophospholipids	Glycerophosphoglycerophosphates	20080	16350	19000	21380	8398	6534	0	2341	4914	0	0	0
pos_2170	4-Mercapto-ethyl-pyridine	-	HMDB0246484	-	pos	Organoheterocyclic compounds	Pyridines and derivatives	Hydropyridines	14620	10000	10620	12280	11270	13730	25150	22490	22670	21280	20140	23200
pos_2186	Beta-D-ribosylnicotinate	map01100;map00760	HMDB0006809;HMDB0304540	C05841	pos	Organic oxygen compounds	Organooxygen compounds	Carbohydrates and carbohydrate conjugates	0	0	0	0	0	2696	139500	136600	100800	108400	139100	110900
pos_2201	6-O-Methylguanine	-	HMDB0245002	-	pos	Organoheterocyclic compounds	Imidazopyrimidines	Purines and purine derivatives	998.8	0	0	0	0	1243	1019	2591	1842	1877	2905	3001
pos_2210	Ethyl n-allyl-n-[(e)-2-methyl-3-[4-(4-amidinophenoxycarbonyl)-phenyl]propenoyl]amino acetate	-	HMDB0250062	-	pos	Phenylpropanoids and polyketides	Depsides and depsidones	Not Available	0	0	0	0	0	79.76	4077	0	3268	5566	3480	7305
pos_2236	Acrylamide-sodium acrylate resin	-	HMDB0303186	-	pos	Lipids and lipid-like molecules	Fatty Acyls	Fatty acids and conjugates	15870000	14720000	14550000	14510000	29760000	30430000	33300000	32990000	31800000	33500000	31190000	32160000
pos_2265	Bolton-Hunter reagent	-	HMDB0246176	-	pos	Benzenoids	Phenols	1-hydroxy-2-unsubstituted benzenoids	3256000	3096000	2869000	2885000	3206000	3279000	2687000	2705000	2286000	2344000	2403000	2477000
pos_2270	Benzene	map01100	HMDB0001505	C01407	pos	Benzenoids	Benzene and substituted derivatives	Not Available	57820	44970	58720	50130	47460	49270	44850	42730	46990	44700	47800	42820
pos_2279	PGP(i-13:0/6 keto-PGF1alpha)	-	HMDB0274917	-	pos	Not Available	Not Available	Not Available	9757	9217	4366	3069	17600	31420	0	0	4818	0	0	11410
pos_2280	Lefamulin	-	HMDB0254002	-	pos	Lipids and lipid-like molecules	Prenol lipids	Diterpenoids	327700	229700	609700	465300	515600	491900	1136000	1079000	1065000	962500	906200	942600
pos_2282	Glycyl-proline-1-naphthylamide	-	HMDB0252835	-	pos	Organic acids and derivatives	Carboxylic acids and derivatives	Amino acids, peptides, and analogues	996900	738700	957200	1163000	1037000	921400	585700	668300	528300	521300	375900	518700
pos_2284	Val Met	-	-	-	pos	-	-	-	400800	317400	399200	390800	1167000	1150000	1490000	1613000	1475000	1480000	1575000	1492000
pos_2293	Methionyl-Proline	-	HMDB0028981	-	pos	Organic acids and derivatives	Carboxylic acids and derivatives	Amino acids, peptides, and analogues	432300	376900	506300	489300	5052000	5084000	5029000	5149000	4729000	4893000	4830000	4909000
pos_2298	5-Hydroxy-L-tryptophan	map01100;map00380	HMDB0000472;PW_C000358	C00643	pos	Organoheterocyclic compounds	Indoles and derivatives	Tryptamines and derivatives	131800	152900	124100	115100	116200	130800	386700	369600	307800	309700	306000	309900
pos_2302	Isoquinoline	-	HMDB0034244	C06323	pos	Organoheterocyclic compounds	Isoquinolines and derivatives	Not Available	6198	5556	0	6533	0	5413	3148	12610	3232	5096	2210	3726
pos_2303	2-Amino-3-methylpentanal	-	HMDB0257959	-	pos	Organic nitrogen compounds	Organonitrogen compounds	Amines	96610	94210	105500	90370	234700	231700	195300	208100	188400	193000	182200	186900
pos_232	Serylvalylglycylglutamic acid	-	HMDB0302163	-	pos	Organic acids and derivatives	Carboxylic acids and derivatives	Amino acids, peptides, and analogues	657200	610800	750500	834500	788400	751600	874300	916600	792500	797100	792400	795800
pos_2322	Pro Ala Val	-	-	-	pos	-	-	-	223100	241800	217700	201200	161400	146400	67520	86310	72230	72710	76410	84130
pos_2331	Validamycin A	map01100	HMDB0036592	C12112	pos	Organic oxygen compounds	Organooxygen compounds	Carbohydrates and carbohydrate conjugates	2348000	2156000	2427000	2426000	2241000	2427000	479300	506600	499700	531300	495300	477200
pos_2334	L-Hypoglycin A	-	HMDB0029427	C08287	pos	Organic acids and derivatives	Carboxylic acids and derivatives	Amino acids, peptides, and analogues	224000	233400	177200	201100	108600	87310	0	0	0	0	0	0
pos_2335	PE(20:5(5Z,8Z,11Z,14Z,17Z)/18:4(6Z,9Z,12Z,15Z))	map01100;map00564;map00563;map04136;map04140	PW_C005507;LMGP02010977;HMDB0009459	C00350	pos	Lipids and lipid-like molecules	Glycerophospholipids	Glycerophosphoethanolamines	25470	4176	19750	16240	3679	8307	1572000	1617000	1541000	1679000	1341000	1370000
pos_234	13-Acetylphorbol	-	HMDB0244502;LMPR0104330003	-	pos	Lipids and lipid-like molecules	Prenol lipids	Diterpenoids	25050	29670	0	28100	10460	0	0	13310	4098	18370	4201	13750
pos_2344	Proparacaine	-	PW_C009271;HMDB0014945	C07383	pos	Benzenoids	Benzene and substituted derivatives	Benzoic acids and derivatives	407100	321400	322000	399300	327900	397500	203900	198200	188300	223600	209200	192200
pos_2347	PC-M5'	-	HMDB0038569	-	pos	Organoheterocyclic compounds	Naphthopyrans	Not Available	0	0	0	0	0	0	608700	605000	552100	593600	492200	501500
pos_2352	5-ethyl-4-hydroxy-2-methyl-3(2H)-furanone	-	HMDB0303906;HMDB0033736	-	pos	Organoheterocyclic compounds	Dihydrofurans	Furanones	38.82	6633	30050	8558	0	0	11760	270.4	52.31	162.3	284	11930
pos_2355	Isoleucyl-Asparagine	-	HMDB0028902	-	pos	Organic acids and derivatives	Carboxylic acids and derivatives	Amino acids, peptides, and analogues	656700	574800	646500	656200	504600	530300	516600	471200	468200	507600	477300	534500
pos_2358	Acetyl citrate	-	HMDB0059808	-	pos	Organic acids and derivatives	Carboxylic acids and derivatives	Tetracarboxylic acids and derivatives	0	0	0	0	0	0	21120	24420	0	0	10680	5608
pos_2361	Fenvalerate	-	HMDB0031791	C10988	pos	Lipids and lipid-like molecules	Fatty Acyls	Fatty acid esters	0	0	0	0	0	0	163400	211200	58840	98390	83930	73770
pos_2367	Rimiterol	-	HMDB0257235	-	pos	Benzenoids	Phenols	Benzenediols	174300	170200	166600	168000	105400	151000	151800	149700	144000	154100	142500	149000
pos_2368	Asp Ile	-	-	-	pos	-	-	-	1807000	1685000	2367000	2359000	7487000	7692000	15160000	14650000	12760000	12940000	12950000	13380000
pos_2375	Quadazocine	-	HMDB0257015	-	pos	Alkaloids and derivatives	6,7-benzomorphans	2,6-dimethyl-3-benzazocines	27030	0	0	0	0	0	12790	20920	18750	24320	50920	44770
pos_238	16-phenyl tetranor PGF2alpha	-	-	-	pos	-	-	-	31430	24100	21920	49720	27630	46170	19670	34140	19440	14720	5981	30460
pos_2381	Aldosterone	map01100;map00140	LMST02030026;HMDB0000037;PW_C000026	C01780	pos	Lipids and lipid-like molecules	Steroids and steroid derivatives	Hydroxysteroids	235300	157200	234700	245400	224300	204200	155200	118200	154300	190400	155000	215300
pos_2390	N2-Acetyl,n6-methyllysine	-	HMDB0242186	-	pos	Organic acids and derivatives	Carboxylic acids and derivatives	Amino acids, peptides, and analogues	41810	42530	61290	61540	283100	338600	600300	632100	528800	561800	546900	572300
pos_2394	Delta-Hydroxylysylnorleucine	-	HMDB0253190	-	pos	Organic acids and derivatives	Carboxylic acids and derivatives	Amino acids, peptides, and analogues	0	4222	0	0	0	5354	6545	8526	3753	11750	11570	12450
pos_241	8-Isoprostaglandin F2a	map00590	HMDB0005083	C13809	pos	Lipids and lipid-like molecules	Fatty Acyls	Eicosanoids	738	59.28	330.3	55.18	0	0	0	5420	13860	17160	0	13300
pos_2426	DG(PGF2alpha/0:0/8:0)	-	HMDB0297126	-	pos	Not Available	Not Available	Not Available	4179	0	0	0	0	0	7180	0	8624	0	4554	17000
pos_2430	Ile Pro Glu	-	-	-	pos	-	-	-	1653000	1603000	1571000	1625000	1274000	1299000	41660	75160	56940	63960	54180	62270
pos_2433	Dihydroperillic acid	-	HMDB0251324	-	pos	Lipids and lipid-like molecules	Prenol lipids	Monoterpenoids	13050	11090	15630	14190	14940	15820	19410	6071	7629	6412	13890	11050
pos_2442	Leukotriene E4	map00590;map01100;map04080	LMFA03020002;HMDB0002200;HMDB0247369;PW_C001485;LMFA03020075	C05952	pos	Lipids and lipid-like molecules	Fatty Acyls	Eicosanoids	0	309.9	5504	261.4	1518	1470	3252	1744	2338	2982	3009	2118
pos_2444	Pentaethylene glycol	-	HMDB0256256	-	pos	Organic oxygen compounds	Organooxygen compounds	Ethers	22930	29820	16740	15020	4748	20210	11880	2695	12250	4787	13150	11520
pos_2455	Pimelylcarnitine	-	HMDB0013328	-	pos	Lipids and lipid-like molecules	Fatty Acyls	Fatty acid esters	1194	2122	2530	1218	3629	5265	626.7	322	175.6	2561	640.9	1110
pos_2475	Gamma-Glutamyllysine	-	HMDB0029154	-	pos	Organic acids and derivatives	Carboxylic acids and derivatives	Amino acids, peptides, and analogues	1057000	1127000	1009000	1082000	859400	920200	0	0	0	0	0	0
pos_2477	Hovenine A	-	HMDB0030200	-	pos	Organic acids and derivatives	Carboxylic acids and derivatives	Amino acids, peptides, and analogues	458200	475000	453400	516200	641700	662000	262600	258700	281200	222700	240800	241600
pos_2478	Carboxyethyllysine	-	HMDB0249659	-	pos	Organic acids and derivatives	Carboxylic acids and derivatives	Amino acids, peptides, and analogues	1154000	1086000	1235000	1272000	1417000	1465000	2227000	2272000	2198000	2239000	2131000	2181000
pos_248	PC(20:5/0:0)	-	LMGP01050050	-	pos	-	-	-	162500000	154900000	159200000	168700000	173300000	164800000	293000000	285900000	298800000	296200000	305400000	288000000
pos_2482	Pheneturide	-	HMDB0256403	C12590	pos	Benzenoids	Benzene and substituted derivatives	Phenylpropanes	76680	77280	70560	72310	85690	92620	67060	74620	62250	74310	60450	73020
pos_2492	8'-hydroxyabscisate	-	HMDB0304246	C15514	pos	Lipids and lipid-like molecules	Prenol lipids	Sesquiterpenoids	6337000	6221000	6259000	6259000	6263000	6419000	4595000	4631000	4583000	4820000	4338000	4706000
pos_2499	Isoleucyl-Tyrosine	-	HMDB0028919	-	pos	Organic acids and derivatives	Carboxylic acids and derivatives	Amino acids, peptides, and analogues	3037000	2904000	2905000	2858000	5941000	6109000	4567000	4722000	4709000	5005000	4711000	5131000
pos_2501	Tetrahydroaldosterone-3-glucuronide	-	HMDB0010357;LMST05010067	-	pos	Lipids and lipid-like molecules	Steroids and steroid derivatives	Steroidal glycosides	7647	3111	1007	17790	471.8	1432	0	0	690.2	509.2	0	0
pos_2504	(-)-Slaframine	-	HMDB0243523	C06185	pos	Organoheterocyclic compounds	Indolizidines	Not Available	8480000	8501000	8204000	8194000	25720000	25710000	20550000	20440000	20130000	21120000	19630000	20450000
pos_2508	Acetyljujuboside B	-	HMDB0032781	-	pos	Lipids and lipid-like molecules	Prenol lipids	Triterpenoids	0	0	0	0	0	0	306.5	604.4	783.5	2529	11870	2275
pos_251	PC(22:6/0:0)	-	LMGP01050056	-	pos	-	-	-	358000000	343600000	341200000	391900000	372100000	388500000	529500000	556800000	551400000	548000000	547500000	548100000
pos_2516	Trp Gly	-	-	-	pos	-	-	-	193600	206600	204400	196000	196700	232300	378700	409100	374800	429000	393500	421900
pos_2517	PE(22:5(4Z,7Z,10Z,13Z,16Z)/18:4(6Z,9Z,12Z,15Z))	map01100;map00564;map00563;map04136;map04140	PW_C005672;HMDB0009624	C00350	pos	Lipids and lipid-like molecules	Glycerophospholipids	Glycerophosphoethanolamines	2.135	67.22	8.628	30.33	6.231	58.78	1162	1364	620.2	508.7	0	0
pos_252	LysoPE(0:0/20:5(5Z,8Z,11Z,14Z,17Z))	-	HMDB0011489	-	pos	Lipids and lipid-like molecules	Glycerophospholipids	Glycerophosphoethanolamines	2485000	2504000	2586000	2878000	3200000	2987000	5219000	5374000	5177000	5345000	5140000	4827000
pos_2522	Dynorphin B (6-9)	-	HMDB0012937	-	pos	Organic acids and derivatives	Carboxylic acids and derivatives	Amino acids, peptides, and analogues	592200	564100	687800	666900	594600	648600	0	0	0	0	0	0
pos_253	PC(20:4(6E,8Z,11Z,13E)-2OH(5S,15S)/P-16:0)	-	HMDB0289498	-	pos	Not Available	Not Available	Not Available	39150000	59430000	64460000	62260000	32200000	48890000	20130000	33560000	18980000	34020000	18060000	32440000
pos_2530	PS(20:4(5Z,8Z,11Z,14Z)-OH(18R)/16:1(9Z))	-	HMDB0281225	-	pos	Not Available	Not Available	Not Available	8771000	8782000	10380000	10030000	8601000	9629000	722100	775100	663100	775100	632700	643300
pos_2532	Ser Glu Leu	-	-	-	pos	-	-	-	332400	310300	249800	289600	315100	297800	62750	85870	55800	46070	49020	42000
pos_254	Farnesyl acetone	-	-	-	pos	-	-	-	10150000	10340000	8102000	8526000	12680000	12370000	8452000	8522000	10300000	10200000	9551000	9574000
pos_2541	Gamma-Glutamylvaline	-	HMDB0011172	-	pos	Organic acids and derivatives	Carboxylic acids and derivatives	Amino acids, peptides, and analogues	222000	224800	203600	233100	180800	210100	242700	259600	230800	258500	235700	236900
pos_2543	Val Asn Val	-	-	-	pos	-	-	-	91850	121100	110000	102500	122300	134700	147600	173500	165900	205500	165000	146800
pos_2546	Fusaric Acid	-	HMDB0252556	C10146	pos	Organoheterocyclic compounds	Pyridines and derivatives	Pyridinecarboxylic acids and derivatives	2578000	2475000	2472000	2539000	2253000	2348000	1967000	1993000	1865000	1974000	1942000	1968000
pos_2547	8-Isoquinoline methanamine (hydrochloride)	-	-	-	pos	-	-	-	23110	46220	34070	31160	33660	23730	28040	47060	38680	36750	39650	35510
pos_2549	Ethotoin	-	HMDB0014892	C07839	pos	Organoheterocyclic compounds	Azolidines	Imidazolidines	3393000	3151000	3299000	3345000	6370000	6653000	6945000	7207000	6754000	7114000	6825000	7001000
pos_255	PE(16:0/0:0)	-	HMDB0011503;LMGP02050002	-	pos	Lipids and lipid-like molecules	Glycerophospholipids	Glycerophosphoethanolamines	1762000	1789000	1680000	1660000	1497000	1466000	1279000	1313000	1335000	1327000	1225000	1254000
pos_2551	(2S)-2-Amino-3-[4-[(2S)-2-amino-3-(1H-indol-3-yl)propanoyl]oxyphenyl]propanoic acid	-	HMDB0258058	-	pos	Organoheterocyclic compounds	Pyridines and derivatives	Phenylpyridines	1369000	1405000	1446000	1331000	1070000	1113000	834200	918100	742200	781300	808200	833200
pos_2561	Capsianoside I	-	HMDB0002318	-	pos	Lipids and lipid-like molecules	Fatty Acyls	Fatty acyl glycosides	3386000	3210000	3035000	3162000	2938000	2939000	0	0	0	0	0	0
pos_2569	Thr Pro Leu	-	-	-	pos	-	-	-	378200	347200	393200	399900	348100	402000	50740	82510	61830	104000	43850	85530
pos_257	Octadeca-9,12-dienal	-	HMDB0247717	-	pos	Lipids and lipid-like molecules	Fatty Acyls	Fatty aldehydes	30660000	31640000	26340000	25690000	38760000	35650000	25850000	26370000	32040000	30810000	30690000	28910000
pos_2571	(2S,4S)-Pinnatanine	-	LMFA01050445;HMDB0029439	-	pos	Organic acids and derivatives	Carboxylic acids and derivatives	Amino acids, peptides, and analogues	953800	973000	1037000	1049000	747800	784900	43990	8722	13080	24030	20950	15010
pos_2588	Milbemycin alpha10	-	HMDB0254730;HMDB0254721;HMDB0254722;HMDB0242623	-	pos	Phenylpropanoids and polyketides	Macrolides and analogues	Milbemycins	4199000	3932000	4446000	4814000	4348000	4410000	0	0	9935	0	0	0
pos_2589	Flavin adenine dinucleotide (FAD)	-	-	-	pos	-	-	-	263600	261400	233900	301600	324500	356400	112300	156000	125400	81730	115900	125400
pos_2601	Dialdehyde	-	HMDB0251125	C11678	pos	Alkaloids and derivatives	Harmala alkaloids	Not Available	25.24	0	0	0	0	0	7.259	0	0	45.29	1.881	7.96
pos_2603	PS(22:6(5Z,8E,10Z,13Z,15E,19Z)-2OH(7S, 17S)/20:1(11Z))	-	HMDB0282218	-	pos	Not Available	Not Available	Not Available	12640	6206	14290	4861	6418	5305	4613	0	0	0	0	0
pos_2604	L-Threo-3-Phenylserine	-	HMDB0002184	C03290	pos	Organic acids and derivatives	Carboxylic acids and derivatives	Amino acids, peptides, and analogues	220800	206900	276900	274600	1163000	1154000	1273000	1322000	1241000	1233000	1196000	1206000
pos_2610	Thr Glu Leu	-	-	-	pos	-	-	-	541700	503500	446900	467000	499400	535000	6188	0	10140	0	8444	0
pos_2619	Tramadol	-	HMDB0259401;PW_C008740;HMDB0014339	C07153	pos	Benzenoids	Phenol ethers	Anisoles	371700	333500	299000	323600	248000	250200	70630	68450	53840	53760	53920	50720
pos_262	Sebacic acid	-	HMDB0000792;LMFA01170006	C08277	pos	Lipids and lipid-like molecules	Fatty Acyls	Fatty acids and conjugates	286000	224600	266200	231300	281500	240300	248000	227500	200500	218000	265600	282000
pos_2620	Cyclopamine	-	HMDB0250664	C10798	pos	Lipids and lipid-like molecules	Steroids and steroid derivatives	Steroidal alkaloids	550600	501200	598600	611200	495800	518300	46390	48860	51560	61700	65210	59400
pos_2622	Thr Pro Ile	-	-	-	pos	-	-	-	147700	129900	124400	142800	161700	162800	72900	67020	56740	55760	66610	55080
pos_2627	Physagulin D	-	LMST01160046;HMDB0041049	-	pos	Lipids and lipid-like molecules	Steroids and steroid derivatives	Steroid lactones	1023000	942600	1157000	1056000	1095000	1012000	0	17550	0	0	0	0
pos_2635	PE(15:0/18:1(9Z)-O(12,13))	-	HMDB0260836	-	pos	Not Available	Not Available	Not Available	1385	0	0	1991	1995	0	383000	426100	412100	421600	338800	291200
pos_264	PE(20:0/PGJ2)	-	HMDB0261850	-	pos	Not Available	Not Available	Not Available	3614000	2058000	1477000	316800	1539000	232100	1554000	186600	1429000	330200	1394000	1225000
pos_2643	Asn Pro Leu	-	-	-	pos	-	-	-	237200	229800	178400	174500	395400	409200	92950	106200	112700	88650	70350	82800
pos_2647	Cinncassiol C1 19-glucoside	-	HMDB0035167	-	pos	Lipids and lipid-like molecules	Prenol lipids	Terpene glycosides	1662000	1539000	2046000	2021000	2692000	2866000	230600	221700	214600	210100	164900	206500
pos_265	GPEtn(16:1/22:5)	map01100;map00564;map00563;map04136;map04140	HMDB0008978;HMDB0008977;HMDB0011359;HMDB0011360	C00350	pos	Lipids and lipid-like molecules	Glycerophospholipids	Glycerophosphoethanolamines	55460	26670	48340	85930	71200	55430	40720	17560	90330	17450	67930	31150
pos_2654	CDP-DG(16:0/PGF1alpha)	-	HMDB0290859	-	pos	Not Available	Not Available	Not Available	157300	144200	164800	145600	180800	165400	96320	115300	111700	112300	113600	107400
pos_2660	PE(20:4(6E,8Z,11Z,13E)-2OH(5S,15S)/18:0)	-	HMDB0261163	-	pos	Not Available	Not Available	Not Available	0	0	3522	0	0	0	98670	99400	82250	59440	52280	50870
pos_2661	Dihydrozeatin-9-N-glucoside-O-glucoside	-	HMDB0012212	-	pos	Lipids and lipid-like molecules	Fatty Acyls	Fatty acyl glycosides	620900	607100	755600	810400	627700	659000	2271	0	5704	2478	0	0
pos_2667	PIP(20:5(6E,8Z,11Z,14Z,17Z)-OH(5)/20:1(11Z))	-	HMDB0279623	-	pos	Not Available	Not Available	Not Available	38460	33360	56480	31750	8616	18170	6215	2006	330.1	1183	37.25	908.8
pos_267	Lyso-PAF C-16	-	-	-	pos	-	-	-	689800	972500	563300	24090	563400	11570	253800	8109	257000	14320	304100	317000
pos_2670	Beta-Hederin	-	HMDB0248219;HMDB0249131;HMDB0033685	C08955	pos	Lipids and lipid-like molecules	Prenol lipids	Triterpenoids	608200	640000	534400	566000	476700	568600	0	3884	0	472.3	0	2864
pos_2673	8-(3-(1-((3-Fluorophenyl)methyl)-4-piperidinyl)-1-oxopropyl)-1,2,5,6-tetrahydro-4h-pyrrolo(3,2,1-ij)quinolin-4-one	-	HMDB0260330;HMDB0259559	-	pos	Organoheterocyclic compounds	Piperidines	Benzylpiperidines	245700	254800	241000	221200	244900	236300	19870	24920	27840	15140	14000	6050
pos_2675	(2S)-2-Amino-3-[3-[(2S)-2-amino-3-phenylpropanoyl]oxyphenyl]propanoic acid	-	HMDB0257687	-	pos	Organic acids and derivatives	Carboxylic acids and derivatives	Amino acids, peptides, and analogues	680800	657100	566400	615900	737400	821000	727300	701400	712300	713000	676200	712400
pos_2679	Metyrosine	-	HMDB0247174;HMDB0014903	C07921	pos	Phenylpropanoids and polyketides	Phenylpropanoic acids	Not Available	0	1937	0	1791	0	1328	2871	858.2	830.8	822.7	1671	977.5
pos_2682	Gamma-Glutamyltryptophan	-	HMDB0252908;HMDB0029160	-	pos	Organic acids and derivatives	Carboxylic acids and derivatives	Amino acids, peptides, and analogues	415100	410700	406700	430200	502000	539700	242900	275900	234800	241200	224700	234300
pos_2683	8-[[(1R)-1-(3,4-Dimethoxyphenyl)-2-hydroxyethyl]amino]-7-(2-methoxyethyl)-1,3-dimethylpurine-2,6-dione	-	HMDB0244405	-	pos	Organoheterocyclic compounds	Imidazopyrimidines	Purines and purine derivatives	0	3126	3932	9993	4352	5041	0	0	817	156.8	0	0
pos_2689	4-Amino-1-[(1S,2S,4S)-4,5-bis(hydroxymethyl)-2-bicyclo[3.1.0]hexanyl]pyrimidin-2-one	-	HMDB0250724	-	pos	Nucleosides, nucleotides, and analogues	Nucleoside and nucleotide analogues	Cyclopentyl nucleosides	97980	97110	102700	98310	91670	93870	44960	49300	42860	49550	46780	39390
pos_2697	Benzyl 6-O-beta-D-apiofuranosyl-beta-D-glucoside	-	HMDB0303056	-	pos	Organic oxygen compounds	Organooxygen compounds	Carbohydrates and carbohydrate conjugates	113200	112500	105100	102300	114500	120100	111400	119000	125100	121700	97570	110100
pos_270	4-Hydroxynonenal	-	LMFA06000051;HMDB0004362;HMDB0245269	C21642	pos	Lipids and lipid-like molecules	Fatty Acyls	Fatty alcohols	341900	421500	458100	388700	436200	398800	466200	394800	466300	391300	443100	446800
pos_2700	Phenylalanyl-Gamma-glutamate	-	HMDB0029009	-	pos	Organic acids and derivatives	Carboxylic acids and derivatives	Amino acids, peptides, and analogues	360100	365500	346900	368300	1058000	1133000	777000	760800	767600	753800	770300	754200
pos_2713	Tyrosylhydroxyproline	-	HMDB0029106	-	pos	Organic acids and derivatives	Carboxylic acids and derivatives	Amino acids, peptides, and analogues	38730	55710	49820	58970	48980	47980	100800	93960	89090	82690	89240	86160
pos_2715	Caribbean ciguatoxin 1	-	HMDB0242706	C20003	pos	Phenylpropanoids and polyketides	Ciguatera toxins	Not Available	0	9133	9848	8071	21080	11080	156100	109300	129300	123200	130400	117600
pos_2719	1-Nonadecanoyl-glycero-3-phosphoserine	-	HMDB0243972;LMGP03050028	-	pos	Lipids and lipid-like molecules	Glycerophospholipids	Glycerophosphoserines	0	0	0	0	7224	0	6987	5205	0	17750	15010	0
pos_272	GlcCer(d18:1/24:1(15Z))	map00600;map01100	HMDB0004975;LMSP0501AA08	C01190	pos	Lipids and lipid-like molecules	Sphingolipids	Glycosphingolipids	0	7697	8787	2433	0	2863	0	0	0	0	0	0
pos_2720	[D-Met2, Pro5]-enkephalinamide	-	HMDB0247158	-	pos	Organic acids and derivatives	Carboxylic acids and derivatives	Amino acids, peptides, and analogues	480200	453000	427100	478000	526100	527900	0	0	0	0	0	1786
pos_2724	Swainsonine	-	-	C10173	pos	-	-	-	21350	23740	28480	32400	22760	24900	27590	21460	23450	24040	25530	29530
pos_2728	Heliotridine	-	HMDB0253071	C10321	pos	Alkaloids and derivatives	Not Available	Not Available	1006000	999100	706300	741000	1646000	1735000	542900	517400	548100	566800	429200	469500
pos_2731	Fluperlapine	-	HMDB0252399	C10967	pos	Organoheterocyclic compounds	Benzazepines	Not Available	10080	9570	4323	18250	17870	13930	0	0	0	3171	0	0
pos_2734	Valylthreonine	-	HMDB0029137	-	pos	Organic acids and derivatives	Carboxylic acids and derivatives	Amino acids, peptides, and analogues	1.801	0	116.5	3928	12840	0.8988	1398	2585	0	1086	0	6767
pos_2735	3-Oxohexanoic acid	-	PW_C006725;HMDB0010717	C02122	pos	Organic acids and derivatives	Keto acids and derivatives	Medium-chain keto acids and derivatives	183300	179100	147000	153100	162900	159300	128500	127800	139200	137200	116200	117300
pos_2740	Carcinine	-	HMDB0249666	-	pos	Organoheterocyclic compounds	Azoles	Imidazoles	189700	198700	195100	216300	292600	292300	122000	110100	116600	105600	110600	116500
pos_2741	Hydroxyprolyl-Valine	-	HMDB0028876	-	pos	Organic acids and derivatives	Carboxylic acids and derivatives	Amino acids, peptides, and analogues	560300	604400	638000	673800	1221000	1249000	13950	0	9683	12230	7326	2846
pos_2744	Pro Trp	-	-	-	pos	-	-	-	16060	16430	21050	19050	9426	5405	0	0	0	0	0	0
pos_2746	Phe Met	-	-	-	pos	-	-	-	526600	526700	427700	446100	436500	464700	261000	258200	255400	264400	292200	285200
pos_2747	PS(TXB2/16:1(9Z))	-	HMDB0281253	-	pos	Not Available	Not Available	Not Available	251100	284100	405400	371200	478400	523100	3431	3542	8172	8942	2590	9090
pos_2754	Leu-Pro-Ile	-	HMDB0304805	-	pos	Organic acids and derivatives	Carboxylic acids and derivatives	Amino acids, peptides, and analogues	49770	47380	41100	46320	37040	44260	44620	43500	42730	41080	43170	45060
pos_276	PC(22:6(4Z,7Z,10Z,13Z,16Z,19Z)/20:5(5Z,8Z,11Z,14Z,17Z))	map01100;map00564;map00592;map00590;map00591	HMDB0008741;PW_C004789;LMGP01012120	C00157	pos	Lipids and lipid-like molecules	Glycerophospholipids	Glycerophosphocholines	370800	344300	333100	163900	341500	161000	219900	216300	404200	181700	256600	378200
pos_2764	DG(20:5(7Z,9Z,11E,13E,17Z)-3OH(5,6,15)/10:0/0:0)	-	HMDB0294546	-	pos	Not Available	Not Available	Not Available	674500	674800	681400	714400	496900	504900	0	0	0	0	0	1475
pos_2768	Val Glu Val	-	-	-	pos	-	-	-	176500	201800	216800	210700	323100	348900	99230	113500	80660	90180	97010	81760
pos_2779	7-Amino-4-methylcoumarin	-	HMDB0247230	C01386	pos	Phenylpropanoids and polyketides	Coumarins and derivatives	Not Available	1025	1738	0	911.7	0	0	0	0	5989	2490	73990	68540
pos_2780	Leu Gln Val	-	-	-	pos	-	-	-	258600	266500	215800	230200	275000	319400	87420	72680	92330	85230	78470	81930
pos_2794	26-Desglucoavenacoside A	-	HMDB0033799	-	pos	Lipids and lipid-like molecules	Steroids and steroid derivatives	Steroidal glycosides	3799	0	0	4620	0	8166	258900	257900	218000	226500	180100	185400
pos_2795	Val Glu Leu Asp	-	-	-	pos	-	-	-	1794000	1802000	1929000	1923000	911400	975100	298700	274700	309600	312100	295200	320100
pos_2800	Gibberellin A37	map01100	LMPR0104170016;HMDB0035047	C11859	pos	Lipids and lipid-like molecules	Prenol lipids	Diterpenoids	4568	5953	4408	2407	13190	6202	2916	2777	3276	5809	2495	0
pos_2801	PE(PGF1alpha/22:4(7Z,10Z,13Z,16Z))	-	HMDB0284123	-	pos	Not Available	Not Available	Not Available	11890	15140	20370	17420	22650	25970	734200	705900	683500	694500	737000	793200
pos_2821	Tranexamic Acid	-	HMDB0014447;PW_C008836;MJDBOTE0000780	C12535	pos	Organic acids and derivatives	Carboxylic acids and derivatives	Amino acids, peptides, and analogues	94220	102200	79150	85540	89810	91300	82990	76460	76110	72990	71100	85570
pos_2828	2,3-dihydroxy-3-methylvalerate	-	LMFA01050469;HMDB0304038	C04104	pos	Lipids and lipid-like molecules	Fatty Acyls	Fatty acids and conjugates	2670	1715	910.8	1622	0	0	2021	1751	0	1099	0	0
pos_283	LysoPE(0:0/20:3(8Z,11Z,14Z))	-	HMDB0011486	-	pos	Lipids and lipid-like molecules	Glycerophospholipids	Glycerophosphoethanolamines	136700	93150	110100	197300	166600	290800	526500	751500	579600	786800	569900	608000
pos_2843	Cromakalim	-	HMDB0250542	C11819	pos	Organoheterocyclic compounds	Benzopyrans	1-benzopyrans	236100	240400	229700	212700	447200	466200	414600	446100	455800	452300	451300	463600
pos_2846	Plazomicin	-	HMDB0256636	-	pos	Organic acids and derivatives	Carboxylic acids and derivatives	Amino acids, peptides, and analogues	3745000	3787000	4082000	4166000	3665000	3907000	41480	32650	17780	16060	11040	382.7
pos_2848	DG(2:0/0:0/20:5(5Z,8Z,11Z,14Z,16E)-OH(18))	-	HMDB0296981	-	pos	Not Available	Not Available	Not Available	33570	33510	25340	23330	48200	54600	46200	45850	47630	47300	47490	50930
pos_2855	Netilmicin	-	PW_C009396;HMDB0015090	C07657	pos	Organic oxygen compounds	Organooxygen compounds	Carbohydrates and carbohydrate conjugates	80220	86400	108200	95720	70540	71340	62110	80570	66430	72400	68900	59370
pos_2859	SM(d17:2(4E,8Z)/PGD2)	-	HMDB0290413	-	pos	Not Available	Not Available	Not Available	9936	6247	23470	9144	25450	20070	134900	114700	123800	133800	132300	103000
pos_2860	7-O-Demethyl Rapamycin	-	HMDB0259438	-	pos	Phenylpropanoids and polyketides	Macrolide lactams	Not Available	1974000	2069000	2547000	2671000	1534000	1576000	138400	105200	150300	113400	134900	125700
pos_2866	N-Myristoyl Arginine	-	HMDB0242046	-	pos	Organic acids and derivatives	Carboxylic acids and derivatives	Amino acids, peptides, and analogues	342600	386400	426200	501500	486800	577100	613500	662700	666100	759500	798500	872400
pos_2873	17-AAG	-	HMDB0244762	-	pos	Phenylpropanoids and polyketides	Macrolactams	Not Available	1047000	1071000	1287000	1253000	1023000	972000	0	9356	13260	4254	0	0
pos_2882	3-Methylindole	map00380	HMDB0000466	C08313	pos	Organoheterocyclic compounds	Indoles and derivatives	Indoles	4219	5558	1694	1156	3944	6517	3856	3935	4870	5322	4550	5401
pos_2883	Mycophenolate mofetil	-	HMDB0014826;HMDB0255488;HMDB0015159;PW_C009165	C07908	pos	Organoheterocyclic compounds	Isocoumarans	Isobenzofuranones	86140	103500	108800	129800	37220	64510	2821	145.6	8733	13500	0	3877
pos_2885	Ile Glu Val	-	-	-	pos	-	-	-	193400	186900	188800	185400	185600	195200	34380	36120	36360	35350	30540	35240
pos_2887	DL-p-Chlorophenylalanine methyl ester hydrochloride	-	-	-	pos	-	-	-	162300	143800	151200	144200	144400	143600	139100	129400	144200	144100	132400	135800
pos_2889	SM(d16:2(4E,8Z)/PGE2)	-	HMDB0290308	-	pos	Not Available	Not Available	Not Available	333400	301900	274300	306800	275800	269000	3878	8166	6740	3405	2643	1951
pos_289	Oleamide	-	HMDB0002117;HMDB0247607;LMFA08010004	C19670	pos	Lipids and lipid-like molecules	Fatty Acyls	Fatty amides	3421000	3380000	3621000	3688000	3555000	3914000	4357000	4422000	4383000	4587000	4489000	4496000
pos_2896	Glutamyltryptophan	-	HMDB0028830	-	pos	Organic acids and derivatives	Carboxylic acids and derivatives	Amino acids, peptides, and analogues	0	0	0	1847	2342	6619	5356	5530	0	3721	7856	6038
pos_290	2,4,12-Octadecatrienoic Acid Isobutylamide	-	HMDB0032033	-	pos	Lipids and lipid-like molecules	Fatty Acyls	Fatty amides	0	0	3975	0	3397	0	14760	8109	0	5742	0	12660
pos_2907	Oseltamivir	-	HMDB0035141;HMDB0014343	C08092	pos	Lipids and lipid-like molecules	Prenol lipids	Monoterpenoids	88960	89660	129500	120500	73730	71360	13730	8207	9654	9591	11210	14300
pos_292	Androsterol	-	HMDB0303012	-	pos	Lipids and lipid-like molecules	Steroids and steroid derivatives	Androstane steroids	2536000	2519000	2740000	2904000	2682000	2971000	2564000	2631000	2515000	2551000	2511000	2596000
pos_2921	1-Butyl-3-(1-naphthoyl)indole	-	HMDB0245597	-	pos	Organoheterocyclic compounds	Indoles and derivatives	Naphthoylindoles	0	0	26410	13540	50930	51900	255600	221600	216200	254700	231700	191700
pos_2928	Roridin A	-	-	C09716	pos	-	-	-	1554000	1480000	1307000	1288000	2501000	2543000	499300	514800	632100	621400	626400	597500
pos_2941	N4-Acetylaminobutanal	map01100;map00330	HMDB0004226	C05936	pos	Organic oxygen compounds	Organooxygen compounds	Carbonyl compounds	95350	85650	87280	63550	84820	84360	28450	28120	32290	33270	28770	25550
pos_2942	ROSAMICIN	-	HMDB0257306	-	pos	Organic oxygen compounds	Organooxygen compounds	Carbohydrates and carbohydrate conjugates	94760	99340	114800	104600	75380	96560	94710	85600	83990	69810	92930	75530
pos_2971	Dethiobiotin	map01100;map00780;map01240	HMDB0003581	C01909	pos	Lipids and lipid-like molecules	Fatty Acyls	Fatty acids and conjugates	477700	478600	492000	546200	484800	455700	102100	103500	97090	96090	71540	87660
pos_2985	2',3-Dimethyl-4-aminobiphenyl	-	HMDB0246347	-	pos	Benzenoids	Benzene and substituted derivatives	Biphenyls and derivatives	117800	105100	104300	108100	102700	99250	103800	87740	87680	88730	91340	89370
pos_2988	Ile Pro Ile	-	-	-	pos	-	-	-	409800	389500	420600	459200	405700	407700	42270	38600	47770	43550	45780	31570
pos_2994	5-Methoxyindoleacetate	map00380	PW_C002060;HMDB0004096	C05660	pos	Organoheterocyclic compounds	Indoles and derivatives	Indolyl carboxylic acids and derivatives	25820	27250	27120	23530	34910	37260	15360	17140	20330	14750	20820	16760
pos_301	Nigakihemiacetal B	-	HMDB0035922	C08771	pos	Lipids and lipid-like molecules	Prenol lipids	Terpene lactones	148500	140700	130700	140500	129200	146700	110800	107400	94120	116300	113200	105500
pos_3015	Phe Glu Val	-	-	-	pos	-	-	-	85540	96130	65050	79400	164100	169200	0	0	2170	0	0	0
pos_3034	Asparagine-betaxanthin	-	HMDB0304648	-	pos	Organic acids and derivatives	Carboxylic acids and derivatives	Amino acids, peptides, and analogues	9985	10570	12890	18610	32970	22920	1488	1379	0	1591	0	2048
pos_3044	2,3,4,5-Tetrahydro-2-pyridinecarboxylic acid	map01100;map00310	HMDB0012130	C00450	pos	Organic acids and derivatives	Carboxylic acids and derivatives	Amino acids, peptides, and analogues	308300	287900	310000	309200	267200	277100	248500	224900	227900	243700	230000	217800
pos_3057	Leu Gly Phe	-	-	-	pos	-	-	-	115700	119800	102500	90020	128400	129600	49610	47520	52580	55440	58040	55000
pos_3084	Ile Gln Leu	-	-	-	pos	-	-	-	164100	173500	131500	111700	364900	378100	455200	459400	423200	462400	434500	449800
pos_3106	Ile Asp Ile	-	-	-	pos	-	-	-	276600	280300	215800	201600	353300	413600	70000	64080	66030	53460	77270	68100
pos_3108	Phe Phe	-	-	-	pos	-	-	-	633900	617500	510100	512400	672000	694400	813000	803900	822600	811800	880700	866200
pos_3137	Ecgonine	-	HMDB0006548	C10858	pos	Alkaloids and derivatives	Tropane alkaloids	Not Available	172100	161300	131400	128100	145100	157700	104000	108500	120200	123100	97650	111900
pos_3142	Ile Asn Leu	-	-	-	pos	-	-	-	189800	186200	172500	187900	226000	242800	85860	106100	130800	131200	103600	131000
pos_3198	Pseudoecgonine	-	HMDB0006348	C12449	pos	Alkaloids and derivatives	Tropane alkaloids	Not Available	403000	377500	320800	308600	353500	364800	199900	192800	212000	215700	170600	160900
pos_3203	Trp Leu	-	-	-	pos	-	-	-	170500	161800	155700	163100	159100	172600	73530	64300	53420	70930	49650	75940
pos_3215	(2-Naphthalenyloxy)acetic acid	-	HMDB0032706	C18750	pos	Benzenoids	Benzene and substituted derivatives	Phenoxyacetic acid derivatives	118300	116600	93700	94470	107600	124200	81290	81980	85990	92510	63450	62240
pos_3225	Nufenoxole	-	HMDB0255818	-	pos	Benzenoids	Benzene and substituted derivatives	Diphenylmethanes	2543	0	0	430.5	0	0	21100	24550	30380	39120	42410	40160
pos_3239	4-hydroxy-2-nonenal-glutathione conjugate	-	HMDB0304177	-	pos	Organic acids and derivatives	Carboxylic acids and derivatives	Amino acids, peptides, and analogues	36160	37990	41730	32900	43300	42600	58600	60240	54520	54740	46820	49660
pos_3262	PIP(PGD2/22:2(13Z,16Z))	-	HMDB0280206	-	pos	Not Available	Not Available	Not Available	0	1218	0	0	0	0	457800	435900	419400	423200	361300	396900
pos_3286	17-beta-Estradiol glucuronide	-	HMDB0010317;LMST05050028	C11237	pos	Lipids and lipid-like molecules	Steroids and steroid derivatives	Steroidal glycosides	0	0	0	0	0	0	4141	7480	0	2616	3218	0
pos_3307	Indole-3-Carboxaldehyde	-	HMDB0000197;HMDB0000195;HMDB0029737;MJDBSJD0000088	C08493	pos	Organoheterocyclic compounds	Indoles and derivatives	Indolyl carboxylic acids and derivatives	79590	82690	77650	81100	80630	94410	80910	81120	75610	88640	83680	80650
pos_332	Val Pro Gly	-	-	-	pos	-	-	-	9858000	9360000	9730000	9993000	9630000	9783000	9784000	9911000	9348000	9625000	9259000	9481000
pos_333	Ile Val Ser	-	-	-	pos	-	-	-	403800	377800	336500	255300	434600	350500	140700	182500	193600	147400	131700	184200
pos_3348	Lumichrome	map00740	HMDB0254199	C01727	pos	Organoheterocyclic compounds	Pteridines and derivatives	Alloxazines and isoalloxazines	0	1038	0	0	0	0	1524	1040	0	0	2514	1457
pos_3356	Capsidiol	-	LMPR0103250002;HMDB0002352	C09627	pos	Lipids and lipid-like molecules	Prenol lipids	Sesquiterpenoids	3362	3619	3309	3987	1058	0	0	2435	0	2574	3045	4762
pos_336	Trans-Cinnamic acid	map01100;map00130;map00360	HMDB0000930;HMDB0000567	C00423	pos	Phenylpropanoids and polyketides	Cinnamic acids and derivatives	Cinnamic acids	177000000	166100000	180000000	177000000	156000000	156800000	151400000	151100000	145900000	151200000	144400000	147000000
pos_3368	Glutaminylglutamine	-	HMDB0028795	-	pos	Organic acids and derivatives	Carboxylic acids and derivatives	Amino acids, peptides, and analogues	0	0	0	0	0	0	845	0	1693	302.4	31.7	420.5
pos_3418	PI(PGD1/20:2(11Z,14Z))	-	HMDB0277266	-	pos	Not Available	Not Available	Not Available	0	0	0	0	0	0	25.64	0	33.29	53.21	16.53	0
pos_3438	1-Pentanol	-	HMDB0013036	C16834	pos	Organic oxygen compounds	Organooxygen compounds	Alcohols and polyols	299500	250300	307500	287700	280200	237000	241900	181500	212400	229300	198100	196000
pos_3452	Ethyl 3-hydroxydodecanoate	-	HMDB0059850	-	pos	Lipids and lipid-like molecules	Fatty Acyls	Fatty alcohols	132700	106400	147000	139900	152100	120300	105800	83350	93470	109800	106800	90640
pos_3472	PIP(PGF2alpha/18:2(9Z,12Z))	-	HMDB0279172	-	pos	Not Available	Not Available	Not Available	0.4219	19060	18570	432.9	8077	0	0	0	1923	0	1609	17780
pos_3479	11,17-Dihydroxy-6-methyl-17-(1-propynyl)androsta-1,4,6-triene-3-one	-	HMDB0257346	-	pos	Lipids and lipid-like molecules	Steroids and steroid derivatives	Androstane steroids	0	0	5332	2640	2565	10960	0	0	0	0	0	0
pos_3491	Ganglioside GM1 (d18:0/18:0)	-	HMDB0011878	-	pos	Lipids and lipid-like molecules	Sphingolipids	Glycosphingolipids	6548	12600	0	0	35520	52660	50110	29390	53510	10840	29870	10070
pos_3493	Fumigaclavine C	-	HMDB0252522	C20438	pos	Alkaloids and derivatives	Ergoline and derivatives	Clavines and derivatives	326900	295200	324500	281900	277600	308000	277100	287900	270600	258300	258500	304100
pos_3498	9-Methoxy-2,2-Dimethyl-6H-pyrano[3,2-c]quinolin-5-one	-	-	-	pos	-	-	-	50730	52840	56680	52850	46640	58240	59280	60120	61090	50390	53290	59000
pos_351	3 Hydroxycoumarin	-	HMDB0002149	-	pos	Phenylpropanoids and polyketides	Coumarins and derivatives	Hydroxycoumarins	160200	151100	137300	146400	141200	141400	143100	132500	129800	131200	138300	129000
pos_3526	2-Hydroxyphenylacetic Acid	map01100;map00360	HMDB0000669;MJDBOTE0000611	C05852	pos	Benzenoids	Benzene and substituted derivatives	Phenylacetic acids	52760	50570	53700	55770	49680	53890	4643	3124	6640	6059	5648	7827
pos_3589	12(S)-HETrE	-	HMDB0062747	-	pos	Lipids and lipid-like molecules	Fatty Acyls	Eicosanoids	444000	462200	424600	446100	392600	422400	464800	452700	432500	402600	422800	414000
pos_3597	Cyclohexyladenosine	-	HMDB0250660	-	pos	Nucleosides, nucleotides, and analogues	Purine nucleosides	Not Available	11310	7087	1887	4271	7581	5191	3019	1484	0	1286	0	2481
pos_3606	Curdione	-	HMDB0034714	C17493	pos	Lipids and lipid-like molecules	Prenol lipids	Sesquiterpenoids	72420	61600	50580	67320	71590	71080	56410	60480	49300	46680	56350	55510
pos_3614	2(3H)-Benzothiazolethione	-	HMDB0030524	C14437	pos	Organoheterocyclic compounds	Benzothiazoles	Not Available	117300	117000	118300	124500	107300	115700	100300	94170	93510	98080	97120	81910
pos_3626	Pentadecylamine	-	HMDB0243828	-	pos	Organic nitrogen compounds	Organonitrogen compounds	Amines	0	0	0	0	0	0	175400	177600	180300	196800	160700	208200
pos_3632	Voxtalisib	-	HMDB0259934;HMDB0259876	-	pos	Benzenoids	Benzene and substituted derivatives	Anilides	53900	23220	0	0	41600	41590	0	7822	6719	6450	6496	0
pos_3647	Geldanamycin	-	HMDB0252665	C11222	pos	Phenylpropanoids and polyketides	Macrolactams	Not Available	15960	22310	0	0	0	6769	130700	128800	102200	98260	93050	88720
pos_3649	(10Z)-Pentadec-10-enoylcarnitine	-	HMDB0241436	-	pos	Lipids and lipid-like molecules	Fatty Acyls	Fatty acid esters	97490	83610	99810	103500	115200	108400	70630	56080	58230	62410	41170	77770
pos_3659	4-(Methylnitrosamino)-1-(3-pyridyl)-1-butanol	map00980	HMDB0041809	C19574	pos	Organoheterocyclic compounds	Pyridines and derivatives	Not Available	18710	18360	17630	12830	14320	12560	9331	20010	6737	7767	10260	13080
pos_3660	PA(2:0/18:3(9,11,15)-OH(13))	-	HMDB0266573	-	pos	Not Available	Not Available	Not Available	1609	10.33	0	87.13	49.53	30.5	4.475	54.94	0	596.6	84.55	64.1
pos_3661	PC(5-iso PGF2VI/2:0)	-	HMDB0288847	-	pos	Not Available	Not Available	Not Available	22320	10480	0	0	0	0	24360	66810	26920	97090	61070	0
pos_3667	Resolvin D1	-	LMFA04030011;HMDB0003733	C18178	pos	Lipids and lipid-like molecules	Fatty Acyls	Fatty acids and conjugates	2.407	0.05426	0	0	11.47	3975	0	0	0	0	0	0
pos_3671	GPCho(18:4/2:0)	-	-	-	pos	-	-	-	392500	402500	388500	348100	443400	507900	171100	169700	240800	273400	205700	244800
pos_3673	Styrene	map01100	HMDB0034240	C07083	pos	Benzenoids	Benzene and substituted derivatives	Styrenes	334700	325800	273800	303800	311200	331800	270400	285300	230100	248300	259900	288500
pos_3681	Sphingosine	map00600;map01100;map04210;map04217	PW_C000172;HMDB0000252;LMSP01010001	C00319	pos	Organic nitrogen compounds	Organonitrogen compounds	Amines	2691000	2733000	2897000	2899000	2954000	3183000	5103000	5142000	5165000	5415000	5100000	5164000
pos_3682	22-Hydroxydocosanoic acid	-	HMDB0302963;HMDB0304091	C19623	pos	Lipids and lipid-like molecules	Fatty Acyls	Fatty acids and conjugates	1491000	1286000	1123000	1053000	1900000	1273000	1068000	1119000	1082000	1216000	1028000	1020000
pos_3685	Oleyl alcohol	-	HMDB0029632;LMFA05000684	-	pos	Lipids and lipid-like molecules	Fatty Acyls	Fatty alcohols	106700	127100	79600	69420	119100	106300	97620	125500	120600	130500	116700	123600
pos_3686	Erucic acid	map01040	HMDB0002068	C08316	pos	Lipids and lipid-like molecules	Fatty Acyls	Fatty acids and conjugates	522500	482000	488500	422200	700700	427000	433300	442300	433900	481400	390400	437800
pos_3688	N-Docosahexaenoyl Histidine	-	LMFA08020134;HMDB0242015	-	pos	Organic acids and derivatives	Carboxylic acids and derivatives	Amino acids, peptides, and analogues	4099	7648	3625	3013	13820	15810	18680	33800	16440	15490	15850	20050
pos_3693	Behenic acid	map01040	LMFA01010022;HMDB0304269;HMDB0000944	C08281	pos	Lipids and lipid-like molecules	Fatty Acyls	Fatty acids and conjugates	1332000	1287000	902300	862200	1284000	1154000	1194000	1444000	1269000	1383000	1199000	1345000
pos_37	P-CHLOROPHENYLALANINE	-	HMDB0033261	-	pos	Phenylpropanoids and polyketides	2-arylbenzofuran flavonoids	Not Available	145200000	142700000	139000000	140500000	131100000	136300000	137100000	137800000	133900000	136900000	131300000	136000000
pos_3720	2-(Methylthio)benzothiazole	-	HMDB0303335	C10910	pos	Organoheterocyclic compounds	Benzothiazoles	Not Available	467000	476000	486100	495900	442800	513500	441800	426800	422700	447500	404200	412200
pos_3724	Beta-Alanyl-L-lysine	map01100;map00410	HMDB0060442	C05341	pos	Organic acids and derivatives	Peptidomimetics	Hybrid peptides	634900	672000	585900	624700	615600	630300	515600	488200	466100	491600	499300	453500
pos_3727	(7b,10a)-3-Hydroxy-1,3,5-cadinatrien-9-one	-	HMDB0040981	-	pos	Lipids and lipid-like molecules	Prenol lipids	Sesquiterpenoids	263200	244500	281900	324100	329100	328500	853700	907200	858600	792300	916800	821900
pos_3737	PC(18:4(6Z,9Z,12Z,15Z)/16:1(9Z))	map01100;map00564;map00592;map00590;map00591	LMGP01011707;HMDB0008233;PW_C004281	C00157	pos	Lipids and lipid-like molecules	Glycerophospholipids	Glycerophosphocholines	370400	612900	511500	925000	4031000	729300	3187000	406800	2559000	529200	2524000	398800
pos_3740	1,2-Dipalmitoylphosphatidylcholine	map01100;map00564;map00592;map00590;map00591	HMDB0000564;HMDB0245715;HMDB0255793	C00157	pos	Lipids and lipid-like molecules	Glycerophospholipids	Glycerophosphocholines	34880	2606000	40940	11340	6343	6242	0	0	0	0	0	0
pos_3750	Terbutaline	-	HMDB0015009	C07129	pos	Benzenoids	Phenols	Benzenediols	449200	365800	413000	463900	410400	373200	606500	622400	702700	688200	630500	617400
pos_3755	LysoPC(18:3(6Z,9Z,12Z)/0:0)	map00564	HMDB0010387	C04230	pos	Lipids and lipid-like molecules	Glycerophospholipids	Glycerophosphocholines	6896000	6200000	6474000	7400000	6845000	6596000	9607000	10230000	10020000	10050000	9695000	9806000
pos_3767	N-Arachidonoyl Arginine	-	HMDB0241990	-	pos	Not Available	Not Available	Not Available	1214000	1270000	1220000	1328000	1240000	1251000	948500	961100	907300	884000	909500	910500
pos_3772	LysoPE(0:0/16:1(9Z))	-	HMDB0011474	-	pos	Lipids and lipid-like molecules	Glycerophospholipids	Glycerophosphoethanolamines	78240	68770	60160	87970	57520	63120	69040	79860	77620	93260	59180	61200
pos_3774	Penitrem B	-	HMDB0256239;HMDB0242736	C20731	pos	Organoheterocyclic compounds	Naphthopyrans	Not Available	530600	415300	505000	611200	465600	588000	517600	523000	501100	581000	463900	515500
pos_378	Ifosfamide	map00982	PW_C009594;HMDB0015312	C07047	pos	Organoheterocyclic compounds	Oxazaphosphinanes	Isofamides	7461000	7072000	7122000	7476000	7740000	8268000	8346000	8264000	8063000	8422000	8066000	7939000
pos_3780	Cer(d18:2(4E,14Z)/TXB2)	-	HMDB0290064	-	pos	Not Available	Not Available	Not Available	378400	310900	353700	515600	294600	342200	243100	232200	304400	164600	180900	178400
pos_3786	Choline Phosphate	map01100;map00564	HMDB0001565	C00588	pos	Organic nitrogen compounds	Organonitrogen compounds	Quaternary ammonium salts	2758000	2485000	2432000	2784000	2700000	2658000	4264000	4359000	4424000	4664000	4466000	4513000
pos_3790	1-Nonadecanoyl-glycero-3-phosphoethanolamine	-	HMDB0243971;LMGP02050028	-	pos	Lipids and lipid-like molecules	Glycerophospholipids	Glycerophosphoethanolamines	1123000	998500	1269000	1900000	1144000	1433000	3591000	3111000	3745000	3423000	3174000	3303000
pos_3791	Arctiol	-	HMDB0301955	-	pos	Lipids and lipid-like molecules	Prenol lipids	Sesquiterpenoids	427400	413000	341300	384900	529100	509200	325100	339000	394100	432300	382400	381600
pos_3792	Mifepristone	-	HMDB0014972;MJDBOTE0001512	C07652	pos	Lipids and lipid-like molecules	Steroids and steroid derivatives	Oxosteroids	62930	73090	28810	60830	64860	73160	0	5043	0	5218	10450	10280
pos_3795	GPCho(22:6/16:0)	map01100;map00564;map00592;map00590;map00591	HMDB0008725;HMDB0008751	C00157	pos	Lipids and lipid-like molecules	Glycerophospholipids	Glycerophosphocholines	49420	120500	172600	239300	225800	148600	30730	0	14000	0	0	0
pos_38	Val Ile	-	-	-	pos	-	-	-	3779000	3549000	3974000	4029000	16730000	16900000	29140000	29710000	29070000	29170000	27480000	28860000
pos_3805	Monopalmitin	-	HMDB0011564;HMDB0245964	-	pos	Lipids and lipid-like molecules	Glycerolipids	Monoradylglycerols	35330	29200	35390	22760	35070	36960	39630	26930	28230	25880	22010	29050
pos_3808	(2E)-Decenoyl-ACP	-	HMDB0062225	C03969	pos	Organic acids and derivatives	Carboxylic acids and derivatives	Amino acids, peptides, and analogues	198100	252800	235100	285400	273500	280300	251000	282100	263100	253700	246400	249900
pos_3811	LysoPC(20:3(8Z,11Z,14Z)/0:0)	-	HMDB0010394	-	pos	Lipids and lipid-like molecules	Glycerophospholipids	Glycerophosphocholines	2585000	2597000	3019000	3146000	2647000	2583000	4646000	4654000	4881000	5177000	4180000	4554000
pos_3818	Cetyl recinoleate	-	HMDB0249839	-	pos	Lipids and lipid-like molecules	Fatty Acyls	Fatty acid esters	10090	8336	0	17580	11430	36720	28060	12950	9064	32310	39830	43320
pos_3819	Harmaline	-	HMDB0030310	C06536	pos	Alkaloids and derivatives	Harmala alkaloids	Not Available	201600	162300	156500	196500	148300	164200	96350	95510	80680	112500	45920	91700
pos_3820	LysoPC(22:4(7Z,10Z,13Z,16Z)/0:0)	map00564	HMDB0010401	C04230	pos	Lipids and lipid-like molecules	Glycerophospholipids	Glycerophosphocholines	1780000	1964000	1904000	1936000	2055000	1859000	3348000	3187000	3839000	3659000	3519000	3531000
pos_3839	Estradiol cypionate	-	HMDB0251962	C14640	pos	Lipids and lipid-like molecules	Steroids and steroid derivatives	Steroid esters	531300	627500	395000	368700	367100	331600	232800	223800	231100	200600	242000	242600
pos_384	His Lys	-	-	-	pos	-	-	-	1723000	1679000	1650000	1735000	1544000	1544000	1647000	1721000	1621000	1707000	1626000	1536000
pos_3845	6-pentadecyl Salicylic Acid	-	HMDB0031059;LMPK15040002;HMDB0029683	C10759	pos	Benzenoids	Benzene and substituted derivatives	Benzoic acids and derivatives	48340	45300	27230	22650	31160	37590	42240	65480	51380	60960	25880	17480
pos_3851	1-Butylamine	-	HMDB0031321	-	pos	Organic nitrogen compounds	Organonitrogen compounds	Amines	341800	342800	345700	306300	337200	320600	296000	276600	275200	265000	284000	280000
pos_3865	LysoPE(18:0/0:0)	-	HMDB0011130	-	pos	Lipids and lipid-like molecules	Glycerophospholipids	Glycerophosphoethanolamines	1215000	1280000	1121000	1139000	1053000	1143000	1734000	1648000	1798000	1712000	1665000	1697000
pos_3874	Trolamine	map00564	HMDB0032538	C06771	pos	Organic nitrogen compounds	Organonitrogen compounds	Amines	65060	63850	62200	11400	59160	15420	45130	4922	43420	6167	39810	54590
pos_3884	LysoPC(20:2(11Z,14Z)/0:0)	map00564	HMDB0010392	C04230	pos	Lipids and lipid-like molecules	Glycerophospholipids	Glycerophosphocholines	720500	734700	910300	913400	767500	796500	1830000	1744000	2000000	1959000	1890000	1887000
pos_3886	Cis-and trans-Ethyl 2,4-dimethyl-1,3-dioxolane-2-acetate	-	-	-	pos	-	-	-	143400	139000	140800	97400	136600	97890	140900	65200	136000	61200	116800	136200
pos_3888	Contignasterol	-	HMDB0250439	C19902	pos	Lipids and lipid-like molecules	Prenol lipids	Triterpenoids	1784000	1614000	1503000	2520000	1974000	2251000	3093000	3680000	3463000	4256000	3593000	3358000
pos_3895	13Z-Docosenamide	-	LMFA08010028	-	pos	-	-	-	204700	230400	163700	162000	227400	167300	178600	135600	186500	158300	270000	294500
pos_3899	LysoPC(22:6(4Z,7Z,10Z,13Z,16Z,19Z)/0:0)	map00564	HMDB0010404	C04230	pos	Lipids and lipid-like molecules	Glycerophospholipids	Glycerophosphocholines	13540000	16930000	16600000	10540000	18340000	12110000	28040000	17320000	29220000	18070000	30510000	33600000
pos_390	L-Pipecolic acid	map01100;map00310	HMDB0000070;PW_C000567;HMDB0000716	C00408	pos	Organic acids and derivatives	Carboxylic acids and derivatives	Amino acids, peptides, and analogues	6713000	6693000	6773000	7110000	5530000	5722000	4861000	4892000	4809000	4783000	4525000	4390000
pos_3900	DG(i-18:0/20:5(7Z,9Z,11E,13E,17Z)-3OH(5,6,15)/0:0)	-	HMDB0299696	-	pos	Not Available	Not Available	Not Available	16120	46340	9933	0	25510	4165	0	0	3722	0	6603	0
pos_3910	LysoSM(d18:1)	map00600	HMDB0006482	C03640	pos	Lipids and lipid-like molecules	Sphingolipids	Phosphosphingolipids	69280	147700	76720	4949	77090	10670	144000	21160	235800	19760	203500	224000
pos_3911	PC(18:3/0:0)	-	HMDB0010388;LMGP01050038	-	pos	Lipids and lipid-like molecules	Glycerophospholipids	Glycerophosphocholines	36080	32760	42970	4107	31610	0	73960	4553	70600	20410	106500	134200
pos_3915	Lycorine	-	HMDB0254256;MJDBOTE0000964	C08532	pos	Alkaloids and derivatives	Amaryllidaceae alkaloids	Lycorine-type amaryllidaceae alkaloids	26900	41250	33210	0	42720	0	329100	105600	449000	120000	440200	451800
pos_3916	Roxithromycin	-	PW_C009245;HMDB0014916;MJDBOTE0001497	C13173	pos	Benzenoids	Benzene and substituted derivatives	Not Available	9729	44960	67280	0	158800	0	67860	8143	259900	0	102800	27610
pos_392	Ser Lys	-	-	-	pos	-	-	-	1667000	1599000	1567000	1587000	1337000	1351000	1355000	1378000	1262000	1315000	1257000	1216000
pos_3920	1-Nonene	-	LMFA11000323;HMDB0031270	C08452	pos	Hydrocarbons	Unsaturated hydrocarbons	Unsaturated aliphatic hydrocarbons	492900	508700	526600	499500	516700	499000	522500	516400	511500	521400	514000	519400
pos_3924	LysoPC(17:0/0:0)	map00564	HMDB0012108	C04230	pos	Lipids and lipid-like molecules	Glycerophospholipids	Glycerophosphocholines	374500	468000	388300	196200	368900	161500	480700	207800	581800	253500	527700	528000
pos_3927	(R)-2-(4-(Tert-butoxycarbonyl)morpholin-3-yl)acetic acid	-	HMDB0247375	-	pos	Organoheterocyclic compounds	Oxazinanes	Morpholines	52760	81220	76700	40810	82080	26280	57220	25300	57590	27270	53200	70820
pos_3929	Hexanal	map00140	LMFA06000109;HMDB0005994;HMDB0031498	C02373	pos	Organic oxygen compounds	Organooxygen compounds	Carbonyl compounds	881900	879200	880900	831200	925200	877700	910900	909400	910900	900600	897700	919100
pos_3939	PC(22:6(4Z,7Z,10Z,13Z,16Z,19Z)/22:6(4Z,7Z,10Z,13Z,16Z,19Z))	map01100;map00564;map00592;map00590;map00591	PW_C004796;HMDB0008748;LMGP01011119	C00157	pos	Lipids and lipid-like molecules	Glycerophospholipids	Glycerophosphocholines	2562000	2904000	2709000	1656000	2091000	1306000	2860000	1460000	2430000	1861000	2342000	2726000
pos_3940	GPCho(14:0/22:1)	map01100;map00564;map00592;map00590;map00591	HMDB0007887	C00157	pos	Lipids and lipid-like molecules	Glycerophospholipids	Glycerophosphocholines	1509	4028	294.3	0	302.5	0	836	620.3	204.5	0	25.99	26.63
pos_3945	Taxine B	-	HMDB0258750	C19989	pos	Lipids and lipid-like molecules	Prenol lipids	Diterpenoids	0	0	0	0	492.6	0	2611	1436	4117	1082	1903	3712
pos_3954	Venlafaxine	-	PW_C002364;HMDB0005016	C07187	pos	Benzenoids	Phenol ethers	Anisoles	156100	159700	140500	141400	154900	178100	150300	149300	163200	136200	173700	134800
pos_3958	Butylate	-	HMDB0249477	C14323	pos	Organosulfur compounds	Thiocarbonyl compounds	Thiocarbamic acid derivatives	39690	57380	45130	51730	55890	43800	46020	41380	51990	40900	45000	39510
pos_3962	PC(16:1(9Z)/22:6(4Z,7Z,10Z,13Z,16Z,19Z))	map01100;map00564;map00592;map00590;map00591	LMGP01010696;PW_C004072;HMDB0008023	C00157	pos	Lipids and lipid-like molecules	Glycerophospholipids	Glycerophosphocholines	2041000	2185000	1688000	200800	1643000	171800	1600000	227000	1746000	196500	1700000	1764000
pos_3963	PC(20:3(5Z,8Z,11Z)/20:5(5Z,8Z,11Z,14Z,17Z))	map01100;map00564;map00592;map00590;map00591	PW_C004428;HMDB0008380	C00157	pos	Lipids and lipid-like molecules	Glycerophospholipids	Glycerophosphocholines	1060000	1298000	959100	905100	870200	675400	923300	770700	1147000	996500	1203000	1104000
pos_3965	Butylisopropylamine	-	-	-	pos	-	-	-	29760000	29870000	29830000	29270000	29600000	29570000	28660000	28640000	28050000	28400000	28180000	28120000
pos_3969	GPCho(22:5/14:1)	map01100;map00564;map00592;map00590;map00591	HMDB0008657;HMDB0008690	C00157	pos	Lipids and lipid-like molecules	Glycerophospholipids	Glycerophosphocholines	196000	264800	182700	6285	169200	2858	145000	3261	168100	5123	155600	178500
pos_3973	Becocalcidiol	-	HMDB0248927	-	pos	Lipids and lipid-like molecules	Steroids and steroid derivatives	Vitamin D and derivatives	34630	28120	16820	0	15000	0	11790	0	9746	0	18370	20790
pos_3974	PC(22:1(13Z)/14:0)	map01100;map00564;map00592;map00590;map00591	PW_C004606;LMGP01012218;HMDB0008558	C00157	pos	Lipids and lipid-like molecules	Glycerophospholipids	Glycerophosphocholines	60.23	1705	159.3	102.5	0	0	74.67	0	81.02	0	96.93	0
pos_3976	Cyclohexenyl	-	HMDB0250656	-	pos	Hydrocarbons	Unsaturated hydrocarbons	Olefins	65670	64520	59690	85830	102100	108200	96360	101400	98630	93180	95060	98110
pos_3977	N-Methylaniline	-	HMDB0255185	C02299	pos	Organic nitrogen compounds	Organonitrogen compounds	Amines	120200	158300	130300	155100	155600	167700	172000	134600	145000	137600	141500	140800
pos_3978	2-cis-abscisate	-	HMDB0304067	-	pos	Lipids and lipid-like molecules	Prenol lipids	Sesquiterpenoids	77630	94580	88480	93230	101300	93930	95750	83080	94330	88850	90840	77150
pos_3982	Hexenal	-	HMDB0015444;HMDB0253154	C08497	pos	Organoheterocyclic compounds	Diazines	Pyrimidines and pyrimidine derivatives	18940	18650	23150	26580	28520	30270	28700	29490	27650	32160	25280	30760
pos_3984	3-Oxododecanoic acid	-	HMDB0010727;PW_C006734	C02367	pos	Organic acids and derivatives	Keto acids and derivatives	Medium-chain keto acids and derivatives	173400	171300	191100	213200	205900	226000	199000	182500	195700	205000	188700	181700
pos_3985	3-(Aminomethyl)-2,5,9-trimethyl-7H-furo[3,2-g]chromen-7-one	-	HMDB0248325	-	pos	Phenylpropanoids and polyketides	Coumarins and derivatives	Furanocoumarins	97330	104100	119400	103000	116600	118100	116900	117400	107100	118600	103400	104900
pos_3987	PC(18:1(9Z)e/2:0)	map00565;map01100;map04080	HMDB0011148	C04598	pos	Lipids and lipid-like molecules	Glycerophospholipids	Glycerophosphocholines	46730	58550	37950	156400	8851	160200	83420	346300	86150	306300	44510	59870
pos_3998	2-Methylpropanamine	-	HMDB0034198	C02787	pos	Organic nitrogen compounds	Organonitrogen compounds	Amines	581300	572500	585600	570000	571300	613100	571100	616300	581500	612300	570600	565000
pos_4022	Diethanolamine	map00564	HMDB0004437	C06772	pos	Organic nitrogen compounds	Organonitrogen compounds	Amines	56020	57740	58280	56990	51100	55890	55360	54240	54630	56310	56310	58300
pos_4028	LysoPC(18:2(9Z,12Z)/0:0)	-	HMDB0010386	-	pos	Lipids and lipid-like molecules	Glycerophospholipids	Glycerophosphocholines	26180	6701	7232	20400	16520	26860	0	7507	0	0	8173	0
pos_4029	LysoPC(16:0/0:0)	map00564	HMDB0010382	C04230	pos	Lipids and lipid-like molecules	Glycerophospholipids	Glycerophosphocholines	3598000	3166000	3335000	5712000	3143000	5499000	3497000	5881000	3580000	5791000	3574000	3204000
pos_4046	PC(20:3(8Z,11Z,14Z)-2OH(5,6)/2:0)	-	HMDB0288845	-	pos	Not Available	Not Available	Not Available	149200	140000	196400	283500	277800	349800	549100	855800	699000	1064000	535600	656600
pos_4084	Vigabatrin	-	HMDB0015212	C07500	pos	Organic acids and derivatives	Carboxylic acids and derivatives	Amino acids, peptides, and analogues	243600	295000	264200	317700	371100	390600	352200	360000	359600	374000	370300	339200
pos_4099	Taps	-	HMDB0258723	-	pos	Organic acids and derivatives	Organic sulfonic acids and derivatives	Organosulfonic acids and derivatives	31530	27960	28390	26200	25180	29020	27320	28340	27500	27380	26240	31120
pos_4108	Sclareol oxide	-	HMDB0258180;HMDB0036827	C09183	pos	Organoheterocyclic compounds	Naphthopyrans	Not Available	169900	171500	140600	125200	174000	172000	153800	174900	197000	184200	167200	203800
pos_4133	3-Ketosphingosine	-	HMDB0245914;LMSP01010002	C06121	pos	Organic oxygen compounds	Organooxygen compounds	Carbonyl compounds	295900	264100	215500	214700	244800	251000	279500	269600	290000	305200	306300	279800
pos_4154	Aspirin	-	PW_C001251;HMDB0001879;MJDBOTE0001516	C01405	pos	Benzenoids	Benzene and substituted derivatives	Benzoic acids and derivatives	116900	114700	117800	123300	124100	116300	86580	96710	93640	79530	87150	95670
pos_4157	2,3-Dihydroxypropanamide	-	HMDB0245395	-	pos	Organic oxygen compounds	Organooxygen compounds	Carbohydrates and carbohydrate conjugates	66590	78610	82470	96920	112400	117300	104400	107700	101700	100300	99690	101400
pos_4186	Histidylglutamine	-	HMDB0028883	-	pos	Organic acids and derivatives	Carboxylic acids and derivatives	Amino acids, peptides, and analogues	113300	117700	97550	129400	122700	130000	134600	128200	118300	125900	129000	132100
pos_4187	N-Acetylputrescine	map01100;map00330	HMDB0002064	C02714	pos	Organic acids and derivatives	Carboximidic acids and derivatives	Carboximidic acids	356100	398000	407600	451400	456900	493200	488100	508900	488500	491700	494700	512800
pos_4196	2-(Ethylamino)ethanol	-	HMDB0244944	-	pos	Organic nitrogen compounds	Organonitrogen compounds	Amines	199100	203000	190900	202600	182400	203100	209100	196100	184900	196100	204100	198600
pos_42	Tryptophyl-Glycine	-	HMDB0029083	-	pos	Organic acids and derivatives	Carboxylic acids and derivatives	Amino acids, peptides, and analogues	7298000	7220000	7529000	7696000	6859000	7245000	3471000	3407000	3272000	3302000	3284000	3200000
pos_4274	Lucidenic acid M	-	HMDB0035973	C10029	pos	Phenylpropanoids and polyketides	Flavonoids	O-methylated flavonoids	18330	13130	7827	16470	15740	12620	72060	64450	44420	59940	51710	50950
pos_4300	LysoPS(18:0/0:0)	-	HMDB0240606	-	pos	Lipids and lipid-like molecules	Glycerophospholipids	Glycerophosphoserines	23350	17070	19180	28930	24190	45730	79280	118000	72790	115800	80320	94650
pos_4324	PC(18:0/0:0)	map00564	LMGP01050026;HMDB0010384	C04230	pos	Lipids and lipid-like molecules	Glycerophospholipids	Glycerophosphocholines	1336000	1580000	1134000	1686000	1195000	1601000	1083000	2540000	1174000	2550000	962100	1093000
pos_4327	PC(O-16:0/0:0)	-	LMGP01060010	-	pos	-	-	-	439800	453900	369800	527100	367100	546900	178800	287400	140900	258600	122700	151800
pos_4341	GPCho(16:0/20:5)	map01100;map00564;map00592;map00590;map00591	HMDB0007984;HMDB0039528	C00157	pos	Lipids and lipid-like molecules	Glycerophospholipids	Glycerophosphocholines	490100	1140000	402500	221500	375500	230600	253500	225500	353200	275400	264000	431600
pos_4355	PC(18:2(9Z,12Z)/18:0)	map01100;map00564;map00592;map00590;map00591	LMGP01010935;PW_C004183;HMDB0008135	C00157	pos	Lipids and lipid-like molecules	Glycerophospholipids	Glycerophosphocholines	178700	66830	30020	39350	63360	32760	46720	112800	60650	57700	51460	40450
pos_4370	5,6-epoxy,18R-HEPE	-	HMDB0062410	C18175	pos	Lipids and lipid-like molecules	Fatty Acyls	Fatty alcohols	41600	51250	48600	31350	37720	45960	20880	16710	28610	23850	10470	12220
pos_4373	2,6-Dimethylaniline	map00982	PW_C040580;HMDB0060677	C11004	pos	Benzenoids	Benzene and substituted derivatives	Xylenes	20260	24170	21830	19640	20860	23030	20220	21390	17830	20690	20800	18900
pos_4386	Cycloheptyl	-	HMDB0250647	-	pos	Hydrocarbons	Saturated hydrocarbons	Not Available	1655000	1533000	1649000	1608000	1555000	1636000	1537000	1583000	1597000	1660000	1570000	1511000
pos_4390	Cyclohexane	-	HMDB0029597	C11249	pos	Hydrocarbons	Saturated hydrocarbons	Cycloalkanes	258400000	256300000	255800000	252100000	254800000	255200000	244000000	245200000	240800000	242900000	239400000	239000000
pos_4396	PC(16:0/18:1(11Z))	map01100;map00564;map00592;map00590;map00591	HMDB0007971;PW_C004020;LMGP01010576	C00157	pos	Lipids and lipid-like molecules	Glycerophospholipids	Glycerophosphocholines	6611000	1050000	390100	146000	188600	117900	155700	51310	115300	70930	76820	197000
pos_4405	13-Labdene-2,8,15-Triol (ent-2a,8a,13E)-form)	-	-	-	pos	-	-	-	179700	194700	200900	169500	165600	194800	196800	188200	198600	202200	177900	169000
pos_4406	4,5-dehydro Docosahexaenoic Acid	-	-	-	pos	-	-	-	119000	144100	162200	120200	128700	143100	129300	152100	168200	162000	137300	123000
pos_4408	(5S,6R)-Methyl 5,6,7-trihydroxyheptanoate	-	HMDB0247393	-	pos	Lipids and lipid-like molecules	Fatty Acyls	Fatty alcohols	35220	37900	30490	27990	31170	33730	32850	37010	29580	34170	32980	36610
pos_4409	Triethanolamine	map00564	HMDB0032538	C06771	pos	Organic nitrogen compounds	Organonitrogen compounds	Amines	404600	399000	395200	444600	386500	436500	427800	466200	410600	471700	402500	423200
pos_441	V-PYRRO/NO	-	HMDB0259734	-	pos	Organoheterocyclic compounds	Pyrrolidines	Not Available	15250000	14330000	14930000	15670000	11970000	12570000	9167000	8959000	8660000	8670000	8622000	8706000
pos_4413	Octanoate	map01100;map00785;map00061;map01240	HMDB0303345;HMDB0304443;HMDB0000482	C06423	pos	Lipids and lipid-like molecules	Fatty Acyls	Fatty acids and conjugates	98200	106500	106700	96810	115100	100500	101700	84100	104000	88290	96750	95710
pos_4414	FAPy-adenine	-	HMDB0004816	C06502	pos	Organoheterocyclic compounds	Diazines	Pyrimidines and pyrimidine derivatives	38950	46810	49760	54270	47070	48560	46170	52120	54280	47280	38080	41410
pos_4418	(R)-1-O-[b-D-Apiofuranosyl-(1->2)-b-D-glucopyranoside]-1,3-octanediol	-	HMDB0032798	-	pos	Lipids and lipid-like molecules	Fatty Acyls	Fatty alcohols	1932000	2191000	2369000	2533000	2442000	2725000	2420000	2444000	2344000	2361000	2228000	2296000
pos_4419	9,10-DHOME	map00591	HMDB0004704	C14828	pos	Lipids and lipid-like molecules	Fatty Acyls	Fatty acids and conjugates	162200	212900	216100	174100	217900	194700	203400	170600	231500	157500	185800	199600
pos_4420	3-(6-Aminopurin-9-yl)-5-(hydroxymethyl)cyclopentane-1,2-diol	-	HMDB0244841	-	pos	Nucleosides, nucleotides, and analogues	Nucleoside and nucleotide analogues	Cyclopentyl nucleosides	284600	305700	323700	337200	320700	360100	323000	342000	323800	332700	308800	309400
pos_4421	Vulgarole	-	HMDB0035085	-	pos	Lipids and lipid-like molecules	Prenol lipids	Monoterpenoids	515000	583600	646800	605400	605800	623000	588400	553000	625600	537100	589000	586800
pos_4422	2-Amino-6-methoxypurine	-	HMDB0245002	-	pos	Organoheterocyclic compounds	Imidazopyrimidines	Purines and purine derivatives	92730	105900	112700	110200	121500	126700	119800	116500	108400	116300	102300	115200
pos_4425	1,2-Naphthoquinone	map00980	HMDB0244101	C14783	pos	Benzenoids	Naphthalenes	Naphthoquinones	34030	35620	36290	31350	31690	33110	31350	40720	38340	41090	34710	35240
pos_4429	10,11-dihydro-20-trihydroxy-leukotriene B4	-	LMFA03020044;HMDB0012503	-	pos	Lipids and lipid-like molecules	Fatty Acyls	Eicosanoids	120200	125300	129800	157300	146100	167900	127100	153400	154900	162800	122900	135100
pos_4431	PE-NMe2(18:4(6Z,9Z,12Z,15Z)/18:1(9Z))	map01100;map00564	HMDB0114159;PW_C060176	C04308	pos	Lipids and lipid-like molecules	Glycerophospholipids	Glycerophosphoethanolamines	102300	161800	90900	40280	74370	62290	71890	15210	56950	48770	69340	100600
pos_4434	(1(10)E,4a,5E)-1(10),5-Germacradiene-12-acetoxy-4,11-diol	-	HMDB0038798	-	pos	Lipids and lipid-like molecules	Prenol lipids	Sesquiterpenoids	81500	84520	91660	98310	98210	104500	107200	90850	108200	89160	84950	89540
pos_4440	Pyrodone	-	HMDB0256988	C18795	pos	Organoheterocyclic compounds	Isoindoles and derivatives	Isoindolines	124900	133600	149300	118800	137700	131000	133400	127700	134400	129600	124100	128500
pos_4447	PC(18:0/18:2(9Z,12Z))	map01100;map00564;map00592;map00590;map00591	HMDB0008039;PW_C004088;LMGP01010768	C00157	pos	Lipids and lipid-like molecules	Glycerophospholipids	Glycerophosphocholines	553000	706700	469700	75450	495900	26620	521900	58070	572000	42400	508100	532800
pos_4448	Cyclopentamine	-	HMDB0250666	-	pos	Organic nitrogen compounds	Organonitrogen compounds	Amines	707000	718900	714900	699300	725900	723400	732100	733400	739200	738300	724400	733700
pos_4453	PC(18:3(9Z,12Z,15Z)/20:4(5Z,8Z,11Z,14Z))	map01100;map00564;map00592;map00590;map00591	LMGP01011692;PW_C004261;HMDB0008213	C00157	pos	Lipids and lipid-like molecules	Glycerophospholipids	Glycerophosphocholines	1124000	1482000	1082000	241100	1100000	191800	1024000	164400	1193000	219100	1142000	1124000
pos_4457	Tanacetol B	-	HMDB0035075	-	pos	Lipids and lipid-like molecules	Prenol lipids	Sesquiterpenoids	46250	60240	53840	92380	85320	68900	61890	61430	69040	66930	64990	65350
pos_4458	Artemidinol	-	HMDB0030647	-	pos	Phenylpropanoids and polyketides	Isocoumarins and derivatives	Not Available	21640	31790	47950	36980	40890	36060	48390	38370	40830	32620	40110	33990
pos_4472	PE-NMe2(20:3(5Z,8Z,11Z)/18:4(6Z,9Z,12Z,15Z))	map01100;map00564	HMDB0114279;PW_C060296	C04308	pos	Lipids and lipid-like molecules	Glycerophospholipids	Glycerophosphoethanolamines	8459	16960	8140	785.4	13790	0	11850	0	7569	8.689	12610	1952
pos_4476	PC(22:6(4Z,7Z,10Z,13Z,16Z,19Z)/18:1(11Z))	map01100;map00564;map00592;map00590;map00591	HMDB0008728;PW_C004776	C00157	pos	Lipids and lipid-like molecules	Glycerophospholipids	Glycerophosphocholines	664300	877200	679300	369100	604100	253700	759000	248900	774000	572300	826900	931400
pos_4492	PE(18:3(10,12,15)-OH(9)/24:1(15Z))	-	HMDB0284635	-	pos	Not Available	Not Available	Not Available	1999000	2243000	2015000	1776000	1574000	1593000	2291000	1799000	1898000	2063000	1881000	1896000
pos_4493	PE-NMe(22:6(4Z,7Z,10Z,13Z,16Z,19Z)/14:0)	-	HMDB0113673;PW_C059808	C01241	pos	Lipids and lipid-like molecules	Glycerophospholipids	Glycerophosphoethanolamines	0	1835	0	0	17130	7120	586.1	7533	1118	520.5	868.5	0
pos_4494	DG(20:2(11Z,14Z)/18:4(6Z,9Z,12Z,15Z)/0:0)	map04540;map04261;map04270;map04010;map04920;map04370;map04371;map04625;map04020;map04912;map04012;map04916	HMDB0007425;PW_C003476	C00165	pos	Lipids and lipid-like molecules	Glycerolipids	Diradylglycerols	1158000	1553000	1603000	723200	1614000	787800	1680000	505300	1530000	497100	1473000	1584000
pos_4501	Primaquine	-	HMDB0015219;MJDBOTE0001566	C07627	pos	Organoheterocyclic compounds	Quinolines and derivatives	Aminoquinolines and derivatives	21530	44150	0	0	7431	0	12520	0	8081	0	3646	9122
pos_4507	LysoPE(0:0/22:2(13Z,16Z))	-	HMDB0011492	-	pos	Lipids and lipid-like molecules	Glycerophospholipids	Glycerophosphoethanolamines	24770	43940	15660	0	17410	1578	9483	0	5778	1715	5225	4253
pos_4516	Retaspimycin	-	HMDB0257169	-	pos	Phenylpropanoids and polyketides	Macrolactams	Not Available	262400	444400	379800	105300	442900	103400	674600	167600	799700	180000	748000	839900
pos_4524	PC(14:0/0:0)	-	LMGP01050012;HMDB0010379	-	pos	Lipids and lipid-like molecules	Glycerophospholipids	Glycerophosphocholines	45100	70310	57210	9275	44820	4530	138200	7362	178300	26860	147400	216600
pos_4529	PC(17:1/0:0)	-	LMGP01050002	-	pos	-	-	-	164700	250100	244800	66810	221500	49530	500400	126800	631500	154400	649200	723600
pos_4542	MG(18:1(11Z)/0:0/0:0)	-	HMDB0011566	-	pos	Lipids and lipid-like molecules	Glycerolipids	Monoradylglycerols	243400	250500	268500	205400	257100	231300	198800	176800	208300	171700	211800	242100
pos_4543	Floionolic acid	-	HMDB0034295;LMFA02000147	C19621	pos	Lipids and lipid-like molecules	Fatty Acyls	Fatty acids and conjugates	654300	685100	707100	572100	713600	629100	582900	492800	567200	505700	577500	610600
pos_4544	Cucurbic acid	-	HMDB0029388	C08482	pos	Lipids and lipid-like molecules	Fatty Acyls	Lineolic acids and derivatives	1150000	1201000	1197000	992700	1259000	1101000	1031000	888300	1056000	888600	986300	1048000
pos_4545	4-hydroxy Nonenal	-	-	-	pos	-	-	-	63290	61700	70990	52520	64310	59570	56980	48350	56020	49940	56900	59330
pos_4554	LysoPC(20:5(5Z,8Z,11Z,14Z,17Z)/0:0)	map00564	HMDB0010397	C04230	pos	Lipids and lipid-like molecules	Glycerophospholipids	Glycerophosphocholines	2297000	2945000	3037000	1652000	3225000	1883000	5694000	3263000	5935000	3454000	5948000	6801000
pos_4555	PC(16:0/0:0)	map00564	HMDB0010382;LMGP01050018	C04230	pos	Lipids and lipid-like molecules	Glycerophospholipids	Glycerophosphocholines	28300000	34470000	31540000	21070000	31670000	21670000	29520000	20210000	32490000	21490000	31640000	32840000
pos_4567	LysoPC(0:0/16:0)	-	HMDB0240262	-	pos	Lipids and lipid-like molecules	Glycerophospholipids	Glycerophosphocholines	949800	807800	707100	1271000	954600	1209000	362000	449200	446600	718000	416500	389100
pos_4568	7a,12a-Dihydroxy-3-oxo-4-cholenoic acid	-	HMDB0000447	C15568	pos	Lipids and lipid-like molecules	Steroids and steroid derivatives	Bile acids, alcohols and derivatives	0	13110	9133	0	9394	2660	2948	0	0	0	0	5569
pos_4571	LysoPA(O-18:0/0:0)	-	HMDB0011144	-	pos	Lipids and lipid-like molecules	Glycerophospholipids	Glycerophosphates	53640	62910	33480	18330	25210	23140	0	4736	7806	0	7351	0
pos_4572	1-heptadecanoyl-sn-glycero-3-phosphocholine	-	LMGP01050024	-	pos	-	-	-	27510	54120	30750	32460	38740	14300	58250	35710	41630	19250	80860	64780
pos_458	Penmacric acid	-	HMDB0029436	-	pos	Organic acids and derivatives	Carboxylic acids and derivatives	Amino acids, peptides, and analogues	112100	108700	100100	96670	92810	109200	148200	152700	142500	154100	136000	156100
pos_4582	(3S)-3,6-Diaminohexanoate	map01100;map00310	HMDB0012114	C01142	pos	Organic acids and derivatives	Carboxylic acids and derivatives	Amino acids, peptides, and analogues	153900	182300	160900	191600	168900	208500	144400	166300	133500	164100	138700	146600
pos_4587	PE(20:3(8Z,11Z,14Z)/P-16:0)	map01100;map00564;map00563;map04136;map04140	HMDB0009378	C00350	pos	Lipids and lipid-like molecules	Glycerophospholipids	Glycerophosphoethanolamines	51430	405.1	144.8	643.6	166.7	0	135.8	6039	287.8	312.5	0	5904
pos_4595	PC(18:1(6Z)/0:0)	-	HMDB0256159;LMGP01050029	-	pos	Lipids and lipid-like molecules	Glycerophospholipids	Glycerophosphocholines	5962	33270	12660	24100	14850	11880	84820	63790	69000	43400	43290	39380
pos_4597	N-Oleoyl Arginine	-	HMDB0241954	-	pos	Not Available	Not Available	Not Available	59140	76210	32860	29140	72040	77190	0	0	0	0	0	0
pos_4615	2-[[3-(Decanoylamino)-2-decoxy-propoxy]-hydroxy-phosphoryl]oxyethyl-trimethyl-ammonium	-	HMDB0247835	-	pos	Organic nitrogen compounds	Organonitrogen compounds	Quaternary ammonium salts	246300	261900	208500	288700	223500	264100	126200	157400	148900	219300	152300	119100
pos_4618	Filipin II	-	HMDB0242297;HMDB0252258	-	pos	Phenylpropanoids and polyketides	Macrolides and analogues	Not Available	265100	265500	184700	269600	264100	197000	103400	132200	150300	208700	107800	145300
pos_4626	LysoPC(15:0/0:0)	map00564	HMDB0010381;HMDB0010375	C04230	pos	Lipids and lipid-like molecules	Glycerophospholipids	Glycerophosphocholines	9992	11380	12430	14270	636.5	5993	5705	77.29	1495	7173	845.4	1168
pos_4651	2,2,6,6-Tetramethylpiperidine	-	HMDB0245346	-	pos	Organoheterocyclic compounds	Piperidines	Not Available	241600	262900	245100	248400	252200	242600	206400	213600	195000	200700	212400	204700
pos_4652	1,4-Ipomeadiol	-	HMDB0030471	-	pos	Organoheterocyclic compounds	Heteroaromatic compounds	Not Available	36900	35890	29160	32080	30050	33620	19400	21510	13990	24190	14490	17920
pos_4657	Cinobufagin	-	HMDB0250266;LMST01130032	C16931	pos	Lipids and lipid-like molecules	Steroids and steroid derivatives	Steroid lactones	146700	97960	117300	120500	117500	129100	60600	58030	47890	64910	71330	76970
pos_4662	Resolvin D2	-	LMFA04030001;HMDB0002294	C18179	pos	Lipids and lipid-like molecules	Fatty Acyls	Fatty acids and conjugates	7082	14620	24260	27600	16290	28890	7352	15620	25860	19550	16140	20570
pos_467	Glycerophosphocholine	map00565;map00564	HMDB0008753;HMDB0008096;HMDB0008458;HMDB0008620;HMDB0008294;HMDB0011290;HMDB0008261;HMDB0008554;HMDB0011225;HMDB0008819;HMDB0007896;HMDB0008291;HMDB0008489;HMDB0008521;HMDB0008687;HMDB0008784;HMDB0011222;HMDB0008820;HMDB0008225;HMDB0008818;HMDB0008455;HMDB0008260;HMDB0008457;HMDB0008621;HMDB0007997;HMDB0007995;HMDB0008622;HMDB0008392;HMDB0008556;HMDB0008258;HMDB0008719;HMDB0008589;HMDB0007996;HMD…	C00670	pos	Lipids and lipid-like molecules	Glycerophospholipids	Glycerophosphocholines	824400	803100	688400	742100	675400	715100	571600	528700	598700	611500	528300	548300
pos_4671	Rishitin	-	HMDB0035593;HMDB0302980	C09715	pos	Organic oxygen compounds	Organooxygen compounds	Alcohols and polyols	2296000	2322000	2523000	2668000	2551000	2558000	4493000	4555000	4794000	5098000	4469000	4632000
pos_4681	PE(18:3(9Z,12Z,15Z)/20:1(11Z))	map01100;map00564;map00563;map04136;map04140	LMGP02010727;HMDB0009164;PW_C005212	C00350	pos	Lipids and lipid-like molecules	Glycerophospholipids	Glycerophosphoethanolamines	204800	416600	299400	282800	258900	262400	111100	130400	105300	170300	127400	110200
pos_4682	SM(d18:0/PGJ2)	-	HMDB0290468	-	pos	Not Available	Not Available	Not Available	5736000	2904000	2274000	2198000	1389000	1854000	1220000	1166000	763200	1265000	1166000	1020000
pos_4683	1-(11Z-eicosenoyl)-glycero-3-phosphate	-	LMGP10050026;HMDB0062305	-	pos	Lipids and lipid-like molecules	Glycerophospholipids	Glycerophosphates	427600	369800	445800	610300	372800	447200	350200	426000	412200	421400	365300	326600
pos_4685	Decyl alcohol	-	HMDB0011624	C01633	pos	Lipids and lipid-like molecules	Fatty Acyls	Fatty alcohols	164900	157500	99110	111800	149500	125000	70930	134700	106000	115400	90520	101700
pos_4695	N-Hexanoyl(piperidine)	-	-	-	pos	-	-	-	40590	34870	32790	32930	70520	52190	33010	32880	38350	41020	33030	39980
pos_4703	PC(20:4(8Z,11Z,14Z,17Z)/16:0)	map01100;map00564;map00592;map00590;map00591	PW_C004510;HMDB0008462	C00157	pos	Lipids and lipid-like molecules	Glycerophospholipids	Glycerophosphocholines	884700	1144000	966500	1401000	483900	765300	310600	880100	379800	1003000	422700	748200
pos_4706	Salbutamol	-	HMDB0001937	C11770	pos	Benzenoids	Benzene and substituted derivatives	Benzyl alcohols	82570000	80710000	83620000	99440000	87100000	91040000	147900000	151300000	151600000	160900000	147300000	146300000
pos_4707	LysoPC(16:1(9Z)/0:0)	map00564	HMDB0010383	C04230	pos	Lipids and lipid-like molecules	Glycerophospholipids	Glycerophosphocholines	23110000	22450000	23430000	27020000	23910000	24890000	35920000	37690000	37890000	38860000	36400000	36500000
pos_471	Gln Asn	-	-	-	pos	-	-	-	692200	676500	674600	680000	680300	668000	593100	622200	618400	614400	588100	603500
pos_4711	LysoPC(0:0/18:2(9Z,12Z))	-	HMDB0061700	-	pos	Lipids and lipid-like molecules	Glycerophospholipids	Glycerophosphocholines	2801000	2599000	2884000	3886000	2806000	3271000	9211000	8319000	9319000	8877000	8481000	8910000
pos_4715	LysoPC(14:0/0:0)	map00564	HMDB0010379;PW_C006388	C04230	pos	Lipids and lipid-like molecules	Glycerophospholipids	Glycerophosphocholines	3092000	2924000	2850000	3342000	2851000	2988000	4133000	4321000	4360000	4375000	4170000	4240000
pos_4718	LysoPE(0:0/22:4(7Z,10Z,13Z,16Z))	-	HMDB0011493	-	pos	Lipids and lipid-like molecules	Glycerophospholipids	Glycerophosphoethanolamines	43270	41120	45610	100900	47560	82620	96660	182300	56160	144200	113000	126300
pos_4721	Atglistatin	-	HMDB0248698	-	pos	Benzenoids	Benzene and substituted derivatives	Biphenyls and derivatives	152400	97810	9679	58190	13320	27190	11960	0	0	0	0	0
pos_4724	Gymnodimine	-	HMDB0041430	C20025	pos	Organoheterocyclic compounds	Pyridines and derivatives	Hydropyridines	320000	360800	439200	698600	305700	639700	1357000	1385000	1706000	1277000	1514000	1459000
pos_4726	Heptaethylene glycol monododecyl ether	-	HMDB0251574	-	pos	Organic oxygen compounds	Organooxygen compounds	Ethers	240400	244700	201300	297600	223200	249000	176200	180700	184100	125300	147300	150500
pos_4727	Gonal	-	HMDB0252913	-	pos	Lipids and lipid-like molecules	Steroids and steroid derivatives	Not Available	316700	327500	246100	263000	412200	401500	238900	254300	304600	262800	267400	263700
pos_4728	PI(PGF1alpha/22:3(10Z,13Z,16Z))	-	HMDB0277891	-	pos	Not Available	Not Available	Not Available	603800	488100	463400	1011000	498300	845600	2329000	2433000	2503000	2243000	2505000	2350000
pos_4733	Hericene B	-	HMDB0041180	-	pos	Lipids and lipid-like molecules	Prenol lipids	Monoterpenoids	270500	293100	225200	432200	298000	278300	200800	229100	209500	187400	204300	199200
pos_4734	LysoPC(20:4(8Z,11Z,14Z,17Z)/0:0)	map00564	HMDB0010396	C04230	pos	Lipids and lipid-like molecules	Glycerophospholipids	Glycerophosphocholines	27630000	25940000	27040000	32250000	27500000	30370000	42720000	45710000	44790000	45210000	42720000	42590000
pos_4735	LysoPA(18:1(9Z)/0:0)	-	HMDB0007855	-	pos	Lipids and lipid-like molecules	Glycerophospholipids	Glycerophosphates	357300	377000	375200	446100	366400	385200	499400	540900	544000	529300	498900	499600
pos_4739	Acetolein	-	HMDB0303184	-	pos	Lipids and lipid-like molecules	Glycerolipids	Triradylcglycerols	285600	291500	270800	283800	249300	238800	169400	153100	123000	171400	117900	131300
pos_4740	20-Hydroxypregn-4-en-3-one	map01100;map00140	LMST02030152;HMDB0245568;HMDB0003069	C04042	pos	Lipids and lipid-like molecules	Steroids and steroid derivatives	Pregnane steroids	5989	0	6513	4616	18920	0	0	0	0	5084	0	0
pos_4741	Drostanolone	-	HMDB0014996	C14605	pos	Lipids and lipid-like molecules	Steroids and steroid derivatives	Androstane steroids	55350	51620	49620	40880	60940	62430	22120	30690	36290	40950	24640	47220
pos_4746	1-(8Z,11Z,14Z-eicosatrienoyl)-glycero-3-phosphate	-	HMDB0062313;HMDB0114759;LMGP10050028	-	pos	Lipids and lipid-like molecules	Glycerophospholipids	Glycerophosphates	606700	535400	676300	677200	700700	729500	1148000	1287000	1214000	1253000	1148000	1169000
pos_4747	1-Arachidonoylglycerol	-	HMDB0011578;LMGL01010032;HMDB0243830	C13857	pos	Lipids and lipid-like molecules	Glycerolipids	Monoradylglycerols	11480	5443	11880	28340	18950	11200	45560	69760	52160	46620	45760	39240
pos_475	3-Aminoisobutanoic acid	-	HMDB0003911;PW_C001993	C05145	pos	Organic acids and derivatives	Carboxylic acids and derivatives	Amino acids, peptides, and analogues	429700	399900	401900	408600	392400	397300	414800	401600	411200	410500	396300	397200
pos_4753	BATRACHOTOXIN	-	HMDB0248882	C13750	pos	Organoheterocyclic compounds	Pyrroles	Pyrrole carboxylic acids and derivatives	1827000	1797000	1595000	1919000	1804000	2034000	2714000	2774000	2730000	2797000	2709000	2790000
pos_476	1-(Hydroxymethyl)-5,5-dimethyl-2,4-imidazolidinedione	-	HMDB0031670	-	pos	Organoheterocyclic compounds	Azolidines	Imidazolidines	152800	132500	75730	76590	65200	71140	84520	82900	75540	92480	83330	85260
pos_4766	PE-NMe2(18:3(9Z,12Z,15Z)/18:2(9Z,12Z))	map01100;map00564	HMDB0114131;PW_C060148	C04308	pos	Lipids and lipid-like molecules	Glycerophospholipids	Glycerophosphoethanolamines	892700	872000	923800	1005000	1040000	952400	716900	632600	690800	534200	682100	574100
pos_477	2-Hydroxyadipic acid	-	LMFA01170049;HMDB0000321	C02360	pos	Lipids and lipid-like molecules	Fatty Acyls	Fatty acids and conjugates	1422	2064	67.77	1.891	167.8	61.08	69.84	1283	0	1210	2717	59.53
pos_4774	PC(16:0/22:6(4Z,7Z,10Z,13Z,16Z,19Z))	map01100;map00564;map00592;map00590;map00591	PW_C004040;HMDB0007991;LMGP01012137	C00157	pos	Lipids and lipid-like molecules	Glycerophospholipids	Glycerophosphocholines	63200000	78260000	82960000	83990000	54550000	68890000	36220000	48180000	33930000	48820000	31680000	47050000
pos_478	Methionine Sulfoxide	map01100;map00270	PW_C001342;HMDB0002005	C02989	pos	Organic acids and derivatives	Carboxylic acids and derivatives	Amino acids, peptides, and analogues	30150	30100	13560	15760	16540	20700	178400	174300	165200	167500	134200	134600
pos_4809	PC(22:2(13Z,16Z)/14:0)	map01100;map00564;map00592;map00590;map00591	PW_C004638;LMGP01012037;HMDB0008590	C00157	pos	Lipids and lipid-like molecules	Glycerophospholipids	Glycerophosphocholines	767300	5570000	1604000	2068000	1420000	1549000	545700	583700	493900	515800	915700	679200
pos_4815	19-Nor-5-androstenediol	-	HMDB0004590;LMST02010050	-	pos	Lipids and lipid-like molecules	Steroids and steroid derivatives	Estrane steroids	20240	13110	3550	18320	33930	24290	3788	9406	5243	11160	11020	5493
pos_4819	SM(d18:1/14:0)	-	LMSP03010028;HMDB0012097	-	pos	Lipids and lipid-like molecules	Sphingolipids	Phosphosphingolipids	19090000	2880000	2955000	2850000	1641000	2347000	973700	2072000	1394000	2135000	1490000	1811000
pos_4823	Cannabigerolate	map01100	HMDB0304284	C20406	pos	Benzenoids	Benzene and substituted derivatives	Benzoic acids and derivatives	658.7	1404	1134	454.4	0	0	0	0	0	0	0	0
pos_4832	2-(Octadecyloxy)ethanol	-	HMDB0244951	-	pos	Organic oxygen compounds	Organooxygen compounds	Ethers	1485000	1504000	1496000	1660000	1660000	1581000	1337000	1325000	1393000	1375000	1336000	1229000
pos_4839	P-Menth-cis-2-en-1-ol	-	HMDB0302613	-	pos	Lipids and lipid-like molecules	Prenol lipids	Monoterpenoids	55710	70390	53150	58060	78990	80260	70080	88540	64560	70760	54260	62140
pos_4845	Cer(d18:0/14:0)	-	HMDB0011759;LMSP02020016	-	pos	Lipids and lipid-like molecules	Sphingolipids	Ceramides	861800	743000	739500	775800	890300	851600	892200	818200	951200	878100	975800	1008000
pos_4846	N-OCTANOYL-L-HOMOSERINE LACTONE	-	HMDB0255213	C21199	pos	Organic acids and derivatives	Carboxylic acids and derivatives	Amino acids, peptides, and analogues	6070000	6372000	5697000	6967000	16980000	7074000	16530000	6445000	15720000	6552000	15580000	6264000
pos_4847	(23R)-1alpha-Hydroxy-25,27-didehydrovitamin D3 26,23-lactone	-	LMST03020600;HMDB0242503	-	pos	Lipids and lipid-like molecules	Steroids and steroid derivatives	Vitamin D and derivatives	162000	125000	170100	158400	155100	139400	469000	504000	529400	525200	489400	485000
pos_4867	N,N'-Dicyclohexylurea	-	HMDB0244166	-	pos	Organic acids and derivatives	Organic carbonic acids and derivatives	Ureas	2023000	1948000	1972000	2054000	1889000	1950000	1772000	1741000	1670000	1711000	1666000	1661000
pos_4873	11,17-Dihydroxy-3,20-dioxopregn-4-en-21-yl acetate	-	HMDB0244374	-	pos	Lipids and lipid-like molecules	Steroids and steroid derivatives	Pregnane steroids	2220000	2124000	1906000	2246000	2372000	2206000	2179000	2242000	1769000	1866000	1789000	1850000
pos_4874	Austalide J	-	HMDB0030156	-	pos	Organoheterocyclic compounds	Benzopyrans	1-benzopyrans	402100	417500	402000	516500	603900	646200	499300	590900	499000	505500	512100	496800
pos_4875	3-O-Acetylepisamarcandin	-	HMDB0031958	-	pos	Phenylpropanoids and polyketides	Coumarins and derivatives	Not Available	2555000	2489000	2409000	2753000	2786000	2790000	2714000	2720000	2537000	2894000	2722000	2725000
pos_4879	(S)-Menthone 8-thioacetate	-	HMDB0037386	-	pos	Lipids and lipid-like molecules	Prenol lipids	Monoterpenoids	7024	6585	21720	19890	4075	11720	0	0	0	0	0	2887
pos_488	Pro-leu	-	HMDB0253028	-	pos	Organic acids and derivatives	Carboxylic acids and derivatives	Amino acids, peptides, and analogues	2555000	2371000	2549000	2516000	2309000	2406000	2281000	2211000	2289000	2214000	2211000	2106000
pos_4880	2,5-Dimethylbenzaldehyde	-	HMDB0032014	-	pos	Benzenoids	Benzene and substituted derivatives	Benzoyl derivatives	367400	305100	294100	307700	302900	339700	308800	304900	320400	295600	303000	301700
pos_4882	4-Propylphenol	-	HMDB0032625	C14311	pos	Benzenoids	Benzene and substituted derivatives	Phenylpropanes	1023000	873900	792700	882800	871000	954600	838600	831000	838300	830600	798900	849600
pos_4883	M-Xylene	map01100	HMDB0059810	C07208	pos	Benzenoids	Benzene and substituted derivatives	Xylenes	67460	49640	47720	53300	51400	60870	53920	51530	56430	51200	51270	51850
pos_4886	LysoPE(0:0/20:4(8Z,11Z,14Z,17Z))	-	HMDB0011488	-	pos	Lipids and lipid-like molecules	Glycerophospholipids	Glycerophosphoethanolamines	74820	26040	82700	81050	168200	187400	75720	82330	34110	82880	55750	91210
pos_489	Lysylisoleucine	-	HMDB0028955;HMDB0028954	-	pos	Organic acids and derivatives	Carboxylic acids and derivatives	Amino acids, peptides, and analogues	897400	871200	751600	748900	841700	838900	836100	786700	940400	914900	887000	884100
pos_4894	Hordatine A	map01100	HMDB0030461	C08307	pos	Phenylpropanoids and polyketides	2-arylbenzofuran flavonoids	Not Available	3358000	3244000	3198000	3222000	4103000	4165000	3250000	3253000	4224000	4137000	3595000	3427000
pos_4896	Cerebronic acid	-	HMDB0039540	C17873	pos	Lipids and lipid-like molecules	Fatty Acyls	Fatty acids and conjugates	487000	457900	360700	327200	524300	388600	393300	460200	433100	501500	396700	437900
pos_4903	Prolyl-phenylalanyl-arginine-4-nitroanilide	-	HMDB0259666	-	pos	Organic acids and derivatives	Carboxylic acids and derivatives	Amino acids, peptides, and analogues	421800	367000	142700	145600	240000	323700	472900	468000	571300	658400	517000	570000
pos_4912	Anethole	-	HMDB0030837;MJDBOTE0001677	C10428	pos	Benzenoids	Phenol ethers	Anisoles	9360	13810	10430	12700	0	8056	5094	8696	5654	3411	5044	4514
pos_4914	Fusidic Acid	-	HMDB0015570;HMDB0001933;MJDBOTE0000983	C06694	pos	Lipids and lipid-like molecules	Steroids and steroid derivatives	Steroid esters	12920	6702	11050	27190	19360	7914	4876	18020	0	5402	6314	0
pos_4918	Palmitoylcarnitine	map01212;map00071	LMFA07070004;HMDB0000222;HMDB0240783	C02990	pos	Lipids and lipid-like molecules	Fatty Acyls	Fatty acid esters	750200	554000	515500	544700	487300	572600	619200	580200	623600	614400	644200	658300
pos_4930	12-Hydroxyheptadecanoylcarnitine	-	HMDB0241515	-	pos	Lipids and lipid-like molecules	Fatty Acyls	Fatty acid esters	7872	0	0	5551	14360	6241	0	0	7055	0	8363	24790
pos_4934	Menthol	-	HMDB0003352;HMDB0035765	C00400	pos	Lipids and lipid-like molecules	Prenol lipids	Monoterpenoids	3048000	2659000	2226000	1988000	3586000	2425000	2402000	2670000	2631000	2834000	2381000	2505000
pos_4941	(4Ar,10bR)-rel-4-Propyl-2,3,4,4a,5,10b-hexahydrochromeno[4,3-b][1,4]oxazin-9-ol	-	HMDB0243617	-	pos	Organoheterocyclic compounds	Benzopyrans	1-benzopyrans	160600	189100	122000	122300	95840	210200	38850	21580	66460	98290	77380	47060
pos_4943	Prednisone acetate	-	HMDB0256752	-	pos	Lipids and lipid-like molecules	Steroids and steroid derivatives	Pregnane steroids	1070000	1084000	856900	900000	950000	1055000	867300	1091000	614600	701500	670300	803300
pos_495	Quinupristin	-	HMDB0015455	C08032	pos	Organic acids and derivatives	Peptidomimetics	Depsipeptides	12270	9751	9345	16670	9771	1446	1620	3646	0	0	2801	0
pos_4955	(8Z,11Z,14Z,17Z)-Icosa-8,11,14,17-tetraenoylcarnitine	-	HMDB0241588	-	pos	Lipids and lipid-like molecules	Fatty Acyls	Fatty acid esters	4450	10320	41.67	12080	5385	25.57	4805	15840	31910	14010	16130	7776
pos_4956	Solasodine	-	HMDB0035282;LMST01150004	C10822	pos	Lipids and lipid-like molecules	Steroids and steroid derivatives	Steroidal alkaloids	0	0	0	0	0	0	29460	6980	10010	6709	19080	24730
pos_496	Cortisone	map01100;map00140	HMDB0002802;LMST02030090;HMDB0243633;HMDB0015459;PW_C001708;MJDBOTE0001112	C00762	pos	Lipids and lipid-like molecules	Steroids and steroid derivatives	Hydroxysteroids	321700	318100	263800	337600	260600	284500	231000	242400	227100	240000	204500	261500
pos_4966	Asi-222	-	HMDB0260432	-	pos	Lipids and lipid-like molecules	Steroids and steroid derivatives	Steroid lactones	14110	0	8623	0	0	16860	0	19770	6843	16200	18650	17790
pos_4970	Tetradecanoylcarnitine	-	LMFA07070107;HMDB0005066;LMFA07070102;HMDB0254979	-	pos	Lipids and lipid-like molecules	Fatty Acyls	Fatty acid esters	15000	5466	15330	6038	16690	14300	20120	5865	11440	13090	34700	0
pos_4972	Androstanediol	-	HMDB0000495;HMDB0242300	C07632	pos	Lipids and lipid-like molecules	Glycerophospholipids	Glycerophosphocholines	4899000	4778000	5309000	5490000	5229000	5573000	4966000	5045000	4882000	4999000	4943000	5074000
pos_4977	2,5-Heptadien-1-ol	-	HMDB0040339	-	pos	Lipids and lipid-like molecules	Fatty Acyls	Fatty alcohols	42480	43370	38830	38990	44760	48150	43920	49510	49350	53770	49570	55290
pos_4980	Nelfinavir	-	HMDB0014365	C07257	pos	Organic acids and derivatives	Carboxylic acids and derivatives	Amino acids, peptides, and analogues	390900	391300	455100	452500	428900	502700	638600	716800	601400	770200	657700	567700
pos_4982	Neocnidilide	-	HMDB0034450	C17002	pos	Organoheterocyclic compounds	Isobenzofurans	Not Available	1725	1764	1458	0	0	1711	0	0	0	0	0	0
pos_4983	PC(O-18:0/0:0)	map00565;map01100	LMGP01060014;HMDB0011149	C04317	pos	Lipids and lipid-like molecules	Glycerophospholipids	Glycerophosphocholines	943000	151500	115400	140500	102300	141800	93620	74610	46440	109400	54560	94910
pos_4984	2-(20-Hydroxyicosa-5,14-dienoylamino)acetic acid	-	HMDB0255357	-	pos	Organic acids and derivatives	Carboxylic acids and derivatives	Amino acids, peptides, and analogues	0	0	0	0	0	0	11180	738.4	927	2073	3339	3095
pos_4986	Sphinganine	map00600;map01100	HMDB0242634;HMDB0000269;LMSP01020001;PW_C000184	C00836	pos	Organic nitrogen compounds	Organonitrogen compounds	Amines	3316000	2857000	2796000	2592000	4213000	3084000	4824000	5067000	5017000	5468000	4596000	4985000
pos_4989	Linolenelaidic acid	map01100;map00592;map01040	LMFA01030153;HMDB0030964	C06427	pos	Lipids and lipid-like molecules	Fatty Acyls	Lineolic acids and derivatives	352100	339100	363600	370200	352900	357000	1529000	1458000	1595000	1717000	1496000	1541000
pos_4991	Palmitoleic acid	map01100;map00061	LMFA01030056;HMDB0012328;HMDB0003229	C08362	pos	Lipids and lipid-like molecules	Fatty Acyls	Fatty acids and conjugates	333000	277200	343500	342100	318300	326800	258300	251900	230300	216300	230500	240300
pos_4995	Gamma-Undecalactone	-	LMFA07040030	C08571	pos	-	-	-	1245	2407	1194	1859	2358	4410	2064	3451	3836	1989	0	5808
pos_4999	LysoPC(18:1(9Z)/0:0)	-	HMDB0002815	-	pos	Lipids and lipid-like molecules	Glycerophospholipids	Glycerophosphocholines	660500	487500	442800	518600	1578000	471900	1341000	76240	541800	67670	544200	64590
pos_5	Gamma-Glutamylalanine	map01100;map00480	HMDB0036301;HMDB0006248	C03740	pos	Organic acids and derivatives	Carboxylic acids and derivatives	Amino acids, peptides, and analogues	1000000	901500	1022000	1060000	1442000	1479000	1706000	1670000	1579000	1595000	1623000	1567000
pos_50	L-Glutamine	map01100;map00630;map00220;map02010;map00230;map01240;map01232;map00470;map00910;map01230;map00240;map00250;map00970;map00750	PW_C000500;HMDB0003423;HMDB0000641;MJDBOTE0000775	C00064	pos	Organic acids and derivatives	Carboxylic acids and derivatives	Amino acids, peptides, and analogues	12710000	12340000	12980000	13300000	10730000	10900000	7002000	6956000	6913000	6995000	7127000	7258000
pos_5005	Prostaglandin D2	map01100;map00590;map04080	PW_C001084;HMDB0001403;LMFA03010004	C00696	pos	Lipids and lipid-like molecules	Fatty Acyls	Eicosanoids	141400	98300	95530	111900	96240	82770	81900	89380	93260	67140	72650	102400
pos_5026	9,10-Dihydroxystearic acid	-	HMDB0303981;HMDB0302281;LMFA02000142	C19622	pos	Lipids and lipid-like molecules	Fatty Acyls	Fatty acids and conjugates	17070	4753	16930	18660	40460	27220	87460	73950	96940	75370	89300	74190
pos_5027	16-Hydroxyhexadecanoic acid	map01100	HMDB0006294	C18218	pos	Lipids and lipid-like molecules	Fatty Acyls	Fatty acids and conjugates	210200	182500	171800	181600	349000	352100	261600	253000	141200	154100	125700	113100
pos_5028	N,N-Dimethyldodecylamine-N-oxide	-	-	-	pos	-	-	-	489600	433700	381300	373100	459800	380300	329400	340400	378200	366900	299300	286500
pos_5029	PC(20:5(7Z,9Z,11E,13E,17Z)-3OH(5,6,15)/2:0)	-	HMDB0288873	-	pos	Not Available	Not Available	Not Available	319300	311000	152500	168700	222100	251300	144800	129200	153600	188600	151200	121700
pos_5033	Palmitic acid	map01100;map00071;map01212;map00061;map00062;map01040	HMDB0303203;PW_C000145;HMDB0000220;LMFA01010001	C00249	pos	Lipids and lipid-like molecules	Fatty Acyls	Fatty acids and conjugates	9994000	8989000	8774000	8628000	9367000	8468000	7419000	7155000	7810000	8013000	6383000	6579000
pos_5042	Pravastatin	-	HMDB0005022;HMDB0256737;LMFA05000695;PW_C002369;MJDBOTE0001592	C01844	pos	Organic acids and derivatives	Hydroxy acids and derivatives	Medium-chain hydroxy acids and derivatives	21550	31990	10050	9428	0	9114	18.71	0	0	2.074	0	12450
pos_5083	(4E,14Z)-2-Aminooctadeca-4,14-diene-1,3-diol	-	HMDB0242112	-	pos	Organic nitrogen compounds	Organonitrogen compounds	Amines	34060	24970	29910	28470	27180	27750	932700	969700	1098000	1136000	1013000	1092000
pos_5084	(3E,7E)-4,8,12-Trimethyl-1,3,7,11-tridecatetraene	-	HMDB0034498	C20700	pos	Lipids and lipid-like molecules	Prenol lipids	Sesquiterpenoids	0	0	0	0	0	0	165200	165700	171000	190400	173200	177100
pos_5094	1-Hexanol	-	HMDB0012971	C00854	pos	Lipids and lipid-like molecules	Fatty Acyls	Fatty alcohols	449000	382100	394800	395500	381500	341700	259700	206500	259100	260500	240300	224700
pos_5101	Alisol B	-	HMDB0248141	C17460	pos	Lipids and lipid-like molecules	Prenol lipids	Triterpenoids	192200	222500	239400	264300	147800	190400	91070	115100	78140	64830	288900	285100
pos_5140	Cannabidiol	map01100	HMDB0249586;LMPK13120001	C07578	pos	Lipids and lipid-like molecules	Prenol lipids	Monoterpenoids	20410	22550	21000	6678	23380	14880	27780	12200	3269	19140	24800	23550
pos_5155	Fosenopril	-	HMDB0014635;HMDB0252464	C07016	pos	Organic acids and derivatives	Carboxylic acids and derivatives	Amino acids, peptides, and analogues	0	11380	0	0	0	0	0	44010	55040	0	91180	21970
pos_5196	1,2-Benzisothiazole	-	HMDB0244057	-	pos	Organoheterocyclic compounds	Benzothiazoles	Not Available	46470	50630	51100	48470	51450	58130	42030	46460	41820	42230	31090	39920
pos_5204	6-Methoxymellein	-	HMDB0038510	C02381	pos	Organoheterocyclic compounds	Benzopyrans	2-benzopyrans	26780	29620	27970	21260	29950	28680	4074	10460	9689	10230	6365	7160
pos_522	Oxepin	-	HMDB0255979	-	pos	Organoheterocyclic compounds	Oxacyclic compounds	Not Available	1382000	1250000	1353000	1342000	1195000	1183000	1173000	1157000	1139000	1143000	1103000	1143000
pos_5223	Umbelliferone	-	HMDB0029865;MJDBOTE0000399	C09315	pos	Phenylpropanoids and polyketides	Coumarins and derivatives	Hydroxycoumarins	5525000	5185000	5750000	5908000	5130000	5510000	932900	995200	994500	1086000	976100	1068000
pos_523	5-Hydroxyindoleacetate	map01100;map00380	HMDB0000763	C05635	pos	Organoheterocyclic compounds	Indoles and derivatives	Indolyl carboxylic acids and derivatives	3036	1034	2983	2549	859.2	5.79	5195	1255	3374	6694	1339	7130
pos_5236	3b-Hydroxy-6b-(3-chloro-2-hydroxy-2-methylbutanoyloxy)-7(11)-eremophilen-12,8b-olide	-	HMDB0041278	-	pos	Lipids and lipid-like molecules	Prenol lipids	Terpene lactones	0	0	0	0	0	0	237500	231400	246600	230400	362400	355600
pos_528	3-O-Methyl-L-DOPA	-	-	-	pos	-	-	-	1013000	973500	1114000	1143000	1072000	1182000	746100	742300	763400	765100	777200	754200
pos_5285	2-Azaspiro[4.5]decan-3-one	-	HMDB0247166	-	pos	Organoheterocyclic compounds	Azaspirodecane derivatives	Not Available	1482000	1453000	1433000	1451000	1387000	1465000	1372000	1385000	1344000	1351000	1332000	1367000
pos_53	Trimethylamine N-oxide	map01100	HMDB0000925	C01104	pos	Organic nitrogen compounds	Organonitrogen compounds	Aminoxides	11300000	11010000	11680000	11740000	11700000	11700000	11920000	11770000	11090000	11030000	11300000	11480000
pos_531	Gln Ile	-	-	-	pos	-	-	-	4645000	4503000	4799000	4816000	6305000	6379000	3411000	3386000	3185000	3319000	3290000	3195000
pos_5312	1-Hydroxy-2,2,6,6-tetramethyl-4-piperidinone	-	HMDB0243896	-	pos	Organoheterocyclic compounds	Piperidines	Piperidinones	35940	28270	25340	26320	59530	48280	37110	41000	30300	30450	57970	64420
pos_5373	Germacrone	-	HMDB0252704	C16966	pos	Lipids and lipid-like molecules	Prenol lipids	Sesquiterpenoids	4224	3091	1343	3507	921.7	1088	1031	959.6	2043	3222	931.6	961.8
pos_538	Phe Gly	-	-	-	pos	-	-	-	11880000	11280000	10460000	10420000	10950000	11150000	9067000	9120000	8735000	9238000	8870000	9061000
pos_540	Tyrosyl-Proline	-	HMDB0029113	-	pos	Organic acids and derivatives	Carboxylic acids and derivatives	Amino acids, peptides, and analogues	5420000	5136000	5191000	5215000	10090000	10240000	11560000	11650000	11020000	11480000	10650000	11010000
pos_544	Leu Gln Ala	-	-	-	pos	-	-	-	966900	886600	994800	925300	949500	976300	892600	871300	869600	905100	742500	747100
pos_546	Ser Leu	-	-	-	pos	-	-	-	35700000	34150000	35980000	35420000	50440000	51250000	46920000	46960000	45400000	46270000	43950000	44740000
pos_5478	Ethyl lysine	-	HMDB0252051	-	pos	Organic acids and derivatives	Carboxylic acids and derivatives	Amino acids, peptides, and analogues	32950	35470	30050	34660	30660	36910	31090	31730	33210	34010	35380	31520
pos_5481	Caffeoyl tyrosine	-	HMDB0029295	-	pos	Organic acids and derivatives	Carboxylic acids and derivatives	Amino acids, peptides, and analogues	0	2258	5014	7022	14220	4273	0	0	0	0	0	0
pos_55	Thr Gln	-	-	-	pos	-	-	-	2119000	2163000	2179000	2096000	2212000	2255000	2118000	2098000	2114000	2150000	1960000	1985000
pos_550	6-Maleimidocaproic acid	-	-	-	pos	-	-	-	1193000	1116000	1212000	1215000	1324000	1328000	1430000	1369000	1254000	1293000	1247000	1288000
pos_5516	7-Ethoxyresorufin	-	HMDB0247249	C13630	pos	Organoheterocyclic compounds	Benzoxazines	Phenoxazines	1577	1698	0	1239	1628	1264	0	0	0	2326	0	1537
pos_5519	Trp Phe	-	-	-	pos	-	-	-	78840	70050	49730	72590	84580	79100	78870	78400	83420	77490	96320	100200
pos_552	Isoleucyl-Glutamine	-	HMDB0028905	-	pos	Organic acids and derivatives	Carboxylic acids and derivatives	Amino acids, peptides, and analogues	1896000	1710000	1783000	1810000	2081000	2152000	1447000	1472000	1371000	1492000	1421000	1448000
pos_5533	Acacetin 7-[apiosyl(1->6)-glucoside]	-	HMDB0035023	C01470	pos	Phenylpropanoids and polyketides	Flavonoids	Flavonoid glycosides	7593	411.9	0	0	346.8	221.5	0	0	0	0	0	0
pos_554	Valerylglycine	-	HMDB0000927	-	pos	Organic acids and derivatives	Carboxylic acids and derivatives	Amino acids, peptides, and analogues	667700	608000	631800	622500	1311000	1263000	1597000	1555000	1416000	1459000	1408000	1477000
pos_5546	Asp Ile Phe	-	-	-	pos	-	-	-	42580	29860	51850	38760	165500	168300	153000	144400	174300	173000	154000	149300
pos_5567	Deoxycholylarginine	-	HMDB0242418	-	pos	Not Available	Not Available	Not Available	2369000	2288000	2241000	2225000	2150000	2359000	2096000	2110000	2019000	2054000	2044000	2040000
pos_5587	Ile Glu Leu	-	-	-	pos	-	-	-	129600	107600	108400	99480	150100	169500	12010	5060	6541	15940	12440	11190
pos_562	Ala Ile	-	-	-	pos	-	-	-	20780000	19720000	20360000	20420000	43440000	45990000	56180000	56690000	53630000	54870000	53240000	54890000
pos_5621	Epanolol	-	HMDB0251835	C11773	pos	Benzenoids	Phenol ethers	Not Available	160100	158800	166700	173900	170500	181700	78570	99390	106400	93330	105700	105800
pos_5627	Eribulin	-	HMDB0244959;HMDB0251920	-	pos	Organoheterocyclic compounds	Pyridines and derivatives	Pyridinecarboxylic acids and derivatives	2986000	2990000	3465000	3618000	3371000	3604000	39940	7782	15200	9447	7906	13710
pos_5653	PC(22:4(7Z,10Z,13Z,16Z)/P-18:0)	-	HMDB0008653	-	pos	Lipids and lipid-like molecules	Glycerophospholipids	Glycerophosphocholines	0	0	0	0	0	1269	17160	12710	19250	52720	42810	55000
pos_5658	Gly Leu Trp	-	-	-	pos	-	-	-	176200	190200	156800	158900	198000	235600	78110	102100	97440	89350	91110	87740
pos_566	Thr Leu	-	-	-	pos	-	-	-	6347000	6150000	6221000	6336000	10280000	10570000	11960000	12250000	12330000	12530000	11930000	12720000
pos_5689	N-Acetyltyrosine	-	HMDB0000866;HMDB0244966	C01657	pos	Organic acids and derivatives	Carboxylic acids and derivatives	Amino acids, peptides, and analogues	24960	24390	23750	22610	18810	25900	16140	18270	16170	18650	18450	23040
pos_57	D-gamma-Glutamyl-D-glutamic acid	-	HMDB0250751	-	pos	Organic acids and derivatives	Carboxylic acids and derivatives	Amino acids, peptides, and analogues	1007000	923800	1018000	1035000	1205000	1219000	762400	779100	738300	742700	759500	681500
pos_5710	Epothilone A	-	LMPK04000040;HMDB0251873	C12153	pos	Phenylpropanoids and polyketides	Macrolides and analogues	Epothilones and analogues	0	0	0	0	0	0	45.97	67.65	1.811	41.74	8.331	5.831
pos_5717	PC(18:4(6Z,9Z,12Z,15Z)/PGF2alpha)	-	HMDB0286860	-	pos	Not Available	Not Available	Not Available	0	0	0	0	0	0	1229	0	2250	0	3945	2453
pos_573	Leu Val Ala	-	-	-	pos	-	-	-	545300	496600	357200	324700	933100	998100	449100	527000	514400	526200	462900	533100
pos_5738	Trp Ile	-	-	-	pos	-	-	-	351300	344100	348200	346900	710200	730500	470300	480600	489100	494100	562100	534000
pos_5756	Scandoside methyl ester	-	HMDB0252234	C09798	pos	Lipids and lipid-like molecules	Prenol lipids	Terpene glycosides	362000	408100	416800	410800	403400	431700	664800	650700	607200	598000	575000	560800
pos_5764	Cropropamide	-	HMDB0250543	-	pos	Organic acids and derivatives	Carboxylic acids and derivatives	Amino acids, peptides, and analogues	386500	516700	546600	688000	629700	769700	713700	886200	798700	1035000	1093000	1096000
pos_5768	Thr Val Phe Asp	-	-	-	pos	-	-	-	471200	429000	555600	549500	953300	978400	347400	377600	445800	472000	420300	394900
pos_5780	Chitobiose	map01100;map00520;map02010	HMDB0003556;HMDB0062702;PW_C001925	C01674	pos	Organic oxygen compounds	Organooxygen compounds	Carbohydrates and carbohydrate conjugates	7570	8638	18210	11730	25030	19710	0	0	0	0	0	0
pos_5781	L-Isoleucine	map01100;map00280;map00290;map01210;map02010;map01230;map00970	HMDB0000172;HMDB0000557;PW_C000112;MJDBOTE0001077	C00407	pos	Organic acids and derivatives	Carboxylic acids and derivatives	Amino acids, peptides, and analogues	125900	100500	86570	87240	155900	150700	89900	100500	110000	106000	103500	108700
pos_5783	Tetracycline	map01100	HMDB0014897;PW_C009228;HMDB0246415	C06570	pos	Phenylpropanoids and polyketides	Tetracyclines	Not Available	122400	109000	110500	121800	193300	195700	0	0	0	6057	0	0
pos_5799	(+/-)-Hexanoylcarnitine	-	-	-	pos	-	-	-	0	1359	0	0	1578	1165	32710	33000	28160	31000	43780	43830
pos_580	Asp Leu	-	-	-	pos	-	-	-	1262000	1236000	1863000	1862000	6383000	6842000	16110000	16310000	15670000	15730000	15300000	16210000
pos_5809	PC(18:3(10,12,15)-OH(9)/2:0)	-	HMDB0288891	-	pos	Not Available	Not Available	Not Available	246400	254000	285400	323500	266000	265200	15270	0	3747	0	2739	7812
pos_5816	Sonchuionoside C	-	HMDB0035212	-	pos	Lipids and lipid-like molecules	Prenol lipids	Terpene glycosides	43690	39920	48480	59400	64830	71580	128200	128300	136900	130300	131200	133000
pos_5829	Ile Trp	-	-	-	pos	-	-	-	213600	211800	212800	221500	647500	622700	249800	255900	267000	245200	265100	268700
pos_583	Ile Phe Lys	-	-	-	pos	-	-	-	473.6	1524	1583	1701	5610	7480	13500	7388	11160	21300	10380	14890
pos_5839	5-((6-((Aminomethyl)amino)-1-oxohexyl)amino)pentanoic acid	-	HMDB0258266	-	pos	Lipids and lipid-like molecules	Fatty Acyls	Fatty amides	94150	86630	75810	85270	76430	68900	72340	65890	63860	62540	64170	65140
pos_5848	Arginylglutamine	-	HMDB0028707	-	pos	Organic acids and derivatives	Carboxylic acids and derivatives	Amino acids, peptides, and analogues	1122000	1048000	1436000	974900	1137000	1065000	5458	13060	5297	5827	4732	6871
pos_586	Argipressin (4-9)	-	HMDB0248588	-	pos	Organic acids and derivatives	Carboxylic acids and derivatives	Amino acids, peptides, and analogues	78520	88400	75720	86520	49180	49590	0	0	8978	6343	0	0
pos_5864	Valylvaline	-	HMDB0029140	-	pos	Organic acids and derivatives	Carboxylic acids and derivatives	Amino acids, peptides, and analogues	1036000	985900	1120000	1167000	836100	870500	24320	23600	25540	13580	11380	8066
pos_5871	4-Fluoro-L-phenylalanine	-	HMDB0246423	C11217	pos	Organic acids and derivatives	Carboxylic acids and derivatives	Amino acids, peptides, and analogues	1229	0	1985	1263	1116	964	1661	2714	1834	1006	811.1	3269
pos_5875	PG(PGE1/a-15:0)	-	HMDB0270727	-	pos	Not Available	Not Available	Not Available	845	5339	4476	3767	5674	5832	2269	3400	3408	4281	3830	3435
pos_588	2-Amino-N-[1-[[2-[[1-(2-hydroxyethylamino)-1-oxo-3-phenylpropan-2-yl]-methylamino]-2-oxoethyl]amino]-1-oxopropan-2-yl]-3-(4-hydroxyphenyl)propanamide	-	HMDB0247859	-	pos	Organic acids and derivatives	Carboxylic acids and derivatives	Amino acids, peptides, and analogues	27400	32300	25470	36470	28990	25240	0	4540	0	0	0	0
pos_5882	Jubanine A	-	HMDB0030205	-	pos	Organic acids and derivatives	Carboxylic acids and derivatives	Amino acids, peptides, and analogues	954300	934000	1032000	1011000	1032000	986900	0	2080	3907	2476	7085	11870
pos_5888	N-Acetylcaprolactam	-	-	-	pos	-	-	-	52850	54880	60050	53130	47890	52900	27530	24630	27070	28270	24820	25070
pos_5891	PS(20:4(8Z,11Z,14Z,17Z)/PGE2)	-	HMDB0282693	-	pos	Not Available	Not Available	Not Available	171600	160200	188400	189000	331400	350900	2272	12800	11820	14230	9786	10170
pos_5892	Isofebrifugine	-	HMDB0253633;HMDB0242253	C10698	pos	Organoheterocyclic compounds	Diazanaphthalenes	Benzodiazines	1944000	1930000	1891000	1932000	2535000	2632000	2194000	2185000	2220000	2217000	2114000	2102000
pos_59	Gibberellin A14	map01100	LMPR0104170015;HMDB0303454	C11858	pos	Lipids and lipid-like molecules	Prenol lipids	Diterpenoids	0	7560	3800	3097	1.556	12.66	1.644	146.9	0	0	0	0
pos_5905	Trilostane	-	HMDB0015240;MJDBOTE0000867	C12580	pos	Lipids and lipid-like molecules	Steroids and steroid derivatives	Estrane steroids	0	2474	4984	0	5605	2567	0	0	2943	0	0	0
pos_5924	PI(20:4(7E,9E,11Z,13E)-3OH(5S,6R,15S)/22:5(7Z,10Z,13Z,16Z,19Z))	-	HMDB0278250	-	pos	Not Available	Not Available	Not Available	96180	96600	370000	368300	1907000	2013000	1273000	1247000	1147000	1139000	1039000	1048000
pos_593	PG(18:1(11Z)/20:5(6E,8Z,11Z,14Z,17Z)-OH(5))	-	HMDB0268933	-	pos	Not Available	Not Available	Not Available	495800	469400	507000	476700	435100	384900	1218000	1267000	1434000	1484000	1207000	1271000
pos_5936	Val Glu Leu	-	-	-	pos	-	-	-	195100	222600	172700	205100	243800	243500	66530	70910	63740	76910	64560	62430
pos_5939	Aspartylglycosamine	-	HMDB0000489	C04540	pos	Organic oxygen compounds	Organooxygen compounds	Carbohydrates and carbohydrate conjugates	86770	114600	91920	115200	110300	111500	92420	103400	79150	86740	92870	99250
pos_5961	DG(20:5(5Z,8Z,11Z,14Z,16E)-OH(18)/2:0/0:0)	-	HMDB0296980	-	pos	Not Available	Not Available	Not Available	25630	29850	19860	17920	33960	33770	43620	48170	43000	41800	35670	41960
pos_5964	Furylacryloylalanyllysine	-	HMDB0247373	-	pos	Organic acids and derivatives	Carboxylic acids and derivatives	Amino acids, peptides, and analogues	49210	51770	40610	37740	49440	46390	52150	78650	91830	81230	88110	76490
pos_5965	3-Ethyl-5-hydroxy-4,5-dimethyl-pyrrolin-2-one	-	HMDB0253169	-	pos	Organoheterocyclic compounds	Pyrrolines	Not Available	69230	70060	82230	79930	86640	91440	86820	84010	80700	90280	87170	89320
pos_5969	Dicarbamoyl (2S)-2-aminopentanedioate	-	HMDB0258093	-	pos	Organic acids and derivatives	Carboxylic acids and derivatives	Amino acids, peptides, and analogues	34920	34380	30020	30890	34450	35370	34270	35030	31560	26570	27670	27960
pos_5973	CDP-DG(a-25:0/20:4(5Z,8Z,11Z,14Z)-OH(16R))	-	HMDB0293169	-	pos	Not Available	Not Available	Not Available	0	4349	8813	17610	15830	3693	1682000	1647000	1823000	1647000	1475000	1531000
pos_5975	3-Methyldioxyindole	map00380	HMDB0004186	C05834	pos	Organoheterocyclic compounds	Indoles and derivatives	Indolines	3147	2545	3355	4256	6451	0	0	0	0	0	0	0
pos_5978	N-Jasmonoylisoleucine	-	HMDB0029391	C18699	pos	Organic acids and derivatives	Carboxylic acids and derivatives	Amino acids, peptides, and analogues	138700	136600	127400	126200	186500	201300	55930	66720	64560	51740	56590	48810
pos_5986	Val-Pro-Asp-Pro-Arg	-	HMDB0244421	-	pos	Organic acids and derivatives	Carboxylic acids and derivatives	Amino acids, peptides, and analogues	0	0	0	0	0	0	131.1	4803	2188	3132	10370	3807
pos_599	Asn Glu Ile	-	-	-	pos	-	-	-	270000	254800	273900	290700	301800	362100	168800	152400	167800	175200	168000	135700
pos_5993	Valylhydroxyproline	-	HMDB0029128	-	pos	Organic acids and derivatives	Carboxylic acids and derivatives	Amino acids, peptides, and analogues	905000	956800	867800	930100	836900	852600	9256	3361	4262	9390	0	4363
pos_6002	15-Acetoxyscirpene-3,4-diol 4-O-a-D-glucopyranoside	-	HMDB0035590	-	pos	Lipids and lipid-like molecules	Prenol lipids	Sesquiterpenoids	325700	298900	301200	347800	272100	277100	0	0	273.7	234.4	2155	293.4
pos_6004	S-Prenyl-L-cysteine	-	HMDB0012286	C06751	pos	Organic acids and derivatives	Carboxylic acids and derivatives	Amino acids, peptides, and analogues	350.7	0	1801	1749	0	876.9	9899	11290	9558	10740	7281	6193
pos_6008	Grepafloxacin	-	HMDB0014509	C11368	pos	Organoheterocyclic compounds	Quinolines and derivatives	Quinoline carboxylic acids	55690	50440	38560	36830	37680	29180	7113	17530	7239	16390	15380	13190
pos_601	5-Benzylacyclouridine	-	HMDB0246756	-	pos	Organoheterocyclic compounds	Diazines	Pyrimidines and pyrimidine derivatives	1474000	1404000	1390000	1383000	1851000	1981000	1831000	1905000	1875000	1967000	1927000	1964000
pos_6015	Flavidulol A	-	HMDB0039152	-	pos	Benzenoids	Phenol ethers	Anisoles	4.651	2.168	0.5662	0.803	0.2615	0.4095	64.83	79.3	70.8	74.34	85.5	91.67
pos_6018	Actinodaphnine	-	HMDB0302144	C09322	pos	Alkaloids and derivatives	Aporphines	Not Available	182700	180800	166400	157000	167500	176300	145800	153500	145100	136800	146300	138600
pos_6070	posatirelin	-	HMDB0256710	-	pos	Organic acids and derivatives	Carboxylic acids and derivatives	Amino acids, peptides, and analogues	72710	70290	87680	93530	79490	89970	139800	147700	146600	150200	127600	130900
pos_6076	Fumaryl diketopiperazine	-	HMDB0252520	-	pos	Organic acids and derivatives	Carboxylic acids and derivatives	Amino acids, peptides, and analogues	0	3610	2658	7082	3013	3934	0	0	0	588.3	0	0
pos_608	Gly Phe	-	-	-	pos	-	-	-	3802000	3678000	3803000	3715000	3373000	3567000	3396000	3401000	3318000	3436000	3346000	3494000
pos_6085	Piriprost	-	HMDB0256603	-	pos	Organoheterocyclic compounds	Pyrroles	Substituted pyrroles	63800	63800	72620	77260	72550	67060	94660	96080	100200	108700	94400	105100
pos_6087	Ile Ser Val	-	-	-	pos	-	-	-	556100	573300	526500	525200	536000	567200	60220	60240	69330	65700	69170	67330
pos_6095	Gentamicin C	-	HMDB0252688	C01918	pos	Organic oxygen compounds	Organooxygen compounds	Carbohydrates and carbohydrate conjugates	76170	85210	91260	99090	60150	57480	72230	67070	57370	74910	59810	67310
pos_6111	Ile Ala Val	-	-	-	pos	-	-	-	302200	280000	274700	311900	255100	265500	28940	36470	30920	33790	33290	30300
pos_6118	PGP(22:6(5Z,8E,10Z,13Z,15E,19Z)-2OH(7S, 17S)/i-22:0)	-	HMDB0275891	-	pos	Not Available	Not Available	Not Available	231600	261200	332200	341900	526800	523000	0	8803	6989	0	8842	10690
pos_6126	2-[(2S)-2,6-Diaminohexanoyl]oxyacetic acid	-	HMDB0257672	-	pos	Organic acids and derivatives	Carboxylic acids and derivatives	Amino acids, peptides, and analogues	186300	189400	173100	181600	135700	149900	103100	111300	110500	113600	100700	98950
pos_613	N'-Hydroxymethylnorcotinine	-	HMDB0001324	-	pos	Organoheterocyclic compounds	Pyridines and derivatives	Pyrrolidinylpyridines	158000	152100	152800	163300	159200	165800	110300	107900	120700	114700	93800	119100
pos_6131	(E)-N-(3-(3-(4-Fluorophenoxy)phenyl)-1-(R,S)-methylprop-2-enyl)-N-hydroxyurea	-	HMDB0249490	-	pos	Benzenoids	Benzene and substituted derivatives	Diphenylethers	72030	55830	46770	53720	73310	87900	22650	10990	18690	22780	22240	17880
pos_6146	PGP(PGJ2/18:1(11Z))	-	HMDB0272637	-	pos	Not Available	Not Available	Not Available	4638	1415	10520	4914	21280	10080	2705000	2844000	3397000	3405000	2925000	2796000
pos_6151	Dihydroergotamine	-	HMDB0251307;HMDB0014465;MJDBOTE0001203	C07798	pos	Alkaloids and derivatives	Ergoline and derivatives	Lysergic acids and derivatives	0	0	0	0	0	0	0	0	9432	4500	5513	1682
pos_6155	N-(2,3-Dihydroxypropyl)valine	-	HMDB0254994	-	pos	Organic acids and derivatives	Carboxylic acids and derivatives	Amino acids, peptides, and analogues	0	3126	12880	11760	57960	61790	95630	88500	92270	92060	115500	112800
pos_6159	Partricin A	-	HMDB0256136	-	pos	Organic acids and derivatives	Carboxylic acids and derivatives	Amino acids, peptides, and analogues	1098	500.4	2428	3673	3584	4867	120.3	0	0	0	0	0
pos_6161	Hyoscyamine	map01100	HMDB0242263;HMDB0003573;HMDB0014568;MJDBOTE0001533	C01851	pos	Alkaloids and derivatives	Tropane alkaloids	Not Available	44880	43390	58280	50590	151900	138900	125500	110100	119400	124400	118300	143100
pos_618	Indoleacetaldehyde	map01100;map00380	PW_C000926;HMDB0001190	C00637	pos	Organoheterocyclic compounds	Indoles and derivatives	Indoles	384100	379200	391700	397600	344900	361800	303600	303600	291600	322400	308300	302900
pos_6186	Astromicin	-	HMDB0248678	C17708	pos	Organic oxygen compounds	Organooxygen compounds	Carbohydrates and carbohydrate conjugates	38020	56900	73360	66780	38090	41910	56480	38710	46360	67300	43210	58220
pos_6189	Tenuazonic acid	-	HMDB0036074	C08511	pos	Organoheterocyclic compounds	Pyrrolines	Not Available	16420	17200	22870	13390	44720	46000	93980	97750	93780	94560	90570	91380
pos_6192	N(2)-phenylacetyl-L-glutaminate	-	HMDB0062645	C05597	pos	Organic acids and derivatives	Carboxylic acids and derivatives	Amino acids, peptides, and analogues	198600	199000	175700	220800	366600	383500	344700	337500	327000	314700	338500	345500
pos_620	Thr Phe	-	-	-	pos	-	-	-	4163000	4030000	3853000	3847000	8304000	8710000	6816000	7172000	6639000	6994000	6672000	6883000
pos_6201	PE(15:0/20:4(7E,9E,11Z,13E)-3OH(5S,6R,15S))	-	HMDB0260818	-	pos	Not Available	Not Available	Not Available	0	0	22690	7212	11270	7852	46560	67800	49290	34970	34350	26830
pos_6204	CDP-DG(18:2(9Z,11Z)/i-13:0)	map01100;map00564;map04070	HMDB0116053;PW_C076389	C00269	pos	Lipids and lipid-like molecules	Glycerophospholipids	CDP-glycerols	0	887.5	0	0	5157	1121	724800	686300	861900	819000	668700	698300
pos_6212	2-(4-Methyl-5-thiazolyl)ethyl formate	-	HMDB0032420	-	pos	Organoheterocyclic compounds	Azoles	Thiazoles	78630	69160	54680	52650	68610	67630	32860	40510	46140	49790	33350	30630
pos_6217	Deoxypyridinoline	-	HMDB0000569	-	pos	Organic acids and derivatives	Carboxylic acids and derivatives	Amino acids, peptides, and analogues	107900	120100	91210	93220	191100	200400	56180	47190	50050	52500	41880	55630
pos_6223	3-methylheptanedioylcarnitine	-	HMDB0241046	-	pos	Lipids and lipid-like molecules	Fatty Acyls	Fatty acid esters	130.6	116.9	131.6	82.44	83.27	148.7	48.13	52.27	153.6	1740	41.67	62.41
pos_6228	Prolyl-Threonine	-	HMDB0029027	-	pos	Organic acids and derivatives	Carboxylic acids and derivatives	Amino acids, peptides, and analogues	431800	439300	429000	491000	453200	502200	34490	38850	21490	25550	0	13230
pos_6241	Isoferulic acid	-	HMDB0259693;HMDB0000955	C10470	pos	Phenylpropanoids and polyketides	Cinnamic acids and derivatives	Hydroxycinnamic acids and derivatives	26840	24970	16560	12710	16090	19220	13810	13590	17180	12930	10980	3472
pos_6242	4-Hydroxy-2,6,6-trimethyl-3-oxo-1,4-cyclohexadiene-1-carboxaldehyde	-	HMDB0037602	-	pos	Organic oxygen compounds	Organooxygen compounds	Carbonyl compounds	4222	9232	2364	7261	5495	4961	14230	19920	25290	17240	23790	18630
pos_6246	Leu Gly Met	-	-	-	pos	-	-	-	132500	119100	108900	109000	94150	112800	55630	58060	63530	57790	48590	57100
pos_6260	Leu Ile Ala	-	-	-	pos	-	-	-	62520	48420	43620	38580	97260	98280	17660	21930	7136	17280	16310	18560
pos_6264	Arecaidine	-	HMDB0030352	C10128	pos	Alkaloids and derivatives	Not Available	Not Available	609400	583100	465100	470000	335600	345300	158100	163700	133800	170100	143200	149700
pos_6269	L-Leucine	map01100;map00280;map00290;map01210;map02010;map01230;map00970;map04150	PW_C000540;HMDB0000687;MJDBOTE0001078	C00123	pos	Organic acids and derivatives	Carboxylic acids and derivatives	Amino acids, peptides, and analogues	79150	79300	55200	39340	6852	21170	3280	1329	883.3	1398	1552	3449
pos_6270	Desmedipham	-	HMDB0251050	C18417	pos	Benzenoids	Benzene and substituted derivatives	Phenylcarbamic acid esters	8241	9759	11190	7926	45360	30870	577400	569200	609600	630100	526900	554200
pos_6279	2-Dodecylbenzenesulfonic acid	-	HMDB0031031	-	pos	Benzenoids	Benzene and substituted derivatives	Benzenesulfonic acids and derivatives	28800	34900	46920	51290	24560	10170	24000	22020	18330	33120	24200	22180
pos_6285	Ultram	-	HMDB0259401;HMDB0014339	C07153	pos	Benzenoids	Phenol ethers	Anisoles	2797	3367	6982	5832	6703	8265	8456	5192	3706	5558	6789	10310
pos_6290	2,2-Dimethyl-5-hydroxy-1-pyrrolidinyloxy	-	HMDB0247851	-	pos	Organoheterocyclic compounds	Pyrrolidines	Not Available	10360	10030	10440	11560	10120	11670	11860	12320	10320	12700	11870	10220
pos_6297	PE(14:1(9Z)/22:6(5Z,7Z,10Z,13Z,16Z,19Z)-OH(4))	-	HMDB0260750	-	pos	Not Available	Not Available	Not Available	11660	7644	10320	15340	8645	3583	20100	16000	15460	18950	3004	9354
pos_6298	Lysyl-aspartyl-glutamyl-leucine	-	HMDB0247848	-	pos	Organic acids and derivatives	Carboxylic acids and derivatives	Amino acids, peptides, and analogues	2200000	2115000	2184000	2212000	2229000	2265000	48300	18440	37070	34830	56000	33120
pos_6299	PS(18:1(11Z)/LTE4)	-	HMDB0281456	-	pos	Not Available	Not Available	Not Available	24160	19240	28570	36650	36130	34730	1299000	1296000	1193000	1253000	1119000	1120000
pos_63	Prostaglandin D3	-	LMFA03010142;HMDB0003034	C13802	pos	Lipids and lipid-like molecules	Fatty Acyls	Eicosanoids	18810	13670	17930	23500	3717	5605	0	0	1079	0	18850	10310
pos_6311	Isovalerylcarnitine	-	LMFA07070076;HMDB0000688	C20826	pos	Lipids and lipid-like molecules	Fatty Acyls	Fatty acid esters	441000	410300	456500	473200	441900	437300	762800	772000	836200	839500	818900	859500
pos_6314	Chymostatin	-	HMDB0242696	C11308	pos	Lipids and lipid-like molecules	Steroids and steroid derivatives	Vitamin D and derivatives	552300	506600	469500	578400	564000	604300	0	8117	0	6143	0	0
pos_6320	Gln Leu Thr Asp	-	-	-	pos	-	-	-	477100	401200	516300	567700	466700	463100	0	0	1691	5338	0	7340
pos_6324	N-Arachidonoyl Histidine	-	HMDB0241996;LMFA08020131	-	pos	Organic acids and derivatives	Carboxylic acids and derivatives	Amino acids, peptides, and analogues	10880	12410	5949	7670	6955	10670	5008	0	0	3837	2465	9226
pos_6326	Fagomine	-	HMDB0033453	C10144	pos	Organoheterocyclic compounds	Piperidines	Not Available	1372000	1334000	1500000	1526000	5257000	5409000	6020000	6037000	5966000	5995000	5379000	5741000
pos_6327	Pro Phe	-	-	-	pos	-	-	-	729900	649000	641700	681600	802000	744200	559200	635200	678000	587300	692700	625500
pos_633	PG(LTE4/18:2(9Z,12Z))	-	HMDB0269214	-	pos	Not Available	Not Available	Not Available	0	0	0	0	0	0	2044000	2048000	1761000	1920000	1402000	1456000
pos_6332	Isoleucine glutamate	-	HMDB0253650	-	pos	Organic acids and derivatives	Carboxylic acids and derivatives	Amino acids, peptides, and analogues	38080	5016	11140	17610	50840	58680	13690	37950	21250	15410	47680	10870
pos_6336	Dibekacin	-	HMDB0251157	-	pos	Organic oxygen compounds	Organooxygen compounds	Carbohydrates and carbohydrate conjugates	142.7	118.9	181.7	164.2	138.6	151.9	472.9	565.5	545.4	589.5	528.3	560.4
pos_6338	Lidofenin	-	HMDB0254082	-	pos	Organic acids and derivatives	Carboxylic acids and derivatives	Amino acids, peptides, and analogues	141800	140400	151400	184200	190900	178800	317800	360400	325300	334000	277600	296000
pos_6342	Solasodine 3-O-beta-D-glucopyranoside	-	HMDB0304488	-	pos	Lipids and lipid-like molecules	Steroids and steroid derivatives	Steroidal glycosides	565200	564300	521900	474100	626300	594700	87840	102800	102400	95780	107500	104400
pos_6346	1,2-Dihydronaphthalene-1,2-diol	map00980	HMDB0060335	C06205	pos	Benzenoids	Naphthalenes	Not Available	10150	3369	6331	13770	7750	9458	5153	8810	6662	11460	3872	14250
pos_6353	5-Hydroxyindoleacetylglycine	map00380	HMDB0004185	C05832	pos	Organic acids and derivatives	Carboxylic acids and derivatives	Amino acids, peptides, and analogues	19950	9408	48520	30990	122000	134900	632500	624900	430200	489600	522400	503900
pos_6358	Chlorobenzene	-	HMDB0041855	C06990	pos	Benzenoids	Benzene and substituted derivatives	Halobenzenes	35660000	35650000	35020000	36120000	33410000	34890000	35260000	35980000	35140000	35660000	34320000	35220000
pos_6361	Indole	map01100;map00400;map00380	HMDB0035924;HMDB0000738	C00463	pos	Organoheterocyclic compounds	Heteroaromatic compounds	Not Available	4523000	4581000	4522000	4593000	4268000	4515000	4118000	4223000	4099000	4189000	4031000	4220000
pos_6368	Bryo 1	-	HMDB0249409	-	pos	Organic acids and derivatives	Carboxylic acids and derivatives	Pentacarboxylic acids and derivatives	61810	53260	75050	90630	54440	54230	625400	776100	520400	641000	504200	511800
pos_6372	PL	-	HMDB0302594	C18210	pos	Phenylpropanoids and polyketides	Macrolides and analogues	Not Available	8808000	8558000	8997000	9282000	7985000	8169000	171700	182800	169400	216000	209800	144600
pos_6376	L-Coprine	-	HMDB0034266	C08271	pos	Organic acids and derivatives	Carboxylic acids and derivatives	Amino acids, peptides, and analogues	550500	539000	597300	546300	464400	444400	0	10510	6844	0	0	6647
pos_6382	Isoleucylhydroxyproline	-	HMDB0028908	-	pos	Organic acids and derivatives	Carboxylic acids and derivatives	Amino acids, peptides, and analogues	231400	195900	169200	189500	429500	451600	489500	505000	461700	481700	451600	458300
pos_6383	1,2,3,4,5,6-Hexahydro-5-(1-hydroxyethylidene)-7H-cyclopenta[b]pyridin-7-one	-	HMDB0039655	-	pos	Organoheterocyclic compounds	Pyridines and derivatives	Hydropyridines	0	0	0	9512	29210	18760	20970	11100	10690	23120	22920	22020
pos_6386	Hovenidulcigenin B	-	HMDB0041547	-	pos	Lipids and lipid-like molecules	Prenol lipids	Terpene lactones	177400	156900	210000	183500	165400	191700	0	0	0	0	473.9	0
pos_6390	Phenylalanyl-Alanine	-	HMDB0028988;HMDB0304787	-	pos	Organic acids and derivatives	Carboxylic acids and derivatives	Amino acids, peptides, and analogues	61790	54420	60850	25570	102700	133400	189000	201600	179000	194300	187600	164100
pos_6394	1,5-Naphthalenediamine	-	HMDB0244231	C19463	pos	Benzenoids	Naphthalenes	Not Available	1943000	1898000	1909000	1945000	1746000	1836000	1526000	1543000	1496000	1551000	1462000	1525000
pos_6395	4-Hydroxyquinoline	-	HMDB0246466	C06343	pos	Organoheterocyclic compounds	Quinolines and derivatives	Quinolones and derivatives	3596000	3488000	3526000	3653000	3234000	3402000	2842000	2821000	2679000	2858000	2798000	2827000
pos_6399	N-Arachidonoyl Lysine	-	HMDB0241999	-	pos	Not Available	Not Available	Not Available	828000	869100	769300	730300	891500	952400	813900	889700	808500	934700	846400	868300
pos_6401	Ile Lys Val	-	-	-	pos	-	-	-	604700	599300	596000	591000	536700	542300	258300	248600	240400	272900	202400	213900
pos_6403	5-Methyldeoxycytidine	-	HMDB0002224	C03592	pos	Nucleosides, nucleotides, and analogues	Pyrimidine nucleosides	Pyrimidine 2''-deoxyribonucleosides	12140	11420	9869	6126	29370	33660	12080	11210	0	6762	0	0
pos_6405	PE(TXB2/16:1(9Z))	-	HMDB0261025	-	pos	Not Available	Not Available	Not Available	6401000	6231000	7252000	6862000	5165000	5929000	159800	210500	178200	188900	231900	160600
pos_6407	Isoproterenol	map04261	PW_C009493;HMDB0015197	C07056	pos	Benzenoids	Phenols	Benzenediols	1860000	2062000	1841000	1913000	1806000	1998000	596300	638300	641100	689700	520500	567100
pos_643	Val Glu Val Ala Glu	-	-	-	pos	-	-	-	3032000	2687000	2950000	3190000	3094000	3138000	12940	18500	7317	34380	26710	29090
pos_6435	Trp Ala	-	-	-	pos	-	-	-	383300	346300	333600	347000	425800	461000	471800	492500	454400	490400	492700	488800
pos_6439	Leukotriene-D4	-	HMDB0304408	-	pos	Lipids and lipid-like molecules	Fatty Acyls	Fatty acids and conjugates	2037000	2001000	2035000	1988000	736600	852500	254300	269200	281800	343500	273200	284900
pos_644	Tyr Leu	-	-	-	pos	-	-	-	1368000	1315000	1311000	1406000	1339000	1379000	1545000	1569000	1575000	1585000	1472000	1532000
pos_6441	Ile Met	-	-	-	pos	-	-	-	987200	931300	979600	976100	1888000	2012000	906700	910200	937300	940800	963000	1010000
pos_6444	Epsilon-(Carboxyethyl)lysine	-	HMDB0251886	-	pos	Organic acids and derivatives	Carboxylic acids and derivatives	Amino acids, peptides, and analogues	358100	407600	454600	369200	298600	364700	8316	0	0	6956	0	1222
pos_6450	Dofequidar	-	HMDB0251575	-	pos	Benzenoids	Benzene and substituted derivatives	Diphenylmethanes	404000	353700	404600	369500	326500	260600	0	0	0	0	0	0
pos_6451	2-amino-5-(amino-dimethylamino-methylidene)amino-pentanoic acid	-	HMDB0244994;HMDB0001539	C03626	pos	Organic acids and derivatives	Carboxylic acids and derivatives	Amino acids, peptides, and analogues	868400	851700	760100	720000	681300	714400	110200	155300	172600	178500	149100	149700
pos_6459	Benzyl alcohol, 4-(2,4-diamino-5-pyrimidinylmethyl)-2,6-dimethoxy-alpha,alpha-dimethyl-	-	HMDB0249395	-	pos	Benzenoids	Benzene and substituted derivatives	Methoxybenzenes	201.3	162.6	0	5599	0	173.5	120700	124600	129800	145000	135500	137400
pos_6467	Phenylalanylasparagine	-	HMDB0028990	-	pos	Organic acids and derivatives	Carboxylic acids and derivatives	Amino acids, peptides, and analogues	432200	432400	419500	410800	364200	347200	328600	343900	315800	354100	281900	321500
pos_647	Val Lys Phe	-	-	-	pos	-	-	-	318100	299900	309000	363300	326700	347400	1253000	1225000	1243000	1248000	1055000	1114000
pos_6471	2-(Quinolin-8-yloxy)propanoic acid	-	HMDB0244957	-	pos	Benzenoids	Benzene and substituted derivatives	Phenoxyacetic acid derivatives	197700	200700	204600	194000	200500	204100	143600	147400	145100	149700	144900	130900
pos_6478	5'-Methylthioadenosine	map01100;map00270	HMDB0001173;PW_C000910	C00170	pos	Nucleosides, nucleotides, and analogues	5''-deoxyribonucleosides	5''-deoxy-5''-thionucleosides	60150	70540	247300	241800	155300	151500	147800	154800	123700	125300	99860	113400
pos_648	Ethyl 3-[(5-methyl-4-oxo-1,5-diazacycloundecane-1-carbonyl)amino]propanoate	-	-	-	pos	-	-	-	971400	905600	604000	625300	1634000	1678000	1777000	1741000	1729000	1720000	1637000	1603000
pos_6484	Hypoglycin B	-	HMDB0029428	C08280	pos	Organic acids and derivatives	Carboxylic acids and derivatives	Amino acids, peptides, and analogues	6620000	6419000	6504000	6389000	8649000	8822000	6283000	6336000	6146000	6297000	5934000	6230000
pos_6486	Leucylhydroxyproline	-	HMDB0028930	-	pos	Organic acids and derivatives	Carboxylic acids and derivatives	Amino acids, peptides, and analogues	433000	458300	505500	504900	706100	752400	830000	869500	844400	806700	721200	781200
pos_6489	Cysteinyl-Isoleucine	-	HMDB0028778	-	pos	Organic acids and derivatives	Carboxylic acids and derivatives	Amino acids, peptides, and analogues	48040	41260	42490	39610	48480	44480	455500	483600	425900	450100	478400	498900
pos_649	Phe Val	-	-	-	pos	-	-	-	3700000	3515000	3068000	3222000	3655000	3779000	1617000	1552000	1557000	1652000	1677000	1740000
pos_6500	Gly Asn Phe	-	-	-	pos	-	-	-	341300	347300	317500	337000	149300	151000	8711	19270	8488	14940	8557	15000
pos_6525	Tyr-tyr	-	HMDB0029117	-	pos	Organic acids and derivatives	Carboxylic acids and derivatives	Amino acids, peptides, and analogues	131400	154900	110500	116600	121200	123300	76070	71860	71560	75220	55220	71230
pos_6528	Glycylprolylhydroxyproline	-	HMDB0002171	-	pos	Organic acids and derivatives	Carboxylic acids and derivatives	Amino acids, peptides, and analogues	1315000	1313000	1318000	1267000	1017000	1050000	125700	176400	77120	156600	156600	177500
pos_6532	Mavoglurant	-	HMDB0254351	-	pos	Organoheterocyclic compounds	Indoles and derivatives	Not Available	137400	123900	107500	124300	47640	53230	3585	6543	3398	5189	3233	9257
pos_6543	Leucyl-Aspartate	-	HMDB0028925	-	pos	Organic acids and derivatives	Carboxylic acids and derivatives	Amino acids, peptides, and analogues	158600	153900	171800	178400	155800	183700	47120	56190	49560	53810	59720	61070
pos_6549	Tyr Met	-	-	-	pos	-	-	-	171500	153300	143900	171900	187800	202900	316200	331200	329100	326800	324600	383800
pos_657	Asp Pro Ile	-	-	-	pos	-	-	-	3399000	3198000	3616000	3708000	6416000	6744000	3830000	3874000	3831000	3854000	3613000	3781000
pos_6583	O-Adipoylcarnitine	-	HMDB0061677;LMFA07070087	-	pos	Lipids and lipid-like molecules	Fatty Acyls	Fatty acid esters	1790	572.5	829.2	1444	831.6	1271	5950	4717	5775	4915	5066	5570
pos_6600	7-Aminoheptanoic acid	-	HMDB0247233	-	pos	Lipids and lipid-like molecules	Fatty Acyls	Fatty acids and conjugates	103700	91700	97860	108300	138900	146500	140100	145100	159700	158600	135700	155500
pos_6604	Pedunculoside	-	HMDB0256195	-	pos	Lipids and lipid-like molecules	Prenol lipids	Terpene glycosides	764.2	0	479	0	1456	432.6	9868	8087	0	17250	2789	15300
pos_6616	Ne,Ne dimethyllysine	map01100;map00310	HMDB0013287	C05545	pos	Organic acids and derivatives	Carboxylic acids and derivatives	Amino acids, peptides, and analogues	103100	94650	103600	104200	240900	258400	275900	282500	282500	300800	299300	300200
pos_6619	Ser Pro Ala Ile Asn	-	-	-	pos	-	-	-	588800	425400	626000	530300	445700	465800	0	13350	0	0	0	0
pos_6629	Phenylacetylglutamine	map00360	HMDB0006344;HMDB0062645;PW_C002728;MJDBOTE0000584	C04148	pos	Organic acids and derivatives	Carboxylic acids and derivatives	Amino acids, peptides, and analogues	147100	139600	149000	159400	120400	124500	139200	143800	169100	176300	147900	183800
pos_6636	Phenethylamine	map01100;map00360	HMDB0012275;MJDBOTE0000720	C05332	pos	Benzenoids	Benzene and substituted derivatives	Phenethylamines	739300	710600	2680	870.1	0	0	11840	6999	6650	14910	13400	11160
pos_6645	Taltirelin	-	HMDB0258702	-	pos	Organic acids and derivatives	Carboxylic acids and derivatives	Amino acids, peptides, and analogues	45620	23580	0	13480	13190	0	0	0	0	0	0	0
pos_665	Leu Phe Ser	-	-	-	pos	-	-	-	1746000	1689000	1903000	1951000	1085000	1180000	522.1	8064	5014	9966	2748	606.2
pos_666	Asn Trp	-	-	-	pos	-	-	-	569300	526400	568100	545000	509800	538700	640800	636900	638900	623700	601000	657400
pos_6665	Morph	map01100;map04080;map00982	HMDB0254890;HMDB0014440	C01516	pos	Organoheterocyclic compounds	Oxazinanes	Morpholines	2219000	2121000	2393000	2339000	4778000	4931000	6277000	6396000	5739000	5869000	5777000	5794000
pos_6666	Gamma-Glutamylleucine	-	HMDB0011171	-	pos	Organic acids and derivatives	Carboxylic acids and derivatives	Amino acids, peptides, and analogues	2671000	2494000	2770000	2705000	4456000	4576000	4692000	4617000	4196000	4277000	4392000	4361000
pos_6667	Fasoracetam	-	HMDB0252174	C13311	pos	Organic acids and derivatives	Carboxylic acids and derivatives	Amino acids, peptides, and analogues	220500	194600	225100	228700	354800	362500	439500	416800	368100	382100	389600	410800
pos_6670	Lysyltryptophan	-	HMDB0028962	-	pos	Organic acids and derivatives	Carboxylic acids and derivatives	Amino acids, peptides, and analogues	308700	359000	330400	328600	271700	297500	331500	364600	302900	331700	321500	363200
pos_6678	Val Ile Glu	-	-	-	pos	-	-	-	842900	789300	645600	607000	617000	614000	0	0	0	0	0	0
pos_6679	Aminocaproic acid	map01100	PW_C001268;HMDB0001901	C02378	pos	Lipids and lipid-like molecules	Fatty Acyls	Fatty acids and conjugates	852700	868300	812900	850300	1271000	1345000	1484000	1532000	1412000	1463000	1446000	1413000
pos_668	Pro Gly Ile	-	-	-	pos	-	-	-	2188000	2097000	1400000	1377000	4151000	4315000	5817000	5798000	5532000	5500000	5263000	5291000
pos_6694	(1aalpha,2beta,3alpha,11calpha)-1a,2,3,11c-Tetrahydro-6,11-dimethylbenzo[6,7]phenanthro[3,4-b]oxirene-2,3-diol	map00980	HMDB0062223	C19559	pos	Benzenoids	Phenanthrenes and derivatives	Phenanthrols	11780	29230	0	14460	172800	161800	846600	997700	885000	943300	752000	779100
pos_6697	Thr Ile	-	-	-	pos	-	-	-	2659000	2630000	2610000	2517000	4541000	4592000	4991000	4885000	4491000	4616000	4548000	4508000
pos_6698	Troponin I (104-115)	-	HMDB0259300	-	pos	Organic Polymers	Polypeptides	Not Available	6575	0	0	0	15870	0	52160	91000	7116	65450	61060	68550
pos_6699	Oxymetholone	-	HMDB0256016	C07393	pos	Lipids and lipid-like molecules	Steroids and steroid derivatives	Androstane steroids	263900	305400	284400	317100	226700	235100	0	0	0	0	0	0
pos_67	N-Undecanoylglycine	-	HMDB0013286	-	pos	Organic acids and derivatives	Carboxylic acids and derivatives	Amino acids, peptides, and analogues	875900	869600	651300	656700	668000	745500	605600	650000	633800	714300	1393000	1466000
pos_6700	Ile Val Gly	-	-	-	pos	-	-	-	15010	22900	8172	5836	117600	110500	367800	366100	338400	359600	302200	287700
pos_6715	Salidroside	map01100;map00350	HMDB0257463;MJDBOTE0000899	C06046	pos	Organic oxygen compounds	Organooxygen compounds	Carbohydrates and carbohydrate conjugates	224700	236400	208900	221400	158700	145500	182400	189300	185700	180200	182900	178100
pos_6716	Pipecolic acid	map01100;map00310	HMDB0000070;HMDB0000716	C00408	pos	Organic acids and derivatives	Carboxylic acids and derivatives	Amino acids, peptides, and analogues	1438000	1406000	1436000	1426000	3463000	3624000	6121000	6103000	5772000	6237000	5798000	6022000
pos_672	Ile Gly Val	-	-	-	pos	-	-	-	1261000	1300000	1237000	1241000	1125000	1180000	439300	426800	481600	449500	419400	397000
pos_6729	Valylglutamine	-	HMDB0029125	-	pos	Organic acids and derivatives	Carboxylic acids and derivatives	Amino acids, peptides, and analogues	353500	343400	384800	366800	298400	326500	318200	313800	341100	340400	343100	298800
pos_673	Ile Leu	-	-	-	pos	-	-	-	10700000	10430000	10220000	10520000	14920000	15710000	5418000	5436000	5334000	5303000	5245000	5305000
pos_6730	Asn Leu	-	-	-	pos	-	-	-	17950000	17260000	18670000	18500000	18070000	18420000	14320000	14450000	14030000	14860000	14140000	14160000
pos_6731	Butyryl-L-carnitine	-	HMDB0002013	C02862	pos	Lipids and lipid-like molecules	Fatty Acyls	Fatty acid esters	162600	154900	152200	171100	241500	224300	502800	511800	479100	510000	562300	564200
pos_6733	Gamma-glutamyl-L-putrescine	map01100;map00330	HMDB0012230	C15699	pos	Organic acids and derivatives	Carboxylic acids and derivatives	Amino acids, peptides, and analogues	227500	208000	250900	245400	241400	253100	154600	155000	160500	181100	170600	154200
pos_6735	L-Tyrosine Methyl Ester	-	HMDB0029217	C03404	pos	Organic acids and derivatives	Carboxylic acids and derivatives	Amino acids, peptides, and analogues	21780	15070	13770	18640	16560	9478	13350	7320	10610	5885	4502	9520
pos_6737	Histidinohydroxylysinonorleucine	-	HMDB0253184	-	pos	Organic acids and derivatives	Carboxylic acids and derivatives	Amino acids, peptides, and analogues	33600	26480	38950	28930	17620	26130	100800	86210	105400	105400	128000	124100
pos_6745	3-Methyl-1-phenyl-1-butanone	-	-	-	pos	-	-	-	595300	576500	636800	599000	536300	548300	496600	534500	485700	496800	476500	457700
pos_6746	3-Methylbenzaldehyde	map01100	HMDB0029637	C07209	pos	Benzenoids	Benzene and substituted derivatives	Benzoyl derivatives	732300	667100	745400	749100	657100	650100	632400	636900	599300	633000	585100	606300
pos_6756	Testosterone phenylpropionate	-	HMDB0015119;HMDB0258861	C08155	pos	Lipids and lipid-like molecules	Steroids and steroid derivatives	Steroid esters	630900	553300	485500	429900	630000	683000	1588000	1608000	1868000	1700000	1644000	1741000
pos_6757	Prolyl-Alanine	-	HMDB0029010	-	pos	Organic acids and derivatives	Carboxylic acids and derivatives	Amino acids, peptides, and analogues	77980	70070	64210	20990	12120	24720	198300	108700	181000	145300	123500	185200
pos_6758	PA(PGJ2/i-14:0)	-	HMDB0267552	-	pos	Not Available	Not Available	Not Available	907400	979500	943500	902600	922600	996300	650400	673200	692000	706900	696100	701800
pos_676	Tyr Ile	-	-	-	pos	-	-	-	771900	744000	720300	766900	627900	667600	445200	423900	434400	455000	429600	435700
pos_6760	Ile Gly Thr	-	-	-	pos	-	-	-	165500	138600	143600	158600	146400	163200	82140	100100	88810	76970	65750	98610
pos_677	Met Leu	-	-	-	pos	-	-	-	369200	390900	325700	325300	913200	945100	5685000	5494000	5564000	5532000	5494000	5499000
pos_6772	2-Phenylacetamide	map01100;map00360	HMDB0010715	C02505	pos	Benzenoids	Benzene and substituted derivatives	Phenylacetamides	1025000	925700	1029000	1026000	903700	891100	856900	876000	865400	874400	825900	903700
pos_6773	Ethyl-4-hydroxymethyl-3(2H)-Furanone	-	-	-	pos	-	-	-	1105000	1062000	1172000	1139000	984400	1022000	985600	983800	952200	982300	925000	956000
pos_6785	5-Hydroxylysinonorleucine	-	HMDB0246805	-	pos	Organic acids and derivatives	Carboxylic acids and derivatives	Amino acids, peptides, and analogues	60230	46750	17720	29270	13850	11850	30560	20270	20620	19020	21730	12190
pos_6786	Pro Leu Lys	-	-	-	pos	-	-	-	347500	322400	208200	273200	498500	523200	1573000	1611000	1638000	1790000	1487000	1537000
pos_6792	Fluorothymidine	-	HMDB0252393	-	pos	Nucleosides, nucleotides, and analogues	Pyrimidine nucleosides	Pyrimidine 2''-deoxyribonucleosides	34610	52830	33160	49030	220700	234000	360400	418100	353100	369700	306600	342200
pos_68	Taurohyocholate	-	LMST05040010;HMDB0011637	C15516	pos	Lipids and lipid-like molecules	Steroids and steroid derivatives	Bile acids, alcohols and derivatives	1060	6503	0	0	0	2436	11190	4833	11390	14610	8448	8897
pos_680	Butanoic acid, 3-((2-((3R)-2-oxo-3-(2-(4-piperidinyl)ethyl)-1-piperidinyl)acetyl)amino)-, (3R)-	-	HMDB0253857	-	pos	Organic acids and derivatives	Peptidomimetics	Hybrid peptides	625200	610700	556300	560400	513300	535200	602100	619200	582900	590300	588100	591700
pos_6805	Putreanine	-	HMDB0006078	-	pos	Organic acids and derivatives	Carboxylic acids and derivatives	Amino acids, peptides, and analogues	509500	500500	480600	455900	461700	472900	522900	506800	516600	501900	477200	508600
pos_6824	Ile Ser Glu	-	-	-	pos	-	-	-	648800	664000	611800	624500	715200	684800	498600	429200	474700	489100	421100	502000
pos_6832	(2S)-2-[[(2S)-2-[[(2S)-2-Amino-5-(diaminomethylideneamino)pentanoyl]amino]-5-(diaminomethylideneamino)pentanoyl]amino]-5-(diaminomethylideneamino)pentanoic acid	-	HMDB0260139	-	pos	Organic acids and derivatives	Carboxylic acids and derivatives	Amino acids, peptides, and analogues	73650	52940	27790	58050	93530	108700	326200	333100	342100	323400	353800	346300
pos_684	N-Valylphenylalanine	-	HMDB0029134;HMDB0255244	-	pos	Organic acids and derivatives	Carboxylic acids and derivatives	Amino acids, peptides, and analogues	910900	863200	921100	931300	2505000	2669000	2547000	2461000	2488000	2541000	2546000	2660000
pos_6850	Bisphenol A	map01100	HMDB0032133;MJDBOTE0000553	C13624	pos	Benzenoids	Benzene and substituted derivatives	Diphenylmethanes	302	0	110.8	299.7	6188	24700	0	54.07	22.54	0	314.4	291.1
pos_6854	Arg Asp Ile	-	-	-	pos	-	-	-	206500	171600	93240	123000	288400	287800	208300	111700	204900	217600	103300	192700
pos_6858	Val Pro Glu	-	-	-	pos	-	-	-	2351000	2166000	2422000	2399000	2652000	2590000	197600	172700	234000	277700	156900	252200
pos_687	(1-(5-Fluoropentyl)-1H-indol-3-yl)(naphthalen-1-yl)methanone	-	HMDB0242281	-	pos	Organoheterocyclic compounds	Indoles and derivatives	Naphthoylindoles	8977	0	4080	0	5319	3088	0	0	0	0	0	0
pos_6875	Tert-butyl (2-{7-[(2S)-3-(4-cyanophenoxy)-2-hydroxypropyl]-9-oxa-3,7-diazabicyclo[3.3.1]non-3-yl}ethyl)carbamate	-	HMDB0248771	-	pos	Benzenoids	Phenol ethers	Not Available	311300	309000	351700	379700	332900	312700	63900	37540	40970	27930	57800	30230
pos_688	Asp Trp	-	-	-	pos	-	-	-	23380	31580	99930	91380	878000	913600	3241000	3208000	3054000	2947000	3047000	3071000
pos_69	GPCho(22:6/18:1)	map01100;map00564;map00592;map00590;map00591	HMDB0008754;HMDB0008728;HMDB0008729	C00157	pos	Lipids and lipid-like molecules	Glycerophospholipids	Glycerophosphocholines	231500	1136000	176500	284600	130100	288500	59430	443300	190600	390500	147600	257000
pos_690	Leu Asn Val	-	-	-	pos	-	-	-	1068000	1110000	1068000	1155000	1069000	1063000	501900	488400	561000	510600	514000	543500
pos_6901	Paromomycin I	map00524	HMDB0242512;HMDB0015490	C00832	pos	Organic oxygen compounds	Organooxygen compounds	Carbohydrates and carbohydrate conjugates	21330	11670	6771	18070	8892	13150	39310	48310	54310	59400	29660	21880
pos_6906	17-beta-Estradiol-3-glucuronide	map00140	HMDB0006224;PW_C002671	C05503	pos	Lipids and lipid-like molecules	Steroids and steroid derivatives	Steroidal glycosides	344100	291100	363000	325300	378500	323600	375500	341100	322300	340500	328200	353300
pos_6914	[6]-Gingerdiol 4'-O-beta-D-glucopyranoside	-	HMDB0036122	-	pos	Organic oxygen compounds	Organooxygen compounds	Carbohydrates and carbohydrate conjugates	79640	75980	58740	68240	70060	79200	75770	86890	67360	80860	70140	69310
pos_692	Ile Ile	-	-	-	pos	-	-	-	1541000	1676000	1423000	1614000	6420000	6356000	2799000	2806000	2988000	2661000	2815000	2960000
pos_6922	Isokobusone	-	HMDB0036791	C16977	pos	Organic oxygen compounds	Organooxygen compounds	Alcohols and polyols	2588000	2404000	2376000	2397000	2487000	2513000	1919000	1919000	1925000	1948000	1871000	1951000
pos_694	Ornithylamphotericin methyl ester	-	HMDB0257541	-	pos	Phenylpropanoids and polyketides	Macrolides and analogues	Not Available	127700	152700	129900	166400	83290	91100	0	14.41	0	0	0	0
pos_6951	Ceanothine C	-	HMDB0029340	-	pos	Organic acids and derivatives	Carboxylic acids and derivatives	Amino acids, peptides, and analogues	9548	9047	9392	9504	6581	7726	1105	1717	408.4	285.8	962.8	643.4
pos_6967	2,3-Dihydroflavon-3-ol	-	HMDB0251315	C15570	pos	Phenylpropanoids and polyketides	Flavonoids	Flavans	40660	35720	20710	21260	50380	30080	0	0	0	0	1989	0
pos_698	Leu Arg Ile	-	-	-	pos	-	-	-	342400	380700	321800	352900	331200	353600	13800	13280	13970	21820	12880	11930
pos_6986	Gln Tyr	-	-	-	pos	-	-	-	390000	378600	347900	375400	473900	484700	444700	452200	436100	408900	450500	458400
pos_6989	Val Val	-	-	-	pos	-	-	-	3827000	3678000	3688000	3607000	12450000	12910000	13460000	13440000	12740000	13060000	12500000	12970000
pos_6996	Diadenosine diphosphate	-	HMDB0001312	-	pos	Nucleosides, nucleotides, and analogues	(3''->5'')-dinucleotides and analogues	(3''->5'')-dinucleotides	282800	230700	245200	233000	421200	479200	116200	163000	107600	85730	101100	145900
pos_7002	Pro Ile Gln	-	-	-	pos	-	-	-	295300	296400	314000	318200	100400	99380	0	0	0	2517	0	0
pos_701	Ile His Ile	-	-	-	pos	-	-	-	250100	271700	208900	212900	409900	399900	267400	251900	319100	275700	259000	262900
pos_7019	2-(Fluoromethyl)-3-(3,4-dihydroxyphenyl)alanine	-	HMDB0248213	-	pos	Phenylpropanoids and polyketides	Phenylpropanoic acids	Not Available	502700	507100	525300	568500	199800	190100	39930	44150	46190	36760	51100	44570
pos_7032	N6-(1,2-Dicarboxyethyl)-AMP	map01100;map00250;map01232;map00230;map01240	-	C03794	pos	-	-	-	0	0	0	0	0	0	139100	152000	169500	176100	211800	223200
pos_704	Ile His Leu	-	-	-	pos	-	-	-	396400	367200	313600	328500	820600	825600	818800	853800	896000	902600	842900	842000
pos_7040	Trp Lys	-	-	-	pos	-	-	-	179700	182100	186200	159400	158000	150200	80500	85260	61120	82940	46630	49820
pos_7042	His Phe	-	-	-	pos	-	-	-	1386000	1342000	1289000	1316000	1564000	1598000	1389000	1351000	1335000	1402000	1273000	1318000
pos_7043	Gly Val Thr	-	-	-	pos	-	-	-	446900	431700	378500	418400	510600	504700	523800	502800	494800	524900	487500	461000
pos_7044	Felbamate	map00982	HMDB0015084;PW_C009391	C07501	pos	Benzenoids	Benzene and substituted derivatives	Not Available	5388000	5240000	4153000	4277000	5221000	5364000	3800000	3747000	3895000	3902000	3685000	3882000
pos_7049	Tryptophyl-Lysine	-	HMDB0029088	-	pos	Organic acids and derivatives	Carboxylic acids and derivatives	Amino acids, peptides, and analogues	136500	109300	125800	128300	106200	114300	70470	72910	87030	74600	85930	62210
pos_7050	S-Allyl-L-cysteine	-	-	C16759	pos	-	-	-	171900	156000	217200	208000	198300	204700	161700	174800	204200	207600	144000	144200
pos_7071	N-Docosahexaenoyl Glutamine	-	HMDB0242012;LMFA08020129	-	pos	Organic acids and derivatives	Carboxylic acids and derivatives	Amino acids, peptides, and analogues	369700	339400	387200	435300	325000	335300	203700	215800	230100	243800	211300	208100
pos_7072	Propionylcarnitine	-	LMFA07070105;HMDB0000824;PW_C000658	C03017	pos	Lipids and lipid-like molecules	Fatty Acyls	Fatty acid esters	351100	332200	412800	424400	336300	362400	759900	765200	795900	853600	862600	903600
pos_7076	H-D-Asp(OtBu)-OH	-	HMDB0253009	-	pos	Organic acids and derivatives	Carboxylic acids and derivatives	Amino acids, peptides, and analogues	20300	22010	17760	25060	19390	23510	25610	25190	18520	19450	23650	27190
pos_7080	Pro Glu Lys	-	-	-	pos	-	-	-	287700	255100	298600	268000	270400	255500	90650	71910	73100	97720	80030	93580
pos_7086	TETRAHYDROURIDINE	-	HMDB0258911	-	pos	Nucleosides, nucleotides, and analogues	Pyrimidine nucleosides	Not Available	0	0	0	0	0	0	29660	42600	43420	33570	40880	30230
pos_7091	(3R,4R)-4-Amino-1-[[4-[(3-methoxyphenyl)amino]pyrrolo[2,1-f][1,2,4]triazin-5-yl]methyl]piperidin-3-ol	-	HMDB0247527	-	pos	Organoheterocyclic compounds	Pyrrolotriazines	Pyrrolo[2,1-f][1,2,4]triazines	140900	84270	151400	133800	73220	111700	21150	7973	30110	8081	0	22400
pos_7096	(3R,5R)-7-[(1S,2R,3R,8S,8Ar)-3-hydroxy-2-methyl-8-(2-methylbutanoyloxy)-1,2,3,7,8,8a-hexahydronaphthalen-1-yl]-3,5-dihydroxyheptanoic acid	-	HMDB0260155	-	pos	Organic acids and derivatives	Hydroxy acids and derivatives	Medium-chain hydroxy acids and derivatives	750.5	221.9	362.4	391	125.2	135.5	458.1	50.94	100.3	45.59	75.67	35.75
pos_7105	Emorfazone	-	HMDB0251777	-	pos	Organic nitrogen compounds	Organonitrogen compounds	Amines	2131000	2000000	1640000	1674000	2132000	2273000	5434000	5491000	6130000	5990000	6220000	6095000
pos_711	Leu Ile	-	-	-	pos	-	-	-	5763000	5411000	5454000	5356000	21050000	21260000	11560000	11000000	11420000	11460000	11060000	11060000
pos_7110	Methyl hippurate	map01100	HMDB0000859;HMDB0011723	C01586	pos	Organic acids and derivatives	Carboxylic acids and derivatives	Amino acids, peptides, and analogues	0	0	11640	0	26820	90650	50940	84740	73540	89270	67750	39550
pos_7121	PIP(16:1(9Z)/16:1(9Z))	-	HMDB0009939	C00626	pos	Lipids and lipid-like molecules	Glycerophospholipids	Glycerophosphoinositol phosphates	3261000	3224000	3400000	3475000	3120000	3194000	2429000	2669000	2582000	2547000	2470000	2415000
pos_7124	Neamine	map00524	HMDB0255495	C01441	pos	Organic oxygen compounds	Organooxygen compounds	Carbohydrates and carbohydrate conjugates	375100	328600	286700	290700	639100	698600	752100	764700	621900	671300	612300	613900
pos_713	Undecaprenyl diphosphate	map00900	HMDB0001469;LMPR03030004	C04574	pos	Lipids and lipid-like molecules	Prenol lipids	Polyprenols	105400	121900	223000	212500	200400	221700	2894000	2957000	3054000	3080000	3038000	3230000
pos_7140	Tyr Glu	-	-	-	pos	-	-	-	4057000	3904000	4170000	4161000	3749000	3937000	1734000	1824000	1752000	1687000	1683000	1628000
pos_7142	Lysyl-Glycine	-	HMDB0028951;HMDB0304784	-	pos	Organic acids and derivatives	Carboxylic acids and derivatives	Amino acids, peptides, and analogues	0	0	0	0	0	0	1540	489.3	1.24	566.8	0	0
pos_715	Ile Arg Leu	-	-	-	pos	-	-	-	567500	558800	478300	486800	681300	699700	129700	115900	137600	141600	134400	133900
pos_7161	Deoxyguanylic Acid	map01100;map01232;map00230	HMDB0001044	C00362	pos	Nucleosides, nucleotides, and analogues	Purine nucleotides	Purine deoxyribonucleotides	2355000	2218000	2018000	1953000	2683000	2994000	3605000	3744000	3841000	3669000	4272000	4180000
pos_7162	Gly Pro Lys	-	-	-	pos	-	-	-	88240	89890	101600	100700	106700	81610	299000	289100	316600	308700	219100	244100
pos_7167	Ile Asn Gln	-	-	-	pos	-	-	-	491800	459000	436200	458400	433700	468100	203000	202300	203100	218600	171900	178500
pos_7169	Queuine	-	HMDB0001495	C01449	pos	Organoheterocyclic compounds	Pyrrolopyrimidines	Pyrrolo[2,3-d]pyrimidines	139100	154700	118900	117500	108600	134200	84040	77540	101500	57630	92780	87620
pos_7179	3-Aminopyrazin-2-ol	-	HMDB0245823	-	pos	Organoheterocyclic compounds	Diazines	Pyrazines	9282	11440	6702	5433	9317	4757	9465	13810	25740	18290	29130	20790
pos_7185	Leu-leu-ome	-	HMDB0254028	-	pos	Organic acids and derivatives	Carboxylic acids and derivatives	Amino acids, peptides, and analogues	108700	120800	92690	78960	140500	154500	140400	142500	144000	127600	108200	103600
pos_7190	2-Keto-6-acetamidocaproate	map01100;map00310	HMDB0012150	C05548	pos	Organic acids and derivatives	Keto acids and derivatives	Medium-chain keto acids and derivatives	2271000	2154000	2391000	2442000	4155000	4240000	5203000	5282000	4920000	4913000	4788000	4951000
pos_7195	7-Methylguanine	-	HMDB0000897;HMDB0006040	C02242	pos	Organoheterocyclic compounds	Imidazopyrimidines	Purines and purine derivatives	3892	3662	0	0	0	0	8196	10420	3797	18690	10860	9862
pos_72	Thr Glu	-	-	-	pos	-	-	-	4571000	4450000	4609000	4746000	5278000	5353000	5549000	5338000	5196000	5322000	5144000	5062000
pos_7209	Prolylproline	-	HMDB0011180	-	pos	Organic acids and derivatives	Carboxylic acids and derivatives	Amino acids, peptides, and analogues	554100	553100	492300	451000	289100	339700	146300	148800	139400	132000	156900	139800
pos_7215	Cerulenin	-	HMDB0015168;LMFA08010013	C12058	pos	Organoheterocyclic compounds	Epoxides	Oxirane carboxylic acids and derivatives	45770	56480	68690	73550	30920	53880	133200	169800	133700	125600	124100	106700
pos_7223	Guanosine monophosphate	map01100;map01232;map00230;map04744	HMDB0001397;PW_C001080	C00144	pos	Nucleosides, nucleotides, and analogues	Purine nucleotides	Purine ribonucleotides	344700	369300	547800	584500	874600	827400	1723000	1811000	1874000	1700000	2140000	2172000
pos_7225	Leucyl-Threonine	-	HMDB0028939	-	pos	Organic acids and derivatives	Carboxylic acids and derivatives	Amino acids, peptides, and analogues	12460000	11840000	12080000	12080000	11890000	12460000	8489000	8848000	8839000	8790000	8268000	8513000
pos_7228	Dopamine	map01100;map04080;map04540;map00350	PW_C000052;HMDB0000073;MJDBSJD0000070	C03758	pos	Benzenoids	Phenols	Benzenediols	12310000	11770000	12280000	12280000	11300000	11850000	10820000	10860000	10740000	10940000	10450000	10600000
pos_7230	Phenol	map01100;map00350	HMDB0013674;PW_C000153;HMDB0000228	C00146	pos	Benzenoids	Phenols	Benzenetriols and derivatives	1022000	963100	1006000	992700	910100	958800	915700	911400	905000	945300	879100	889400
pos_7231	Sabine	-	HMDB0257435	-	pos	Lipids and lipid-like molecules	Steroids and steroid derivatives	Steroidal alkaloids	2522000	2288000	2206000	2563000	2055000	1948000	1382000	1564000	1431000	1466000	1447000	1428000
pos_7233	5'-Deoxy-5'-fluorouridine	map00983	HMDB0060406;HMDB0246881	C12739	pos	Nucleosides, nucleotides, and analogues	5''-deoxyribonucleosides	Not Available	904100	908600	889800	860700	1089000	1173000	728700	767800	730400	780100	725900	753900
pos_7237	Acetophenone	-	HMDB0033910	C07113	pos	Organic oxygen compounds	Organooxygen compounds	Carbonyl compounds	638600	592400	613900	586900	562400	578300	567900	568800	547500	567600	558500	571700
pos_7241	N2-Acetylornithine	map01100;map01210;map00220;map01230	HMDB0003357	C00437	pos	Organic acids and derivatives	Carboxylic acids and derivatives	Amino acids, peptides, and analogues	10860000	10480000	11010000	10990000	10670000	10920000	10030000	10010000	9816000	9897000	9603000	9508000
pos_7242	L-Lysine	map01100;map00310;map02010;map01210;map00780;map00470;map01230;map00970	HMDB0000182;HMDB0301757;PW_C000118;MJDBOTE0000528	C00047	pos	Organic acids and derivatives	Carboxylic acids and derivatives	Amino acids, peptides, and analogues	447800	427200	429000	436500	436400	448100	400900	410100	406800	416700	396100	396600
pos_7243	Phe His	-	-	-	pos	-	-	-	1669000	1573000	1312000	1213000	1875000	1820000	3304000	3430000	3448000	3331000	3285000	3322000
pos_7245	Phe Lys	-	-	-	pos	-	-	-	2502000	2234000	1888000	1987000	2112000	2057000	1316000	1380000	1368000	1328000	1285000	1286000
pos_7247	Serylmethionine	-	HMDB0029045	-	pos	Organic acids and derivatives	Carboxylic acids and derivatives	Amino acids, peptides, and analogues	945700	904100	997000	881200	1281000	1253000	790100	834000	829400	809200	815100	814300
pos_7248	Glutaminylvaline	-	HMDB0028810	-	pos	Organic acids and derivatives	Carboxylic acids and derivatives	Amino acids, peptides, and analogues	634400	599900	553700	564700	679300	727500	507000	507500	486300	461800	494000	448800
pos_7256	Methionyl-Alanine	-	HMDB0028966	-	pos	Organic acids and derivatives	Carboxylic acids and derivatives	Amino acids, peptides, and analogues	97590	90930	239500	240500	757500	732100	1465000	1422000	1502000	1450000	1637000	1630000
pos_7263	Maltol	-	HMDB0030776	C11918	pos	Organoheterocyclic compounds	Pyrans	Pyranones and derivatives	7464000	7223000	7265000	7220000	7034000	7226000	7547000	7457000	7388000	7349000	7096000	7086000
pos_7267	Phenylalanyllysine	-	HMDB0029000	-	pos	Organic acids and derivatives	Carboxylic acids and derivatives	Amino acids, peptides, and analogues	1389000	1339000	1258000	1197000	1288000	1292000	763100	726500	755800	749700	779100	731500
pos_7270	Kyotorphin	-	HMDB0029099;HMDB0005768	C02993	pos	Organic acids and derivatives	Carboxylic acids and derivatives	Amino acids, peptides, and analogues	4254000	4131000	3971000	4003000	4093000	4275000	5121000	4914000	5089000	5086000	4947000	5186000
pos_7275	Xanthine	map01100;map01232;map00230;map00232	PW_C000198;HMDB0000292;MJDBOTE0000403	C00385	pos	Organoheterocyclic compounds	Imidazopyrimidines	Purines and purine derivatives	162100	172100	41920	38280	45520	44080	95740	92810	98080	103600	102500	100100
pos_7279	5-Amino-2-oxopentanoic acid	map01100;map00470;map00330	LMFA01060169;PW_C002698;HMDB0006272	C01110	pos	Organic acids and derivatives	Keto acids and derivatives	Short-chain keto acids and derivatives	313700	306600	312200	292400	311400	313400	255000	237500	259900	270000	257700	258000
pos_7285	Pro Val Ser	-	-	-	pos	-	-	-	343800	321300	325000	313200	293800	327200	182400	197000	198000	203700	161500	173500
pos_7290	Ala Pro Glu	-	-	-	pos	-	-	-	3032000	2911000	3230000	2958000	2898000	2878000	67420	74040	63900	52080	89160	67240
pos_7298	Asn Val Asp	-	-	-	pos	-	-	-	273000	246900	267900	240800	139800	133700	0	0	0	0	0	0
pos_7299	N(epsilon)-(carboxyethyl)lysine	-	HMDB0255289	-	pos	Organic acids and derivatives	Carboxylic acids and derivatives	Amino acids, peptides, and analogues	30070000	29250000	29150000	28870000	35270000	36960000	27020000	26160000	26120000	26330000	26230000	26130000
pos_73	Creatine	map01100;map00330;map00260	PW_C000046;HMDB0000064;MJDBOTE0000560	C00300	pos	Organic acids and derivatives	Carboxylic acids and derivatives	Amino acids, peptides, and analogues	22530000	22150000	23490000	23700000	20710000	21300000	22300000	21760000	21430000	22140000	21100000	21340000
pos_7301	Threonylvaline	-	HMDB0029074	-	pos	Organic acids and derivatives	Carboxylic acids and derivatives	Amino acids, peptides, and analogues	149700	140300	139300	131800	138500	153900	86530	86910	85760	86050	70690	84310
pos_7306	(1r,3r)-1-Aminocyclopentane-1,3-dicarboxylic acid	-	HMDB0242328	-	pos	Organic acids and derivatives	Carboxylic acids and derivatives	Amino acids, peptides, and analogues	117500	162000	124200	140900	139700	153300	175300	174200	172400	171200	155800	180100
pos_7324	3-Indolebutyric acid	-	HMDB0002096	C11284	pos	Organoheterocyclic compounds	Indoles and derivatives	Indoles	250500	256500	359100	322900	387000	357900	444600	379300	449500	479700	412600	369400
pos_7330	Allysine	map01100;map00310;map01230	HMDB0303320;HMDB0001263;PW_C000976	C04076	pos	Organic acids and derivatives	Carboxylic acids and derivatives	Amino acids, peptides, and analogues	6085000	6243000	5322000	5730000	13320000	13710000	19050000	18990000	18310000	19030000	18080000	18220000
pos_7333	2'-Deoxyadenosine 5'-phosphate	map01100;map01232;map00230	HMDB0000905	C00360	pos	Nucleosides, nucleotides, and analogues	Purine nucleotides	Purine deoxyribonucleotides	128800	119700	130900	118100	48070	61700	0	0	0	0	0	0
pos_7337	Glu Val Ser	-	-	-	pos	-	-	-	640500	712900	791300	801000	1427000	1487000	481200	462700	438500	440200	418200	413200
pos_7338	3''-deamino-3''-oxonicotianamine	map01100	HMDB0304096	C15486	pos	Organic acids and derivatives	Carboxylic acids and derivatives	Amino acids, peptides, and analogues	3931000	3864000	3968000	4049000	3713000	3703000	3646000	3531000	3500000	3522000	3402000	3342000
pos_734	NH-DVal(NMe)-Val-OMe	-	-	-	pos	-	-	-	1457000	1411000	1437000	1442000	6525000	6872000	4795000	4836000	4881000	4877000	4844000	4939000
pos_7344	Met Thr	-	-	-	pos	-	-	-	40100	45400	35020	31480	281300	258100	790100	749500	794300	776100	760700	768600
pos_7350	2-Amino-4-oxopentanoic acid	map01100;map00470	LMFA01060171;HMDB0244991	C03341	pos	Organic acids and derivatives	Carboxylic acids and derivatives	Amino acids, peptides, and analogues	244300	239700	257500	251700	241900	255400	273000	273500	268400	275600	262900	264300
pos_7361	Met Asp	-	-	-	pos	-	-	-	70580	68040	56780	65890	298700	300200	570700	557200	511900	516300	550900	526900
pos_7371	Deoxycytidine	map00240;map01100;map02010;map01232	HMDB0000014;PW_C000008;HMDB0250725	C00881	pos	Nucleosides, nucleotides, and analogues	Pyrimidine nucleosides	Pyrimidine 2''-deoxyribonucleosides	0	0	40540	44190	5398	5182	44490	51330	73700	53660	80540	80570
pos_7374	Pentostatin	-	HMDB0245535;HMDB0014692	C02267	pos	Organoheterocyclic compounds	Imidazodiazepines	Not Available	3178000	3160000	2988000	3030000	2894000	2914000	3547000	3360000	3375000	3406000	3173000	3214000
pos_7375	Castanospermine	-	HMDB0249700	C02256	pos	Organoheterocyclic compounds	Indolizidines	Not Available	36390	45920	41000	50520	31810	29350	45400	47460	56370	58780	32300	35720
pos_7379	NMNH	-	HMDB0304437	C21113	pos	Nucleosides, nucleotides, and analogues	Pyridine nucleotides	Nicotinamide nucleotides	2680000	2682000	2804000	2885000	2707000	2747000	2681000	2548000	2548000	2656000	2432000	2412000
pos_7385	4-Hydroxy-1-(3-pyridinyl)-1-butanone	map00980	HMDB0062402	C19565	pos	Organic oxygen compounds	Organooxygen compounds	Carbonyl compounds	6842	3968	0	5184	10340	7386	5020	3107	10500	3983	0	3356
pos_739	Phe Ile	-	-	-	pos	-	-	-	1968000	1990000	1838000	1916000	1966000	1981000	1701000	1691000	1554000	1615000	1640000	1677000
pos_7394	Gamma-Glutamylcysteine	map01100;map00480;map04216;map01240	PW_C000826;HMDB0001049	C00669	pos	Organic acids and derivatives	Carboxylic acids and derivatives	Amino acids, peptides, and analogues	23170	24410	0	0	13000	2927	155900	165000	177600	161400	163600	158300
pos_7398	Aspartic Acid	map01100;map00220;map01200;map00770;map00260;map01240;map01210;map00270;map02010;map01230;map00760;map04080;map00250;map00470;map00970;map00340;map00410	HMDB0006483;HMDB0000191;MJDBOTE0000530	C00049	pos	Organic acids and derivatives	Carboxylic acids and derivatives	Amino acids, peptides, and analogues	249700	238000	229800	243200	150700	132400	159500	143300	124200	123200	127000	120000
pos_74	Gln Asp	-	-	-	pos	-	-	-	1521000	1404000	1482000	1465000	1510000	1542000	1491000	1471000	1445000	1435000	1404000	1401000
pos_7404	D-Malic acid	map01100;map00650	HMDB0031518	C00497	pos	Organic acids and derivatives	Hydroxy acids and derivatives	Beta hydroxy acids and derivatives	728100	741600	785700	775100	690100	719800	642200	637600	637100	637200	611800	630700
pos_7405	Nicotinic Acid	map01100;map00760;map01240	HMDB0003269;HMDB0001488;PW_C001145;MJDBOTE0000774	C00253	pos	Organic acids and derivatives	Carboxylic acids and derivatives	Amino acids, peptides, and analogues	426500	402000	324500	314700	325100	341200	477500	439500	458500	456000	440000	447400
pos_7411	Adenosine 5'-Monophosphate	map01100;map00230;map01240;map01232;map04068;map04150	HMDB0000045;MJDBOTE0000497	C00020	pos	Nucleosides, nucleotides, and analogues	Purine nucleotides	Purine ribonucleotides	1099000	1145000	6833000	7365000	5790000	5893000	322700	348500	475800	534600	528900	485300
pos_7426	Histidylvaline	-	HMDB0028898	-	pos	Organic acids and derivatives	Carboxylic acids and derivatives	Amino acids, peptides, and analogues	3268000	3223000	3041000	2944000	6461000	6420000	7336000	7246000	7311000	7459000	6787000	6859000
pos_7428	Val Gln	-	-	-	pos	-	-	-	2781000	2701000	2621000	2496000	5115000	5180000	5155000	4936000	4994000	5010000	4964000	4811000
pos_7430	2-Aminoadipic acid	map01100;map01210;map00310;map01230	HMDB0302754;HMDB0000510	C00956	pos	Organic acids and derivatives	Carboxylic acids and derivatives	Amino acids, peptides, and analogues	870900	872000	805700	804800	3282000	3203000	4774000	4645000	4563000	4720000	4619000	4511000
pos_7434	Kinetin	-	HMDB0012245;MJDBZSJ0000125	C08272	pos	Organoheterocyclic compounds	Imidazopyrimidines	Purines and purine derivatives	3630000	3570000	3549000	3599000	4804000	4731000	6222000	6207000	6008000	6167000	5679000	5696000
pos_7436	Adenine	map01100;map01232;map00230	HMDB0000034;PW_C000024;MJDBOTE0000759	C00147	pos	Organoheterocyclic compounds	Imidazopyrimidines	Purines and purine derivatives	10340000	10230000	10980000	11010000	10900000	11010000	7414000	7299000	6712000	6909000	6857000	6914000
pos_7441	1-Hydroxyisoquinoline	-	HMDB0243900	C06324	pos	Organoheterocyclic compounds	Isoquinolines and derivatives	Isoquinolones and derivatives	6831	14270	15820	7580	14010	11920	14300	15170	12870	3857	885.7	7399
pos_7444	Gentisyl Alcohol	-	-	C10792	pos	-	-	-	331500	337800	326500	336300	315000	321300	334400	352000	336600	359400	333100	327800
pos_7445	Alpha-Methylene-Gamma-Butyrolactone	-	HMDB0246945	C20578	pos	Organoheterocyclic compounds	Lactones	Gamma butyrolactones	48150	47750	45620	44470	38420	46320	39690	47420	47660	43510	43670	44720
pos_7448	3-Hydroxy-L-proline	-	HMDB0002113	C04397	pos	Organic acids and derivatives	Carboxylic acids and derivatives	Amino acids, peptides, and analogues	319400	293000	337500	343700	310200	300800	502100	494300	499000	480500	513400	474200
pos_7451	2-Isopropyl-3-oxosuccinate	map01100;map01210;map00290	HMDB0012149	C04236	pos	Organic acids and derivatives	Keto acids and derivatives	Short-chain keto acids and derivatives	452100	472700	456500	464900	465100	456500	513100	486400	488200	505100	487100	476400
pos_7459	2-Aminobutan-1-ol	-	HMDB0245012	-	pos	Organic nitrogen compounds	Organonitrogen compounds	Amines	10340000	9979000	10300000	10430000	8540000	8469000	7048000	6756000	6627000	6704000	6592000	6505000
pos_7461	11,13-Dihydrotaraxinic acid glucosyl ester	-	HMDB0035867	-	pos	Lipids and lipid-like molecules	Saccharolipids	Not Available	1963000	1849000	1985000	2016000	2016000	2037000	1784000	1759000	1811000	1808000	1670000	1568000
pos_7468	Lys Val	-	-	-	pos	-	-	-	4552000	4557000	4650000	4686000	4570000	4617000	4105000	4090000	3895000	4028000	3671000	3798000
pos_7471	Diaminopimelic acid	map01100;map00470;map01230	HMDB0242532;HMDB0001370	C00666	pos	Organic acids and derivatives	Carboxylic acids and derivatives	Amino acids, peptides, and analogues	790300	802000	704900	742900	1603000	1586000	1958000	1976000	1943000	2071000	1854000	1905000
pos_7483	2-Phenylindole	-	HMDB0245294	-	pos	Organoheterocyclic compounds	Indoles and derivatives	Indoles	53820	79580	89650	91460	82680	89580	89160	86670	69080	63200	70540	74130
pos_751	Leu Phe	-	-	-	pos	-	-	-	6209000	5948000	5838000	5820000	7802000	7770000	2583000	2487000	2839000	2805000	2900000	2910000
pos_7531	Kainic acid	-	HMDB0253757	C12819	pos	Organic acids and derivatives	Carboxylic acids and derivatives	Amino acids, peptides, and analogues	16670	19900	6403	15710	0	10940	598.1	0	0	0	0	0
pos_7533	L-Cystathionine	map01100;map00270;map00260;map01230;map01240	HMDB0000099;PW_C000067	C02291	pos	Organic acids and derivatives	Carboxylic acids and derivatives	Amino acids, peptides, and analogues	0	0	3677	0	0	3548	27330	25310	20840	18430	29730	30440
pos_7534	1,2-Cyclohexanedicarboxylic acid, 4-methyl-	-	HMDB0253138	-	pos	Organic acids and derivatives	Carboxylic acids and derivatives	Dicarboxylic acids and derivatives	668300	631300	629300	627600	682700	658400	785300	761700	827300	828100	842100	801500
pos_7544	Penciclovir	-	HMDB0014444	C07417	pos	Organoheterocyclic compounds	Imidazopyrimidines	Purines and purine derivatives	177300	163200	187200	173900	176000	160100	188900	183700	205500	206900	176400	174700
pos_7546	Prolyl-Arginine	-	HMDB0029011	-	pos	Organic acids and derivatives	Carboxylic acids and derivatives	Amino acids, peptides, and analogues	836500	867600	787400	831000	1753000	1760000	1954000	1962000	1998000	2100000	1971000	1849000
pos_7548	Ergothioneine	map01100;map00340	HMDB0003045	C05570	pos	Organic acids and derivatives	Carboxylic acids and derivatives	Amino acids, peptides, and analogues	339100	346900	368000	390400	412200	468200	516000	474600	482100	432800	500300	349000
pos_7557	Cytosine	map00240;map01100;map01232	HMDB0000630;MJDBOTE0000458	C00380	pos	Organoheterocyclic compounds	Diazines	Pyrimidines and pyrimidine derivatives	59510	58360	66280	72520	62150	63860	107900	97460	111900	110600	117400	123000
pos_7558	1-[(2S,5S)-3,4-Dihydroxy-5-(hydroxymethyl)oxolan-2-yl]-1,3-diazinane-2,4-dione	-	HMDB0257954	-	pos	Nucleosides, nucleotides, and analogues	Pyrimidine nucleosides	Not Available	3882	0	0	0	4812	0	4615	4410	0	0	3962	3312
pos_7559	N-Methylglutamic acid	map01100	HMDB0062660	C01046	pos	Organic acids and derivatives	Carboxylic acids and derivatives	Amino acids, peptides, and analogues	119000	100400	114400	108100	93960	91370	120300	115000	126800	115000	122200	117400
pos_7567	Aspartylhydroxyproline	-	HMDB0011160	-	pos	Organic acids and derivatives	Carboxylic acids and derivatives	Amino acids, peptides, and analogues	0	0	0	0	0	0	3.397	17.9	17.27	0	6.987	2.556
pos_7568	Kojic acid	-	HMDB0258034;HMDB0032923	C14516	pos	Organoheterocyclic compounds	Pyrans	Pyranones and derivatives	32860	32200	28220	36660	38230	37640	53170	45740	43520	55580	56120	42170
pos_7585	L-Aspartate-semialdehyde	map01100;map01210;map00270;map00330;map01230;map00260;map00400	HMDB0012249	C00441	pos	Organic acids and derivatives	Carboxylic acids and derivatives	Amino acids, peptides, and analogues	1959000	1864000	1938000	1949000	2058000	2110000	2155000	2140000	2102000	2063000	1954000	2008000
pos_7588	4-Trimethylammoniobutanoic Acid	map01100;map00310;map02010	PW_C000899;HMDB0001161	C01181	pos	Lipids and lipid-like molecules	Fatty Acyls	Fatty acids and conjugates	259100	233000	262500	279300	214100	218100	276600	275100	320200	294300	298600	275000
pos_759	Leu Lys Tyr	-	-	-	pos	-	-	-	586400	564100	430800	450400	793600	828100	723100	737900	792700	745500	685100	735600
pos_7592	Trigonelline	-	HMDB0000875	C01004	pos	Alkaloids and derivatives	Not Available	Not Available	49750	27720	50830	47540	36550	33880	36070	31460	37430	40820	31940	43860
pos_7597	Ser Ala	-	-	-	pos	-	-	-	2745000	2631000	2691000	2672000	2580000	2602000	2307000	2274000	2214000	2280000	2148000	2224000
pos_76	Asn Thr	-	-	-	pos	-	-	-	1439000	1387000	1418000	1474000	1367000	1418000	1381000	1416000	1416000	1385000	1387000	1344000
pos_761	Leu Pro Thr	-	-	-	pos	-	-	-	927200	903500	893200	906500	973400	1006000	738900	713400	660600	735200	661600	725700
pos_7617	N-(L-Arginino)succinate	map01100;map00220;map00250;map01230	HMDB0000052	C03406	pos	Organic acids and derivatives	Carboxylic acids and derivatives	Amino acids, peptides, and analogues	17260	12530	9307	24990	12140	13650	16520	18590	15220	16540	12580	17960
pos_7623	D-Threitol	-	HMDB0004136	C16884	pos	Organic oxygen compounds	Organooxygen compounds	Carbohydrates and carbohydrate conjugates	5580	5260	3518	5425	5419	5520	7550	6261	6922	4216	6065	5152
pos_7627	4-Amino-3-hydroxybutyrate	-	HMDB0061877	C03678	pos	Organic acids and derivatives	Carboxylic acids and derivatives	Amino acids, peptides, and analogues	347600	329900	339400	357100	268300	274700	223100	219000	225200	227700	213300	219700
pos_765	Pitheduloside D	-	HMDB0031358	-	pos	Lipids and lipid-like molecules	Prenol lipids	Terpene glycosides	0	0	0	17770	488.1	571	349400	358500	551700	473100	395800	361700
pos_7652	2-Chloropyrazine	-	HMDB0245079	-	pos	Organoheterocyclic compounds	Diazines	Pyrazines	0	3427	0	3095	8748	3761	14660	10040	15560	12260	7103	10040
pos_7654	Taurine	map01100;map00920;map00430;map02010;map00120;map04080	HMDB0000251;PW_C000171;MJDBOTE0000787	C00245	pos	Organic acids and derivatives	Organic sulfonic acids and derivatives	Organosulfonic acids and derivatives	1080000	1050000	1001000	1070000	1016000	1031000	1270000	1234000	1231000	1262000	1197000	1224000
pos_7657	Cyclopentanol	-	HMDB0302463	C02020	pos	Organic oxygen compounds	Organooxygen compounds	Alcohols and polyols	3273000	3119000	2440000	2428000	2779000	2880000	6399000	6460000	6443000	6643000	6194000	6383000
pos_7665	4a-Hydroxytetrahydrobiopterin	map01100;map00790	HMDB0304198;PW_C001541;HMDB0002281	C15522	pos	Organoheterocyclic compounds	Pteridines and derivatives	Pterins and derivatives	1602000	1640000	1676000	1699000	1521000	1521000	1786000	1750000	1669000	1668000	1700000	1714000
pos_7666	Lys Glu	-	-	-	pos	-	-	-	315600	301900	334600	371400	314200	364400	428500	392700	417100	404700	377200	386100
pos_7667	Beta-Alanyl-L-arginine	map01100;map00410	HMDB0060441	C05340	pos	Organic acids and derivatives	Peptidomimetics	Hybrid peptides	1592000	1446000	1458000	1564000	1492000	1547000	1068000	1027000	1042000	1024000	1022000	1007000
pos_7676	L-Histidine	map01100;map02010;map00340;map00470;map01230;map00970;map00410	PW_C000116;HMDB0000177;MJDBOTE0000427	C00135	pos	Organic acids and derivatives	Carboxylic acids and derivatives	Amino acids, peptides, and analogues	3345000	3148000	3393000	3464000	2688000	2744000	2432000	2404000	2312000	2366000	2304000	2332000
pos_768	Neurotensin	-	HMDB0255566	C01836	pos	Organic Polymers	Polypeptides	Not Available	4110	0	0	0	7705	0	3162000	3196000	2816000	2654000	2272000	2263000
pos_7680	L-Glycine	map01100;map00630;map00310;map01200;map00230;map01240;map00730;map02010;map00860;map00120;map01230;map00480;map04080;map00470;map00260;map00440;map00970	-	C00037	pos	-	-	-	21970	23360	19280	26490	21770	20030	25880	26140	27330	18670	20040	20240
pos_7690	Gamma-Aminobutyric acid	map01100;map00760;map00650;map00330;map04080;map00250;map00410	PW_C000071;HMDB0000112	C00334	pos	Organic acids and derivatives	Carboxylic acids and derivatives	Amino acids, peptides, and analogues	729600	682500	690300	706600	618700	626100	663000	634200	641000	634100	582600	610200
pos_7691	Histidylserine	-	HMDB0028894	-	pos	Organic acids and derivatives	Carboxylic acids and derivatives	Amino acids, peptides, and analogues	1475000	1470000	1420000	1442000	1295000	1299000	1444000	1388000	1352000	1395000	1268000	1292000
pos_7692	Anserine	map01100;map00340;map00410	HMDB0000194;PW_C000126;MJDBOTE0001115	C01262	pos	Organic acids and derivatives	Peptidomimetics	Hybrid peptides	28980	35010	19550	36280	28300	36060	34740	33730	31320	37740	28700	32950
pos_7693	Ala His	-	-	-	pos	-	-	-	1411000	1392000	1314000	1368000	1319000	1281000	959100	949900	927700	918300	912800	877800
pos_7699	4-(Dimethylamino)butyl carbamimidothioate	-	HMDB0246305	-	pos	Organosulfur compounds	Isothioureas	Not Available	1616000	1600000	1630000	1688000	1312000	1403000	990500	972000	916500	937100	955700	977000
pos_77	Arg Ser	-	-	-	pos	-	-	-	6573000	6297000	6313000	6469000	6010000	6141000	5880000	5783000	5690000	5680000	5524000	5534000
pos_770	Ile Asn Ile	-	-	-	pos	-	-	-	1741000	1750000	1453000	1487000	2131000	2188000	345100	328600	383400	394000	376900	354200
pos_771	Ile Gly Leu	-	-	-	pos	-	-	-	1107000	1097000	838300	850800	1238000	1207000	1021000	979400	1101000	1073000	1065000	1040000
pos_7710	1,6-anhydro-N-acetyl-beta-muramate	map01100;map00520;map01250	HMDB0304012	C19769	pos	Organoheterocyclic compounds	Oxepanes	Not Available	102800	95110	83460	104200	86070	94330	108100	106600	99880	93730	102000	90730
pos_7713	O-Acetyl-L-homoserine	map01100;map00270	HMDB0029423	C01077	pos	Organic acids and derivatives	Carboxylic acids and derivatives	Amino acids, peptides, and analogues	5543	10550	5304	10620	3066	4554	3926	3136	6621	9232	6029	3668
pos_7754	PC(15:0/22:2(13Z,16Z))	map01100;map00564;map00592;map00590;map00591	LMGP01011428;PW_C004004;HMDB0007954	C00157	pos	Lipids and lipid-like molecules	Glycerophospholipids	Glycerophosphocholines	403500	331600	268300	397900	224800	369000	271400	248400	211600	281800	319700	303400
pos_78	1-(2-Furyl)butan-3-one	-	HMDB0032290	-	pos	Organoheterocyclic compounds	Heteroaromatic compounds	Not Available	623700	598400	559700	602600	564800	596500	590400	587300	574200	599100	577100	524400
pos_7817	Perylene-1,2-dione	-	HMDB0256354	-	pos	Benzenoids	Phenanthrenes and derivatives	Not Available	200100	180300	168300	178600	148200	154900	143700	123800	128300	119800	119200	116700
pos_7857	Thienamycin	-	HMDB0258982	C06664	pos	Organoheterocyclic compounds	Lactams	Beta lactams	163000	170600	165300	166400	144900	124400	99910	106000	104000	110200	101900	92460
pos_786	H-Asp-ala-his-lys-OH	-	HMDB0253006	-	pos	Benzenoids	Phenol ethers	Anisoles	0	1041	2019	6427	6322	1311	0	1466	1131	1578	8443	0
pos_7863	(3R)-Sophorol	-	LMPK12050461;HMDB0301810	C16228	pos	Phenylpropanoids and polyketides	Isoflavonoids	Isoflavans	212400	210200	212100	210300	191100	182400	110200	99390	99180	113000	106600	93030
pos_7884	N(6)-Methyllysine	-	HMDB0002038	C02728	pos	Organic acids and derivatives	Carboxylic acids and derivatives	Amino acids, peptides, and analogues	4034	2359	4469	4258	4568	2049	7918	5005	5282	3377	4789	5345
pos_7899	Lys Lys	-	-	-	pos	-	-	-	422600	420400	452500	377400	442400	323300	506200	470000	504100	437200	390000	375900
pos_79	3,5,6-Trihydroxy-5-(hydroxymethyl)-2-methoxy-2-cyclohexen-1-one	-	HMDB0041031	-	pos	Organic oxygen compounds	Organooxygen compounds	Carbonyl compounds	9289000	9076000	9081000	9013000	9230000	8952000	9610000	9546000	9192000	9407000	9045000	9077000
pos_7914	Lysyl-Lysine	-	HMDB0028956;HMDB0304785	-	pos	Organic acids and derivatives	Carboxylic acids and derivatives	Amino acids, peptides, and analogues	1217000	1291000	1262000	1338000	1184000	1253000	1343000	1356000	1325000	1394000	1299000	1247000
pos_793	Alogliptin	-	HMDB0248177	-	pos	Benzenoids	Benzene and substituted derivatives	Benzonitriles	869400	811400	920600	971100	1145000	1167000	185100	223700	185200	160200	194800	170400
pos_7946	Coniferyl Alcohol	map01100	HMDB0012915;MJDBOTE0001211	C00590	pos	Benzenoids	Phenols	Methoxyphenols	228600	207000	186900	206600	182800	200600	199100	184000	185300	186100	191800	181400
pos_7960	Trans-2-Hexenal	-	HMDB0031496	C08497	pos	Organic oxygen compounds	Organooxygen compounds	Carbonyl compounds	21780	20700	18260	18070	14910	19070	19290	16040	16290	17670	18380	20120
pos_7977	Dimethylethanolamine	map01100;map00564	HMDB0032231	C04308	pos	Organic nitrogen compounds	Organonitrogen compounds	Amines	102500	99700	92220	103700	93520	103500	101600	102600	102100	104900	107900	101900
pos_7980	Vanillylmandelic acid	map01100;map00350	HMDB0254548;HMDB0304531;HMDB0000291;PW_C000197	C05584	pos	Benzenoids	Phenol ethers	Anisoles	71700	68420	54340	62860	48630	61110	61740	48360	52720	56840	53670	66780
pos_800	Antramycin	-	HMDB0248464	-	pos	Organoheterocyclic compounds	Benzodiazepines	1,4-benzodiazepines	1186000	1176000	1205000	1183000	1097000	1154000	903100	920900	853200	907400	840500	913600
pos_8016	Buagafuran	-	HMDB0249417	-	pos	Lipids and lipid-like molecules	Prenol lipids	Sesquiterpenoids	318700	250300	226100	233400	193000	238600	261600	237700	231100	285100	273900	251300
pos_8019	Gemsa	-	HMDB0247390	-	pos	Lipids and lipid-like molecules	Fatty Acyls	Fatty acids and conjugates	38670	37610	39940	40720	38010	44460	52040	42340	45460	45870	40290	49360
pos_81	DMOG	-	HMDB0251540	-	pos	Organic acids and derivatives	Carboxylic acids and derivatives	Amino acids, peptides, and analogues	28750	36330	34540	21540	36060	32710	623400	615700	657200	654500	627200	662900
pos_836	Miserotoxin	-	HMDB0254754	C08507	pos	Organic oxygen compounds	Organooxygen compounds	Carbohydrates and carbohydrate conjugates	23600	24420	33690	19350	24110	42510	41300	29040	33670	30670	26460	30790
pos_840	Ile Ala Leu	-	-	-	pos	-	-	-	0	0	0	0	0	0	442900	406500	435700	466300	390100	480800
pos_854	N7-(2-Carbamoyl-2-hydroxyethyl)guanine	-	HMDB0255307	-	pos	Organoheterocyclic compounds	Imidazopyrimidines	Purines and purine derivatives	5738	9872	4053	9124	3348	4327	68550	64210	64940	59840	58900	43890
pos_86	Isoleucylproline	-	HMDB0011174	-	pos	Organic acids and derivatives	Carboxylic acids and derivatives	Amino acids, peptides, and analogues	119200000	115700000	112900000	113800000	158600000	164600000	131900000	131700000	125500000	129700000	123000000	128100000
pos_889	Thr Thr	-	-	-	pos	-	-	-	338600	298500	336500	339000	365400	367400	384400	387800	400500	402200	368300	355300
pos_902	1-Piperideine	map01100	HMDB0243998	C06181	pos	Not Available	Not Available	Not Available	20010	22040	21580	17300	17750	24460	34040	36510	34810	47280	40210	37140
pos_906	Dimethyl Phthalate	-	HMDB0251388;MJDBOTE0001757	C11233	pos	Benzenoids	Benzene and substituted derivatives	Benzoic acids and derivatives	1298000	1180000	1334000	1343000	1229000	1274000	193000	202800	210100	219900	188900	213000
pos_910	7-Ethoxycoumarin	-	HMDB0247248	C11052	pos	Phenylpropanoids and polyketides	Coumarins and derivatives	Not Available	903600	839800	929400	967100	837900	890600	139700	145900	147300	157500	145800	138400
pos_912	Met His	-	-	-	pos	-	-	-	3187000	3175000	3138000	3165000	3099000	3145000	2679000	2603000	2744000	2825000	2606000	2696000
pos_914	Leu Lys	-	-	-	pos	-	-	-	4873000	4692000	4133000	4131000	5349000	5367000	5002000	5039000	5418000	5646000	5286000	5325000
pos_934	Cascarillin	-	HMDB0036836	C09071	pos	Lipids and lipid-like molecules	Prenol lipids	Diterpenoids	29360	25.99	0	0	14060	11330	0	0	0	0	0	0
pos_935	PC(2:0/20:5(7Z,9Z,11E,13E,17Z)-3OH(5,6,15))	-	HMDB0288872	-	pos	Not Available	Not Available	Not Available	545400	475000	66920	66590	387900	371100	100500	194400	231500	318900	237600	235700
pos_937	PC(2:0/PGD2)	-	HMDB0288828	-	pos	Not Available	Not Available	Not Available	976200	780700	425200	437300	780400	865700	62200	80890	87500	114900	160700	75560
pos_940	Asebotoxin	-	HMDB0248654	-	pos	Lipids and lipid-like molecules	Prenol lipids	Diterpenoids	1112	1073	1086	0	841.9	2191	0	0	0	1225	1078	846.3
pos_948	(E)-1-[(2R)-2-(2-Hydroxyethyl)piperidin-1-yl]-3-(2-phenylpyrazolo[1,5-a]pyridin-3-yl)prop-2-en-1-one	-	HMDB0252279	-	pos	Organoheterocyclic compounds	Azoles	Pyrazoles	78460	12630	27970	18450	8638	0	2327	12040	0	22390	0	0
pos_958	Betamethasone 17 Valerate	-	HMDB0249157	-	pos	Lipids and lipid-like molecules	Steroids and steroid derivatives	Hydroxysteroids	33780	11040	9544	16990	7109	45690	13390	27990	101400	37040	28380	13580
pos_985	Gamma-Linolenic acid	map01100;map00591;map01040	HMDB0003073;LMFA01030141;PW_C001772	C06426	pos	Lipids and lipid-like molecules	Fatty Acyls	Lineolic acids and derivatives	208200	173700	143000	184500	227000	211600	174000	188600	205700	176200	157100	175200
pos_987	LysoPE(0:0/22:6(4Z,7Z,10Z,13Z,16Z,19Z))	-	HMDB0011496	-	pos	Lipids and lipid-like molecules	Glycerophospholipids	Glycerophosphoethanolamines	19880000	19680000	20700000	23350000	23850000	23910000	30020000	32290000	31230000	31420000	29980000	30000000
pos_996	(3S,3'S,5R,5'R,6R)-3,6-Epoxy-5,6-dihydro-3',5,8'-trihydroxy-beta,kappa-caroten-6'-one	-	HMDB0037795	-	pos	Lipids and lipid-like molecules	Prenol lipids	Tetraterpenoids	3125000	2870000	2960000	3425000	3001000	2982000	2443000	2567000	2462000	2444000	2250000	2137000
neg_1	L-beta-aspartyl-L-leucine	-	HMDB0011166	-	neg	Organic acids and derivatives	Peptidomimetics	Hybrid peptides	408900	379900	556500	592000	2056000	2015000	5398000	5212000	5287000	4999000	5246000	5144000
neg_101	Isoleucyl-Valine	-	HMDB0028920	-	neg	Organic acids and derivatives	Carboxylic acids and derivatives	Amino acids, peptides, and analogues	4510000	4390000	4438000	4326000	6939000	6708000	3789000	3793000	4075000	3798000	3884000	3877000
neg_1019	PE(18:1/0:0)	-	LMGP02050004	-	neg	-	-	-	119500	112800	125800	106500	124800	108100	258400	253100	286500	285700	295400	291600
neg_102	PGE3	-	HMDB0247474;LMFA03010135;HMDB0002664	C06439	neg	Lipids and lipid-like molecules	Fatty Acyls	Eicosanoids	103800	101900	55710	58730	67970	60150	58990	64640	76180	72830	60030	63640
neg_1040	Traumatic acid	map00592	HMDB0000933;LMFA01170002	C16308	neg	Lipids and lipid-like molecules	Fatty Acyls	Fatty acids and conjugates	58270	58390	36100	31920	41890	42330	30710	28340	32730	28280	21720	23800
neg_1044	9,12,13-TriHOME	map00591	LMFA02000014;HMDB0004708	C14833	neg	Lipids and lipid-like molecules	Fatty Acyls	Fatty acids and conjugates	796800	728800	440000	432900	571000	543400	291900	261400	343100	303400	252000	258900
neg_1045	16-phenyl tetranor Prostaglandin E1	-	-	-	neg	-	-	-	32110	28220	17700	15620	22850	22790	33310	23070	33030	24390	19240	22570
neg_1049	2,3-dinor Prostaglandin E1	-	-	-	neg	-	-	-	64180	64740	24020	26760	36730	41860	26560	30910	44600	40380	35490	31990
neg_105	15-KETE	map00590	HMDB0010210	C04577	neg	Lipids and lipid-like molecules	Fatty Acyls	Fatty acids and conjugates	111500	102100	83520	76760	94200	101000	48140	57900	58640	51860	42650	42970
neg_1051	Gemfibrozil 1-O-beta-Glucuronide	-	HMDB0247652	-	neg	Organic oxygen compounds	Organooxygen compounds	Carbohydrates and carbohydrate conjugates	106500	109300	106000	103800	108800	102600	258700	255300	258000	251500	228900	239100
neg_1052	6-Keto-prostaglandin F1a	map00590;map01100	HMDB0002886;PW_C001726	C05961	neg	Lipids and lipid-like molecules	Fatty Acyls	Eicosanoids	145500	155100	73940	64520	99400	89800	54710	61150	69340	70140	59410	63090
neg_1053	11-Dehydro-thromboxane B2	map00590;map01100	LMFA03030014;HMDB0004242;LMFA03030004;PW_C002104;HMDB0244347	C05964	neg	Lipids and lipid-like molecules	Fatty Acyls	Eicosanoids	151800	155600	78680	82640	120900	116500	47400	54260	66120	59400	44580	53280
neg_106	(+/-)17-HDoHE	-	-	-	neg	-	-	-	220100	206600	179900	178500	202100	196500	87150	101700	113600	122000	83990	93890
neg_1062	4-[[4-[(2-Amino-4-oxo-3H-pteridin-6-yl)methylamino]-2,3-dimethylbenzoyl]-methylamino]-5-methoxy-2,2,3,3,4-pentamethyl-5-oxopentanoic acid	-	HMDB0257786	-	neg	Benzenoids	Benzene and substituted derivatives	Benzoic acids and derivatives	43940	37070	11240	8623	32010	31800	16870	29150	27410	34230	25330	22520
neg_108	Ala-Leu	-	HMDB0251509;HMDB0028691	-	neg	Organic acids and derivatives	Carboxylic acids and derivatives	Amino acids, peptides, and analogues	4750000	4635000	4797000	4672000	10350000	10210000	13600000	13500000	14170000	13270000	13320000	13590000
neg_1088	Gamma-Glutamylisoleucine	-	HMDB0011170	-	neg	Organic acids and derivatives	Carboxylic acids and derivatives	Amino acids, peptides, and analogues	5765000	5656000	5898000	5866000	8785000	8459000	5971000	5817000	5731000	5703000	5847000	5828000
neg_109	Prostaglandin B1	-	HMDB0002982;LMFA03010131	C00959	neg	Lipids and lipid-like molecules	Fatty Acyls	Eicosanoids	96110	99230	64540	68090	89590	96210	47670	48920	62370	52360	52090	38570
neg_1097	L-Asparagine	map01100;map00250;map01230;map00970	HMDB0000168;PW_C000110;HMDB0251512;MJDBOTE0000518	C00152	neg	Organic acids and derivatives	Carboxylic acids and derivatives	Amino acids, peptides, and analogues	1279000	1270000	1385000	1404000	1082000	1046000	821800	794000	911800	903300	915900	903500
neg_110	9-Hpode	map01100;map00591	HMDB0062434;HMDB0242602;LMFA02000012	C14827	neg	Lipids and lipid-like molecules	Fatty Acyls	Lineolic acids and derivatives	26110	33180	19600	21800	23650	30190	32040	26850	34960	35720	34680	40190
neg_111	5-Heptyltetrahydro-2-oxo-3-furancarboxylic acid	-	HMDB0030994	-	neg	Organoheterocyclic compounds	Lactones	Gamma butyrolactones	18490	17560	9962	12120	9785	17150	7523	5739	8557	7397	4725	8516
neg_1128	N-alpha-Acetyl-L-citrulline	map01100;map00220;map01230	HMDB0000856	C15532	neg	Organic acids and derivatives	Carboxylic acids and derivatives	Amino acids, peptides, and analogues	1548000	1564000	1589000	1606000	1670000	1652000	1316000	1326000	1377000	1379000	1339000	1359000
neg_1139	Threoninyl-Gamma-glutamate	-	HMDB0029075	-	neg	Organic acids and derivatives	Carboxylic acids and derivatives	Amino acids, peptides, and analogues	1791000	1715000	1799000	1832000	1847000	1756000	1680000	1650000	1714000	1708000	1646000	1728000
neg_1140	Glutamylserine	-	HMDB0028828	-	neg	Organic acids and derivatives	Carboxylic acids and derivatives	Amino acids, peptides, and analogues	2905000	2888000	3011000	3035000	3016000	2971000	3053000	3014000	2979000	3003000	2955000	2982000
neg_1147	3-Guanidinopropanoate	-	HMDB0013222	C03065	neg	Organic nitrogen compounds	Organonitrogen compounds	Guanidines	86470	84260	89640	88010	78860	73540	93270	89870	90090	87020	86320	95430
neg_1164	Glutamylalanine	-	HMDB0003764	-	neg	Organic acids and derivatives	Carboxylic acids and derivatives	Amino acids, peptides, and analogues	442800	439200	457900	467700	636700	584800	754700	766400	773500	767500	788100	754800
neg_1168	Cysteineglutathione disulfide	-	HMDB0000656	-	neg	Organic acids and derivatives	Carboxylic acids and derivatives	Amino acids, peptides, and analogues	331800	340600	285000	321000	165200	183200	114300	110100	108900	101700	67370	100900
neg_1171	D-Fructose 6-phosphate	map01100;map00500;map01200;map00052	HMDB0304311;HMDB0000124;MJDBNL00000133	C00085	neg	Organic oxygen compounds	Organooxygen compounds	Carbohydrates and carbohydrate conjugates	697100	657800	609500	603700	526800	524500	825000	791800	796800	825700	820700	837700
neg_119	Thromboxane B2	map00590;map01100	LMFA03030002;HMDB0003252;PW_C001820	C05963	neg	Lipids and lipid-like molecules	Fatty Acyls	Eicosanoids	20250	29010	9795	8482	24150	15040	2281	16.39	9167	6756	0	5026
neg_1191	2-Amino-4-[carbamimidoyl(methyl)amino]butanoic acid	-	HMDB0255374	-	neg	Organic acids and derivatives	Carboxylic acids and derivatives	Amino acids, peptides, and analogues	1472000	1465000	1478000	1471000	1257000	1220000	926200	882200	889200	876300	911300	885500
neg_120	(9R,10S,12Z)-9,10-Dihydroxy-8-oxo-12-octadecenoic acid	-	HMDB0040611	-	neg	Lipids and lipid-like molecules	Fatty Acyls	Lineolic acids and derivatives	21620	27390	3351	4993	3984	10510	2510	4203	5241	4330	2281	811.5
neg_1201	Adenosine 3',5'-diphosphate	map01100;map00770;map00230;map00534;map00532;map00920	PW_C000043;HMDB0000061	C00054	neg	Nucleosides, nucleotides, and analogues	Purine nucleotides	Purine ribonucleotides	62720	47410	168800	182100	119600	102600	102600	90010	92080	85350	113900	102900
neg_129	Pantothenic Acid	map01100;map00770;map00410;map01240	HMDB0000210;PW_C000136;HMDB0250782;MJDBOTE0000845	C00864	neg	Organic oxygen compounds	Organooxygen compounds	Alcohols and polyols	2902000	2890000	2980000	2997000	3262000	3244000	3073000	3089000	3217000	3069000	3030000	3155000
neg_1302	Lomefloxacin	-	HMDB0015113	C07078	neg	Organoheterocyclic compounds	Lactams	Beta lactams	35110	44340	50650	46680	33660	40270	45030	40010	39830	36070	37150	38570
neg_131	ALA-ILE	-	HMDB0028690	-	neg	Organic acids and derivatives	Carboxylic acids and derivatives	Amino acids, peptides, and analogues	2608000	2597000	2709000	2613000	5587000	5629000	5127000	5109000	5173000	5123000	4850000	4886000
neg_132	Flurbiprofen glucuronide	-	HMDB0060918	-	neg	Organic oxygen compounds	Organooxygen compounds	Carbohydrates and carbohydrate conjugates	388100	359300	415400	346600	666200	669200	857700	838700	911600	905600	811700	836900
neg_1345	Histidylhistidine	-	HMDB0028887	-	neg	Organic acids and derivatives	Carboxylic acids and derivatives	Amino acids, peptides, and analogues	214600	201400	203600	203300	203400	174700	188400	185800	198300	197500	185800	166600
neg_1348	Seryllysine	-	HMDB0029044	-	neg	Organic acids and derivatives	Carboxylic acids and derivatives	Amino acids, peptides, and analogues	348000	332900	328300	331500	291300	269300	266500	271800	264800	268900	255700	271500
neg_1360	Threonyllysine	-	HMDB0029066	-	neg	Organic acids and derivatives	Carboxylic acids and derivatives	Amino acids, peptides, and analogues	387000	351900	348600	335600	344700	333300	348700	325900	340400	328100	309600	311100
neg_14	10S,17S-DiHDoHE	-	LMFA04040003;HMDB0244278	-	neg	Lipids and lipid-like molecules	Fatty Acyls	Fatty acids and conjugates	119400	105800	71670	65420	134100	124800	85270	101500	93840	87530	66500	67630
neg_1402	Alanylalanine	map01100;map00470	HMDB0003459;HMDB0028680;HMDB0244385	C00993	neg	Organic acids and derivatives	Carboxylic acids and derivatives	Amino acids, peptides, and analogues	1099000	1122000	1156000	1181000	1180000	1130000	993700	968700	1003000	1003000	991100	987200
neg_1404	N-Acetylgalactosamine 4-sulphate	-	HMDB0000781	C16265	neg	Organic oxygen compounds	Organooxygen compounds	Carbohydrates and carbohydrate conjugates	5700	110.4	123.6	2918	2607	3016	3960	4077	11030	7175	2806	6334
neg_1419	N-(Hydroxymethyl)acrylamide	-	HMDB0255023	C19456	neg	Organic acids and derivatives	Carboxylic acids and derivatives	Acrylic acids and derivatives	3385000	3294000	3417000	3469000	3733000	3582000	3784000	3700000	3666000	3674000	3634000	3681000
neg_1458	Orotic Acid	map00240;map01100;map01240	HMDB0000226;PW_C000151;MJDBOTE0000334	C00295	neg	Organoheterocyclic compounds	Diazines	Pyrimidines and pyrimidine derivatives	58940	56640	63490	57330	31300	31290	394.6	0	832.1	482.8	0	354.7
neg_1461	5-Aminovaleric Acid	map01100;map00310;map00470;map00330	HMDB0003355	C00431	neg	Organic acids and derivatives	Carboxylic acids and derivatives	Amino acids, peptides, and analogues	184100	183700	212900	210000	151300	152400	126000	124600	127700	124400	112500	122400
neg_1465	2-Aminopurine	-	HMDB0245025	-	neg	Organoheterocyclic compounds	Imidazopyrimidines	Purines and purine derivatives	821200	817800	886000	858100	810500	786100	562800	552100	524300	514000	525400	520300
neg_147	Asparaginyl-Valine	-	HMDB0028744	-	neg	Organic acids and derivatives	Carboxylic acids and derivatives	Amino acids, peptides, and analogues	4242000	4271000	4387000	4330000	4429000	4291000	3198000	3145000	3458000	3355000	3224000	3237000
neg_1472	Cytidine 3'-Phosphate	map00240;map01100	HMDB0240312	C05822	neg	Organic oxygen compounds	Organooxygen compounds	Carbohydrates and carbohydrate conjugates	654100	621000	559600	554300	655100	637400	1501000	1453000	1628000	1622000	1818000	1824000
neg_149	Blighinone	-	HMDB0030643	-	neg	Benzenoids	Phenanthrenes and derivatives	Hydrophenanthrenes	540000	539400	539500	539900	476100	467700	377300	371000	404200	416900	379600	413000
neg_1492	Racemethionine	-	HMDB0033951	C01733	neg	Organic acids and derivatives	Carboxylic acids and derivatives	Amino acids, peptides, and analogues	1595000	1584000	1719000	1686000	1367000	1366000	1244000	1185000	1266000	1225000	1185000	1202000
neg_15	20-Hydroxy-E4-neuroprostane	-	HMDB0012638	-	neg	Lipids and lipid-like molecules	Fatty Acyls	Fatty acids and conjugates	10820	36560	13830	20690	30910	27660	17360	25330	19560	26070	25720	33200
neg_1510	L-Alanyl-l-Valine	-	HMDB0028700	-	neg	Organic acids and derivatives	Carboxylic acids and derivatives	Amino acids, peptides, and analogues	1561000	1536000	1560000	1550000	2544000	2537000	2445000	2432000	2463000	2464000	2403000	2503000
neg_152	Uridine	map00240;map01100;map02010;map01232	PW_C000202;HMDB0000296;MJDBOTE0000788	C00299	neg	Nucleosides, nucleotides, and analogues	Pyrimidine nucleosides	Not Available	9047000	9083000	7211000	7170000	6202000	5983000	7754000	7793000	8567000	8485000	8180000	8289000
neg_1521	N2-Acetyl-L-ornithine	map01100;map01210;map00220;map01230	HMDB0003357	C00437	neg	Organic acids and derivatives	Carboxylic acids and derivatives	Amino acids, peptides, and analogues	1752000	1709000	1848000	1819000	1725000	1705000	1867000	1824000	1902000	1876000	1811000	1830000
neg_1537	Pyrogallol Red	-	HMDB0256989	-	neg	Organoheterocyclic compounds	Benzopyrans	1-benzopyrans	329200	319700	321700	337800	432400	451200	383400	393500	440600	419600	483800	485100
neg_1538	D-Ribulose 5-Phosphate	map01100;map01250;map01240;map00040;map01200;map01230;map00030;map00740	PW_C000479;HMDB0000618	C00199	neg	Organic oxygen compounds	Organooxygen compounds	Carbohydrates and carbohydrate conjugates	157900	159500	160800	155500	203000	194700	238100	246300	254200	254600	290500	287500
neg_1562	Lysyltyrosine	-	HMDB0028963	-	neg	Organic acids and derivatives	Carboxylic acids and derivatives	Amino acids, peptides, and analogues	1829000	1775000	1925000	1892000	1850000	1773000	1553000	1533000	1576000	1603000	1506000	1544000
neg_1566	Nopalinic acid	-	HMDB0029437	C01683	neg	Organic acids and derivatives	Carboxylic acids and derivatives	Amino acids, peptides, and analogues	557400	556800	560600	558700	943800	897200	939700	942000	959300	948400	945700	930600
neg_1571	Ser-Tyr	-	HMDB0258243;HMDB0029051	-	neg	Organic acids and derivatives	Carboxylic acids and derivatives	Amino acids, peptides, and analogues	1333000	1308000	1268000	1247000	1369000	1342000	1156000	1116000	1199000	1189000	1149000	1144000
neg_1582	Fluazifop	-	HMDB0252322	C18527	neg	Benzenoids	Benzene and substituted derivatives	2-phenoxypropionic acids	730300	735500	735100	756400	865400	821400	734200	704800	770600	775500	847500	830400
neg_1586	6-Oxopiperidine-2-carboxylic acid	-	HMDB0061705	-	neg	Organic acids and derivatives	Carboxylic acids and derivatives	Amino acids, peptides, and analogues	22470	23440	16780	15250	12650	16080	35800	34960	40190	39600	37590	37890
neg_1590	Arginyltyrosine	-	HMDB0028721	-	neg	Organic acids and derivatives	Carboxylic acids and derivatives	Amino acids, peptides, and analogues	271700	268500	275700	265300	302100	292900	333900	318100	342000	331100	341000	340700
neg_1601	Ritipenem	-	HMDB0257244	-	neg	Organic acids and derivatives	Carboxylic acids and derivatives	Amino acids, peptides, and analogues	309000	296200	298700	313500	514500	491500	405400	408800	427300	404700	406500	407900
neg_161	2'-Deoxyuridine	map00240;map01100;map02010;map01232	HMDB0000012	C00526	neg	Nucleosides, nucleotides, and analogues	Pyrimidine nucleosides	Pyrimidine 2''-deoxyribonucleosides	632600	610200	538600	516600	502800	494300	272800	272900	216300	215800	203000	191200
neg_1613	Histidylphenylalanine	-	HMDB0028997;HMDB0028892	-	neg	Organic acids and derivatives	Carboxylic acids and derivatives	Amino acids, peptides, and analogues	308900	300200	283700	276500	311000	309800	530400	536100	576600	575600	549700	559400
neg_1619	Austdiol	-	HMDB0030858	-	neg	Organoheterocyclic compounds	Azaphilones	Not Available	436800	424400	459300	490300	434600	400700	291300	278800	283600	296600	266800	285500
neg_1627	S-Hydroxymethylglutathione	map01100	HMDB0004662	C14180	neg	Organic acids and derivatives	Carboxylic acids and derivatives	Amino acids, peptides, and analogues	3118000	3187000	3311000	3455000	4272000	4077000	2354000	2401000	2529000	2526000	2476000	2458000
neg_163	Inosine	map01100;map02010;map01232;map00230	PW_C000127;HMDB0000195;HMDB0247301;MJDBOTE0000386	C00294	neg	Nucleosides, nucleotides, and analogues	Purine nucleosides	Not Available	1368000	1360000	203200	186400	398400	386100	14300000	14150000	16560000	16450000	15610000	15800000
neg_1630	Alpha-(1,2-Dihydroxyethyl)-1,2,3,4-tetrahydro-7-hydroxy-9-methoxy-3,4-dioxocyclopenta[c][1]benzopyran-6-acetaldehyde	map00980	HMDB0062442	C19592	neg	Phenylpropanoids and polyketides	Coumarins and derivatives	Not Available	53090	43730	55210	57180	73630	62530	59570	48640	44400	46620	38320	46960
neg_1636	L-Tyrosine	map01100;map00350;map01240;map00730;map00130;map01230;map01210;map00360;map00970;map00400;map04916	PW_C000103;HMDB0000158;MJDBOTE0000356	C00082	neg	Organic acids and derivatives	Carboxylic acids and derivatives	Amino acids, peptides, and analogues	2045000	1974000	2111000	2125000	1754000	1786000	1478000	1464000	1464000	1521000	1438000	1494000
neg_1637	Hydroxy-lacosamide	-	HMDB0061146	-	neg	Organic acids and derivatives	Carboxylic acids and derivatives	Amino acids, peptides, and analogues	1724000	1729000	1902000	1877000	1644000	1590000	859300	860400	906000	898900	838300	832800
neg_1638	(6R,7R)-7-[[2-(2-Amino-1,3-thiazol-4-yl)-2-methoxyiminoacetyl]amino]-3-[(5-methyltetrazol-2-yl)methyl]-8-oxo-5-thia-1-azabicyclo[4.2.0]oct-2-ene-2-carboxylic acid	-	HMDB0247499	-	neg	Organoheterocyclic compounds	Lactams	Beta lactams	103700	84300	144400	90580	58420	58810	96210	88810	84830	94320	95470	93140
neg_1643	Isoleucyl-Aspartate	-	HMDB0028903	-	neg	Organic acids and derivatives	Carboxylic acids and derivatives	Amino acids, peptides, and analogues	21760000	21780000	24020000	23700000	25270000	23970000	19220000	19300000	19260000	18850000	18480000	18700000
neg_1645	7-Amino-4-hydroxy-2-naphthalenesulfonic acid	-	HMDB0243485	-	neg	Benzenoids	Naphthalenes	Naphthalene sulfonic acids and derivatives	161600	172100	113100	130200	98030	86780	197200	181800	205800	192200	197600	203700
neg_1653	Ritodrine	-	HMDB0015005;HMDB0245716	C07239	neg	Benzenoids	Benzene and substituted derivatives	Phenethylamines	1444000	1461000	1529000	1534000	1443000	1398000	914900	927800	977200	940000	920900	939800
neg_1656	Mecoprop	-	HMDB0254398	C18742	neg	Benzenoids	Benzene and substituted derivatives	2-phenoxypropionic acids	972300	986800	712900	728900	595200	550600	769700	841300	875700	893200	821700	878300
neg_1659	5-Carboxypyranocyanidin 3-O-beta-glucopyranoside	-	HMDB0301949;LMPK12010432	-	neg	Phenylpropanoids and polyketides	Flavonoids	Flavonoid glycosides	98450	103300	128800	113600	116600	92870	138500	137400	140000	160000	111800	166600
neg_1661	N-Methacryloyl-L-glutamic acid	-	HMDB0255166	-	neg	Organic acids and derivatives	Carboxylic acids and derivatives	Amino acids, peptides, and analogues	49490	52320	51120	52010	50160	40810	53550	53260	66530	58080	52030	54940
neg_1677	Metampicillin	-	HMDB0254503	-	neg	Organoheterocyclic compounds	Lactams	Beta lactams	2985000	3015000	3099000	3022000	2516000	2407000	1932000	1988000	1965000	1983000	1899000	1960000
neg_1686	Virginiamycin m1	-	HMDB0259836	C11299	neg	Phenylpropanoids and polyketides	Macrolide lactams	Not Available	384200	361000	408500	413900	627100	597700	611200	613900	596900	610600	581300	603100
neg_1688	Glu-Thr	-	HMDB0028829	-	neg	Organic acids and derivatives	Carboxylic acids and derivatives	Amino acids, peptides, and analogues	1416000	1402000	1539000	1487000	1394000	1313000	1397000	1376000	1446000	1402000	1364000	1363000
neg_1692	Leu-Leu-Tyr	-	HMDB0304804	C11331	neg	Organic acids and derivatives	Carboxylic acids and derivatives	Amino acids, peptides, and analogues	283100	287700	299100	291600	321200	288900	178300	168900	194100	195700	165900	166500
neg_1695	4-Hydroxymandelic Acid	-	HMDB0000822	C11527	neg	Benzenoids	Phenols	1-hydroxy-2-unsubstituted benzenoids	1084	1879	788.9	1008	322.5	563.8	333.5	306.7	497.3	1370	905.5	1550
neg_1705	Glyurallin A	-	HMDB0031993	-	neg	Phenylpropanoids and polyketides	Isoflavonoids	Furanoisoflavonoids	191.1	920.9	994.1	855.2	0.03142	439.3	374.3	2.823	971.9	415	498.3	0
neg_1707	11-Maleimidoundecanoic acid	-	HMDB0244365	-	neg	Lipids and lipid-like molecules	Fatty Acyls	Fatty acids and conjugates	1861000	1863000	2068000	2003000	1792000	1776000	1628000	1706000	1699000	1671000	1620000	1686000
neg_1712	Sabeluzole	-	HMDB0257434	-	neg	Organoheterocyclic compounds	Benzothiazoles	Not Available	55330	53620	87200	63060	150700	167800	194400	204900	213000	195900	169100	175200
neg_1715	Gamma-Glutamylglutamic acid	-	HMDB0011737	C05282	neg	Organic acids and derivatives	Carboxylic acids and derivatives	Amino acids, peptides, and analogues	1086000	1074000	1143000	1123000	1050000	1017000	937100	944000	956400	936900	908000	951400
neg_1719	Biopterin	map01100;map00790;map01240	HMDB0000817;HMDB0000468;HMDB0000633;MJDBOTE0001160	C06313	neg	Organoheterocyclic compounds	Pteridines and derivatives	Pterins and derivatives	407.8	678.2	1037	844.1	392.2	401.2	68.34	223	215	37.71	328	162.5
neg_1737	3-Phenoxypropylene di(acetate)	-	HMDB0245968	-	neg	Benzenoids	Phenol ethers	Not Available	2363	2025	3733	3235	2655	2941	4161	4587	4995	7544	5197	5457
neg_1739	Scopoletin	-	HMDB0034344;MJDBOTE0001128	C01752	neg	Phenylpropanoids and polyketides	Coumarins and derivatives	Hydroxycoumarins	71960	74580	81620	69870	51100	52530	52530	35860	50580	47610	45210	44310
neg_1743	Neuromedin B (1-3)	-	HMDB0013016	-	neg	Organic acids and derivatives	Carboxylic acids and derivatives	Amino acids, peptides, and analogues	138700	136900	129900	123900	162100	146800	148600	148500	148400	148000	143300	136300
neg_1751	Prolyl-Valine	-	HMDB0029030	-	neg	Organic acids and derivatives	Carboxylic acids and derivatives	Amino acids, peptides, and analogues	108200	104700	112400	118100	83890	81760	49430	51820	52590	51040	51550	50510
neg_1755	5'-Thymidylic Acid	map00240;map01100;map01232	HMDB0001227	C00364	neg	Nucleosides, nucleotides, and analogues	Pyrimidine nucleotides	Pyrimidine deoxyribonucleotides	295400	285800	257400	264700	181800	181400	130800	123300	108500	123400	121200	122000
neg_1766	Shikimic Acid	map01100;map00400;map01230;map01240	HMDB0003070;MJDBOTE0000801	C00493	neg	Organic oxygen compounds	Organooxygen compounds	Alcohols and polyols	16970	16710	10820	9859	11110	9197	2259	5866	5332	6285	2796	2572
neg_1767	7,4'-Dihydroxy-8-methylflavan	-	HMDB0247289;LMPK12020230	C09650	neg	Phenylpropanoids and polyketides	Flavonoids	Hydroxyflavonoids	52220	48200	83250	75870	540900	507800	635000	593600	606900	594300	621300	616100
neg_1775	Glycyl-L-Tyrosine	-	HMDB0028853	-	neg	Organic acids and derivatives	Carboxylic acids and derivatives	Amino acids, peptides, and analogues	2025000	2010000	2196000	2173000	1960000	1893000	2066000	2056000	2036000	2013000	1973000	1997000
neg_1777	D-4'-Phosphopantothenate	map01100;map00770;map00410;map01240	PW_C000804;HMDB0001016	C03492	neg	Organic acids and derivatives	Carboxylic acids and derivatives	Amino acids, peptides, and analogues	168100	163600	273400	262300	166000	151400	20830	16880	13010	20790	12920	15520
neg_1783	3,4'-Dimethyquercetin 7-[alpha-L-arabinofuranosyl-(1->6)-glucoside]	-	HMDB0301964	-	neg	Phenylpropanoids and polyketides	Flavonoids	Flavonoid glycosides	48260	54400	14550	32360	57410	43400	266900	233900	325000	319600	411800	410900
neg_1788	Glycylleucine	-	HMDB0000759;HMDB0028929	C02155	neg	Organic acids and derivatives	Carboxylic acids and derivatives	Amino acids, peptides, and analogues	3883000	3891000	4026000	3959000	4382000	4242000	4023000	4042000	4113000	4062000	3988000	4021000
neg_1794	Phosphomethylphosphonic acid adenosyl ester	-	HMDB0248005;HMDB0031415	-	neg	Nucleosides, nucleotides, and analogues	Purine nucleotides	Purine ribonucleotides	38940	28440	18560	18730	22790	26490	35050	32030	36860	43320	52380	50670
neg_1804	7-Methylguanosine	-	HMDB0005862;HMDB0001107	-	neg	Nucleosides, nucleotides, and analogues	Purine nucleosides	Not Available	3079	983.2	4668	4470	8157	6057	117300	113300	132500	134600	124700	123800
neg_1825	Oxyfluorfen	-	HMDB0256013	C18881	neg	Benzenoids	Benzene and substituted derivatives	Diphenylethers	226300	229100	229400	230000	214500	200400	268600	267200	256900	257800	251600	249900
neg_1852	Quinagolida	-	HMDB0257030	-	neg	Organoheterocyclic compounds	Quinolines and derivatives	Benzoquinolines	165200	166300	214800	195500	175700	169200	227400	217000	219500	204700	194600	224400
neg_1870	PE(14:1(9Z)/PGD2)	-	HMDB0260700	-	neg	Not Available	Not Available	Not Available	17010	24860	37290	44870	110500	118900	221900	237600	238500	268400	196200	213800
neg_1873	Orinapterin	map01100;map00790;map01240	HMDB0000817;HMDB0000468;HMDB0000633	C06313	neg	Organoheterocyclic compounds	Pteridines and derivatives	Pterins and derivatives	214500	197500	147300	154500	207600	208300	525300	553800	647400	619200	641000	653300
neg_1889	CMP-N-glycoloylneuraminate	map00520;map01250	HMDB0012206	C03691	neg	Organic oxygen compounds	Organooxygen compounds	Carbohydrates and carbohydrate conjugates	26980	38720	70630	57590	88770	81180	329200	325800	376700	372800	371600	393300
neg_1896	Eltoprazine	-	HMDB0251757	-	neg	Organoheterocyclic compounds	Diazinanes	Piperazines	942500	940900	929200	931000	913100	908900	724500	745200	766100	767200	720700	748400
neg_1897	Arginylphenylalanine	-	HMDB0028716	-	neg	Organic acids and derivatives	Carboxylic acids and derivatives	Amino acids, peptides, and analogues	531600	518300	497300	485800	557500	532000	760500	758200	789100	775500	751800	782100
neg_1900	Remifentanil Acid	-	HMDB0257145	-	neg	Organic acids and derivatives	Carboxylic acids and derivatives	Amino acids, peptides, and analogues	98080	100800	109000	113400	105100	101000	33750	34900	39620	38210	33240	33600
neg_1907	2-Carboxymethyl-3-hydroxyphenylpropionyl-CoA	-	HMDB0012145	-	neg	Lipids and lipid-like molecules	Fatty Acyls	Fatty acyl thioesters	6.043	0	0	1610	1157	341.4	5396	4801	6801	6768	9155	5694
neg_1910	N-(Tetrahydro-2-oxo-3-thienyl)-3-pyridinecarboxamide	-	HMDB0258469	-	neg	Organic acids and derivatives	Carboxylic acids and derivatives	Amino acids, peptides, and analogues	0	1108	392.1	0	1080	2994	1105	2547	1315	360.2	4886	2529
neg_1919	Isorhamnetin 3-gentiobioside	-	LMPK12110584;HMDB0244790	-	neg	Phenylpropanoids and polyketides	Flavonoids	Flavonoid glycosides	1268	883.9	2014	0	835.3	785	729.7	1752	1635	706.5	0	439.7
neg_1930	Valylproline	-	HMDB0029135	-	neg	Organic acids and derivatives	Carboxylic acids and derivatives	Amino acids, peptides, and analogues	1077000	1057000	1060000	1057000	2236000	2237000	2598000	2625000	2743000	2639000	2511000	2584000
neg_1931	Leonurine	-	HMDB0254014	C16985	neg	Benzenoids	Benzene and substituted derivatives	Benzoic acids and derivatives	2851000	2834000	2583000	2628000	2850000	2812000	1032000	1023000	1074000	1050000	1041000	1045000
neg_1939	Phenylalanyl-leucyl-leucyl-arginyl-asparagine	-	HMDB0244598	-	neg	Organic acids and derivatives	Carboxylic acids and derivatives	Amino acids, peptides, and analogues	1375000	1277000	1388000	1328000	1389000	1372000	1438000	1401000	1488000	1532000	1343000	1391000
neg_1950	5'-Hydroxypiroxicam	-	HMDB0014096	-	neg	Organoheterocyclic compounds	Benzothiazines	Not Available	449500	444000	416900	421400	449200	450400	131000	135200	139200	148700	131200	132200
neg_1959	Aminoglutethimide	-	HMDB0014501	C07617	neg	Benzenoids	Benzene and substituted derivatives	Aniline and substituted anilines	172900	170800	162200	164300	131200	129900	58050	63160	62680	61080	56430	62630
neg_1961	2-(beta-D-Mannopyranosyl)-L-tryptophan	-	HMDB0258059	-	neg	Organoheterocyclic compounds	Pyridines and derivatives	Phenylpyridines	24260	27730	19260	27580	27740	27870	266900	274400	317400	291500	337100	287800
neg_1963	Antibiotic M83	-	HMDB0247274	-	neg	Organoheterocyclic compounds	Indoles and derivatives	Indolequinones	0.02342	0	0.044	7.805	84.77	0	147.6	55.47	7.088	0.2791	22.61	0.0008425
neg_1979	Meloside	-	HMDB0302583	C04199	neg	Phenylpropanoids and polyketides	Flavonoids	Flavonoid glycosides	1259000	1117000	1339000	1221000	886100	883000	965300	920900	967300	1021000	931600	954600
neg_1984	3-Methoxytyrosine	-	HMDB0001434;HMDB0060747	-	neg	Organic acids and derivatives	Carboxylic acids and derivatives	Amino acids, peptides, and analogues	112100	100500	112200	112300	91000	90960	99800	111500	107100	106100	103500	98520
neg_1989	Acorafloxacin	-	HMDB0247964	-	neg	Organoheterocyclic compounds	Quinolines and derivatives	Quinoline carboxylic acids	144400	133300	142200	138200	159100	159400	167700	177200	174400	177300	174400	166100
neg_2	Aspartyl-Isoleucine	-	HMDB0028756	-	neg	Organic acids and derivatives	Carboxylic acids and derivatives	Amino acids, peptides, and analogues	613200	620900	838500	818200	2697000	2650000	5056000	5026000	5039000	4831000	4763000	4969000
neg_2010	2-Amino-4,6-dichloropyrimidine-5-carbaldehyde	-	HMDB0246965	-	neg	Organoheterocyclic compounds	Diazines	Pyrimidines and pyrimidine derivatives	255500	239900	251700	221200	199200	188900	236000	218200	241200	241400	230100	216600
neg_2018	1-Heptanesulfonic acid	-	HMDB0243886	-	neg	Organic acids and derivatives	Organic sulfonic acids and derivatives	Organosulfonic acids and derivatives	43710	46180	33140	39740	38950	38700	15380	16690	18230	12820	15970	13800
neg_2034	8,9-DiHETrE	map00590;map01100	HMDB0002311;PW_C001561	C14773	neg	Lipids and lipid-like molecules	Fatty Acyls	Eicosanoids	83420	81560	54030	61710	94780	77550	241400	232300	271900	270200	250400	253500
neg_2040	Mauritine A	-	HMDB0029338	-	neg	Organic acids and derivatives	Carboxylic acids and derivatives	Amino acids, peptides, and analogues	1646000	1543000	1619000	1615000	1544000	1518000	3080000	3132000	3438000	3400000	2888000	2955000
neg_2051	Aflatoxin GM1	-	HMDB0030477	-	neg	Phenylpropanoids and polyketides	Coumarins and derivatives	Furanocoumarins	210000	201900	224200	194500	188900	196000	156000	157000	177700	172800	148400	165000
neg_2070	Bufotenin	-	HMDB0041842	C08299	neg	Organoheterocyclic compounds	Indoles and derivatives	Tryptamines and derivatives	254000	254600	273600	275300	267900	266200	57930	57070	52710	46650	53480	55990
neg_2071	S-(Formylmethyl)glutathione	map00980	HMDB0060507	C14871	neg	Organic acids and derivatives	Carboxylic acids and derivatives	Amino acids, peptides, and analogues	207900	210300	195800	206700	206000	203800	227700	215800	229400	229200	215500	211300
neg_2080	5,4'-Dihydroxy-3,3'-dimethoxy-6:7-methylenedioxyflavone	-	HMDB0029272	-	neg	Phenylpropanoids and polyketides	Flavonoids	O-methylated flavonoids	2167000	2108000	2237000	2180000	2072000	2013000	516100	505400	500100	485700	497700	497300
neg_2096	4,7-Didehydroneophysalin B	-	HMDB0039695	-	neg	Lipids and lipid-like molecules	Steroids and steroid derivatives	Physalins and derivatives	144.3	0	444.4	0	23890	22650	136500	134400	122400	141300	120800	114800
neg_2105	Etiracetam	-	HMDB0252105;HMDB0015333	C07841	neg	Organic acids and derivatives	Carboxylic acids and derivatives	Amino acids, peptides, and analogues	158400	168700	203400	195300	225200	202600	217600	216400	236400	228700	172000	177200
neg_2106	Podofilox	map01100	HMDB0015310;HMDB0246672	C10874	neg	Lignans, neolignans and related compounds	Lignan lactones	Podophyllotoxins	617500	605200	665600	648800	668700	650000	820800	796500	807300	803000	790200	747600
neg_2125	5,3',4'-Trihydroxy-3-methoxy-6,7-methylenedioxyflavone	-	HMDB0301866;LMPK12113020	-	neg	Phenylpropanoids and polyketides	Flavonoids	O-methylated flavonoids	257300	234300	242200	240300	179800	177500	188000	180300	197000	202900	187500	194100
neg_2151	Phenethylamine glucuronide	map01100;map00040;map00053;map01240	HMDB0010323	C03033	neg	Organic oxygen compounds	Organooxygen compounds	Carbohydrates and carbohydrate conjugates	75170	78120	80010	86310	76570	68710	109600	107500	111300	104700	110700	108000
neg_2152	(2R,3R,4E)-2,3-Dihydroxy-5-(methylsulfanyl)pent-4-enoylcarnitine	-	HMDB0241865	-	neg	Lipids and lipid-like molecules	Fatty Acyls	Fatty acid esters	204200	201500	223100	199100	278600	267200	198900	192600	194100	197100	208000	200600
neg_2153	Mangiferin	-	HMDB0034410;HMDB0302730;MJDBOTE0001327	C10077	neg	Organoheterocyclic compounds	Benzopyrans	1-benzopyrans	107700	106300	109100	103100	106300	98300	76540	68670	81540	75490	75070	76440
neg_2158	(3R)-3-Hydroxy-N-[(3S)-2-oxooxolan-3-yl]butanamide	-	HMDB0243607	-	neg	Organic acids and derivatives	Carboxylic acids and derivatives	Amino acids, peptides, and analogues	11650	12950	11050	11450	8958	5581	5208	6264	7181	4997	4360	4652
neg_2159	Guanadrel	-	HMDB0014371	C07035	neg	Organic oxygen compounds	Organooxygen compounds	Ethers	2118000	2086000	2037000	2077000	2738000	2655000	2051000	1988000	2092000	2033000	2047000	2090000
neg_2209	Threonylisoleucine	-	HMDB0029064	-	neg	Organic acids and derivatives	Carboxylic acids and derivatives	Amino acids, peptides, and analogues	1399000	1381000	1373000	1394000	2524000	2509000	3005000	2981000	3232000	3014000	3064000	3159000
neg_2228	Succinyladenosine	-	HMDB0000912	-	neg	Nucleosides, nucleotides, and analogues	Purine nucleosides	Not Available	12010	11510	14480	11710	13350	11540	245900	247500	143900	148500	154800	172300
neg_2230	Pindolol	-	PW_C009401;HMDB0015095	C07445	neg	Organoheterocyclic compounds	Indoles and derivatives	Indoles	176500	163900	318800	302800	356400	331400	11800	15950	29160	22890	10440	9192
neg_2251	4'-Nitrophenyl-2-acetamido-2-deoxy-beta-glucopyranoside	-	HMDB0246183	-	neg	Organic oxygen compounds	Organooxygen compounds	Carbohydrates and carbohydrate conjugates	41000	39400	30720	33660	28390	30060	23810	31210	27720	26810	33600	28040
neg_2265	3,4-Methylenedioxybenzaldehyde	-	HMDB0032612	C10812	neg	Organoheterocyclic compounds	Benzodioxoles	Not Available	72000	70760	70800	64110	58090	55840	56790	57890	60050	55100	52410	57920
neg_2266	Fluciclovine	-	HMDB0244302	-	neg	Organic acids and derivatives	Carboxylic acids and derivatives	Amino acids, peptides, and analogues	59750	58820	60360	62030	75060	72500	126200	129500	137800	134800	138500	132400
neg_2267	S-Glutaryldihydrolipoamide	-	HMDB0006832	C06157	neg	Lipids and lipid-like molecules	Fatty Acyls	Fatty acids and conjugates	522.2	490.1	361.6	346.3	603.4	360.3	182.6	358.4	232	280.2	268.9	268.4
neg_2273	Glutaminyl-Gamma-glutamate	-	HMDB0028811	-	neg	Organic acids and derivatives	Carboxylic acids and derivatives	Amino acids, peptides, and analogues	7693	13040	17030	13980	14710	10650	319000	327400	357700	323800	277300	272800
neg_2282	Olopatadine n-oxide	-	HMDB0060595	-	neg	Organic acids and derivatives	Organic sulfuric acids and derivatives	Arylsulfates	84590	90850	86030	81920	41640	38390	7951	5204	6324	7110	5826	6713
neg_2299	3-Methoxy-2-(4-methylbenzoyl)-4H-1-benzopyran-4-one	-	HMDB0031975	-	neg	Organoheterocyclic compounds	Benzopyrans	1-benzopyrans	1005	1327	1126	789.1	573.2	816.4	527.1	396.5	713.1	460.5	722.9	433.4
neg_2310	7,8-dihydroneopterin 3'-phosphate	map01100;map00790;map01240	HMDB0304239;HMDB0006824	C05925	neg	Organoheterocyclic compounds	Pteridines and derivatives	Pterins and derivatives	42480	42170	45660	47870	97810	96820	90320	95990	107900	104200	100100	104200
neg_2313	Cinepazide	-	HMDB0250262	-	neg	Phenylpropanoids and polyketides	Cinnamic acids and derivatives	Not Available	241400	234700	256200	268900	202600	195700	33900	28770	28330	26340	29980	26080
neg_2316	Leucyl-Tyrosine	-	HMDB0028941	-	neg	Organic acids and derivatives	Carboxylic acids and derivatives	Amino acids, peptides, and analogues	1196000	1156000	1154000	1141000	2315000	2233000	1889000	1861000	2027000	1969000	2044000	2080000
neg_2327	Esmolol	-	PW_C008734;HMDB0014333	C06980	neg	Benzenoids	Phenol ethers	Not Available	146500	148800	133600	139900	183400	193300	93700	99570	102200	97730	95840	103700
neg_2340	Coumesterol	-	HMDB0002326	C10205	neg	Phenylpropanoids and polyketides	Isoflavonoids	Coumestans	58570	54400	57240	63930	36090	41640	36140	32100	32700	31240	36930	33910
neg_2341	Hymenoxon	-	HMDB0253305	C09482	neg	Organoheterocyclic compounds	Oxanes	Not Available	10920	11350	10240	11640	9337	11440	19760	14590	21400	23700	25900	28190
neg_2342	Tectorigenin	-	LMPK12050385;HMDB0042024;MJDBOTE0000251	C10534	neg	Phenylpropanoids and polyketides	Isoflavonoids	Isoflav-2-enes	97350	91400	99850	94360	194800	191100	219400	196000	200400	203900	200100	203700
neg_2343	Coenzyme B	map01100;map01200;map01240	HMDB0304798	C04628	neg	Organic acids and derivatives	Carboxylic acids and derivatives	Amino acids, peptides, and analogues	49600	38960	43160	34700	84990	77780	113800	114800	113900	111200	114900	104900
neg_2353	3,7-Dimethylquercetin	-	HMDB0029263	C01265	neg	Phenylpropanoids and polyketides	Flavonoids	O-methylated flavonoids	162600	160700	156900	166100	369500	350600	283600	259500	264400	265600	255600	267400
neg_2357	PE(16:1(9Z)/6 keto-PGF1alpha)	-	HMDB0261014	-	neg	Not Available	Not Available	Not Available	1645000	1630000	1898000	1871000	1676000	1608000	72140	76440	89490	57940	68170	74180
neg_2358	Cotinine glucuronide	map01100;map00520;map01250	PW_C000801;HMDB0001013	C00190	neg	Nucleosides, nucleotides, and analogues	Pyrimidine nucleotides	Pyrimidine ribonucleotides	46310	45700	40730	42740	83940	86440	81640	75690	81490	79390	75730	78860
neg_2362	P-Anisic Acid	-	HMDB0001101	C02519	neg	Benzenoids	Benzene and substituted derivatives	Benzoic acids and derivatives	78020	79980	79100	72120	71990	66860	69370	68710	73580	66610	67300	71510
neg_2370	Cefepime	-	HMDB0015483	C08111	neg	Organoheterocyclic compounds	Imidazopyrimidines	Purines and purine derivatives	213400	214700	190900	197400	373600	364600	406000	397000	401900	407200	423300	381500
neg_2376	3-Carbamoyl-2-phenylpropionic acid	map00982	PW_C040531;HMDB0060367	C16591	neg	Benzenoids	Benzene and substituted derivatives	Not Available	61500	60460	59080	56170	58350	52560	62090	58690	57520	62990	61940	60040
neg_2380	Iguratimod	-	HMDB0253390	-	neg	Organoheterocyclic compounds	Benzopyrans	1-benzopyrans	19280	13900	12950	12990	9767	6679	18480	8788	15320	15060	18580	13320
neg_2388	Gamma-Glutamylfelinylglycine	-	HMDB0252619	-	neg	Organic acids and derivatives	Carboxylic acids and derivatives	Amino acids, peptides, and analogues	1575	2209	1918	2298	1050	1965	1722	1298	1597	1436	1993	2434
neg_2390	Brincidofovir	-	HMDB0249384	-	neg	Organoheterocyclic compounds	Diazines	Pyrimidines and pyrimidine derivatives	1589000	1533000	1599000	1577000	1372000	1374000	56300	49190	45220	52050	52090	44780
neg_2395	3-(4-Hydroxyphenyl)lactate	-	HMDB0000755	C03672	neg	Phenylpropanoids and polyketides	Phenylpropanoic acids	Not Available	10080	11110	8794	7828	10310	9832	12380	10690	12020	11970	11200	12420
neg_2396	N-Acetyl-D-tryptophan	-	HMDB0255052	C03137	neg	Organic acids and derivatives	Carboxylic acids and derivatives	Amino acids, peptides, and analogues	218400	203400	209900	208800	196300	191400	207500	201400	218200	208400	212500	215700
neg_2398	Zabicipril	-	HMDB0259979	-	neg	Organic acids and derivatives	Carboxylic acids and derivatives	Amino acids, peptides, and analogues	557400	518300	545000	538600	548500	526100	31160	33800	34840	24940	27980	26940
neg_2406	P-Toluenesulfonic Acid	map01100	HMDB0059933	C06677	neg	Benzenoids	Benzene and substituted derivatives	Benzenesulfonic acids and derivatives	10710	11580	7313	5632	7575	4664	5998	6852	7057	6554	5812	6929
neg_2409	N-Acetyl-L-Tyrosine	-	HMDB0000866;HMDB0244966;MJDBOTE0000672	C01657	neg	Organic acids and derivatives	Carboxylic acids and derivatives	Amino acids, peptides, and analogues	67100	68030	70390	73670	69220	63190	46910	44750	42650	46620	43750	46950
neg_2413	Vulgaxanthin I	-	HMDB0029840	C08568	neg	Organic acids and derivatives	Carboxylic acids and derivatives	Amino acids, peptides, and analogues	115400	114600	119200	126700	550900	546500	1094000	1043000	1071000	1108000	1065000	1061000
neg_2419	Centpropazine	-	HMDB0249803	-	neg	Organic oxygen compounds	Organooxygen compounds	Carbonyl compounds	138500	144700	142700	142900	172200	175100	863800	818500	885400	860600	721300	752900
neg_2420	(2S)-2-[[2-[(2S,3S)-2-[[(2R)-2-Amino-3-mercaptopropyl]amino]-3-methylpentoxy]-1-oxo-3-phenylpropyl]amino]-4-methylsulfonylbutanoic acid propan-2-yl ester	-	HMDB0253859	-	neg	Organic acids and derivatives	Carboxylic acids and derivatives	Amino acids, peptides, and analogues	11530	6239	6936	6340	8316	4150	1107	1553	741.6	0	0	1577
neg_2432	Tyrosyl-Isoleucine	-	HMDB0029108	-	neg	Organic acids and derivatives	Carboxylic acids and derivatives	Amino acids, peptides, and analogues	439200	428300	444900	445600	459300	453900	570600	550500	568800	563900	540200	560300
neg_2440	Bisphenol B	-	HMDB0245327	C14225	neg	Benzenoids	Benzene and substituted derivatives	Diphenylmethanes	567700	552300	568700	566800	588400	566700	13690	9241	7615	7798	17290	9682
neg_2441	Etoxazole	-	HMDB0252119	C18495	neg	Benzenoids	Benzene and substituted derivatives	Phenylpropanes	38770	36400	34000	32260	36790	36220	13770	15800	16060	13030	11360	15700
neg_2443	(1alpha,3beta,20S,22R,24S,25S)-Pubescenin	-	HMDB0030011	-	neg	Lipids and lipid-like molecules	Prenol lipids	Sesquiterpenoids	329100	312900	366400	359600	320800	333400	4799	6130	14370	10700	4227	4334
neg_2447	Merodesmosine	-	HMDB0030407	-	neg	Organic acids and derivatives	Carboxylic acids and derivatives	Amino acids, peptides, and analogues	76610	75880	72530	76550	90160	86560	71520	76010	76980	73710	72510	81790
neg_2454	Dimethylaminoparthenolide	-	HMDB0251394	-	neg	Lipids and lipid-like molecules	Prenol lipids	Terpene lactones	495500	498100	300500	308900	950800	932000	1738000	1694000	1771000	1716000	1653000	1684000
neg_2457	4-Hydroxycitrulline	-	HMDB0029384	-	neg	Organic acids and derivatives	Carboxylic acids and derivatives	Amino acids, peptides, and analogues	3887	4078	3523	3825	4746	5607	354.6	376	378.5	430.5	527.7	514.6
neg_2463	N-desalkyludenafil	-	HMDB0061071	-	neg	Benzenoids	Benzene and substituted derivatives	Benzenesulfonamides	50200	42370	52060	57110	102900	109900	54150	55090	48610	51090	55590	54660
neg_2473	Cladinose	-	HMDB0250311	-	neg	Organic oxygen compounds	Organooxygen compounds	Carbonyl compounds	27090	28890	30670	33050	62250	61340	29520	19870	25330	19590	19490	20330
neg_2474	Seryltryptophan	-	HMDB0029050	-	neg	Organic acids and derivatives	Carboxylic acids and derivatives	Amino acids, peptides, and analogues	870600	854200	893900	894900	1733000	1678000	1016000	995200	999500	976700	1001000	1021000
neg_2481	Sisomicin sulfate	-	HMDB0242632	-	neg	Not Available	Not Available	Not Available	21150	22810	20650	20990	21160	19560	88730	92660	91340	88180	95740	97290
neg_2490	(1R,9S,10S)-17-[(3-Hydroxycyclobutyl)methyl]-17-azatetracyclo[7.5.3.01,10.02,7]heptadeca-2(7),3,5-triene-4,10-diol	-	HMDB0242344	-	neg	Benzenoids	Phenanthrenes and derivatives	Not Available	655000	630200	731000	740800	452300	443000	2492	978.3	2567	735.1	1989	776.8
neg_2491	PA(8:0/8:0)	map01100;map00564;map04912;map04070;map00561	HMDB0114771;LMGP10010021;PW_C062186	C00416	neg	Lipids and lipid-like molecules	Glycerophospholipids	Glycerophosphates	8018	7798	9742	8004	9598	8416	2220	1012	1875	0	1580	0.0301
neg_2492	Tryptophyl-Gamma-glutamate	-	HMDB0029097	-	neg	Organic acids and derivatives	Carboxylic acids and derivatives	Amino acids, peptides, and analogues	1971000	1926000	2013000	2049000	2583000	2449000	1413000	1370000	1394000	1358000	1426000	1433000
neg_2493	(+/-)-Ambrisentan	-	HMDB0242272	-	neg	Benzenoids	Benzene and substituted derivatives	Diphenylmethanes	93430	84850	93220	96780	111500	101400	67780	67520	67530	63490	67440	72970
neg_2503	L-Proline, 1-(1-L-leucyl-L-prolyl)-	-	HMDB0253022	-	neg	Organic acids and derivatives	Carboxylic acids and derivatives	Amino acids, peptides, and analogues	2405	2263	2197	2570	2237	2368	0	103.9	244	0	236.8	525.8
neg_2507	Tyrosine lactate	-	HMDB0259352	-	neg	Organic acids and derivatives	Carboxylic acids and derivatives	Amino acids, peptides, and analogues	4403	5226	6988	2665	1693	1903	2398	552.8	2361	2728	2287	5501
neg_2520	Flavin Mononucleotide	map01100;map00190;map00740;map01240	HMDB0001520;PW_C001170;MJDBOTE0000476	C00061	neg	Nucleosides, nucleotides, and analogues	Flavin nucleotides	Not Available	1181	987.4	2175	25.26	6518	850.1	9513	10060	7663	8265	5259	6073
neg_2525	Gamma-Glutamylphenylalanine	-	HMDB0000594	-	neg	Organic acids and derivatives	Carboxylic acids and derivatives	Amino acids, peptides, and analogues	25590	23880	27790	27930	24370	26860	46960	46750	48420	48620	46010	51160
neg_2529	N-Acetylleucine	-	HMDB0011756	C02710	neg	Organic acids and derivatives	Carboxylic acids and derivatives	Amino acids, peptides, and analogues	38770	41450	47290	44880	35480	34710	37940	36710	39870	38200	48530	48210
neg_2532	Golotimod	-	HMDB0252908	-	neg	Organic acids and derivatives	Carboxylic acids and derivatives	Amino acids, peptides, and analogues	38840	34980	44340	40380	100800	90490	94060	83830	91460	83690	96100	108200
neg_2534	Val Phe	-	-	-	neg	-	-	-	249000	235800	262100	270100	753200	735300	819200	783400	850800	832700	879100	888200
neg_2539	Prolyl-Tryptophan	-	HMDB0029028	-	neg	Organic acids and derivatives	Carboxylic acids and derivatives	Amino acids, peptides, and analogues	4491	4679	3635	3524	1317	643.1	320.2	247.8	266.9	294.9	330.7	850.8
neg_2541	Phenylalanylmethionine	-	HMDB0029001	-	neg	Organic acids and derivatives	Carboxylic acids and derivatives	Amino acids, peptides, and analogues	183700	179000	158500	165400	165300	153900	104400	97770	105000	112000	123500	117800
neg_2555	Leucyl-leucine	-	HMDB0254039;HMDB0028933	C11332	neg	Organic acids and derivatives	Carboxylic acids and derivatives	Amino acids, peptides, and analogues	423900	392600	394500	414600	1610000	1512000	799600	766200	798800	780000	821700	860100
neg_2567	3-Hydroxymandelic Acid	-	HMDB0000750	-	neg	Benzenoids	Phenols	1-hydroxy-4-unsubstituted benzenoids	13800	14090	12200	12110	11860	11040	11570	11160	11950	11050	11360	10720
neg_2589	Val Trp	-	-	-	neg	-	-	-	340200	345500	328900	337000	415400	400100	375700	362200	390500	385100	384900	396700
neg_2590	Levetiracetam	-	HMDB0252105;HMDB0015333	C07841	neg	Organic acids and derivatives	Carboxylic acids and derivatives	Amino acids, peptides, and analogues	365700	348100	361200	349200	513900	483800	21940	17550	19060	18120	14560	14520
neg_2591	Pegaptanib	-	HMDB0256200	-	neg	Organic acids and derivatives	Organic phosphonic acids and derivatives	Phosphonic acid esters	311900	312600	275600	287200	208400	204900	44230	42220	49860	52860	40460	44500
neg_2606	Diethylaminoethyl-Sephacel	-	HMDB0251243	-	neg	Organic oxygen compounds	Organooxygen compounds	Carbohydrates and carbohydrate conjugates	244900	238300	249900	266300	301500	301500	37980	32550	35160	41520	37180	36800
neg_2608	3-Methyl-1-(2,4,6-trihydroxyphenyl)-1-butanone	-	HMDB0033798	C07350	neg	Organic oxygen compounds	Organooxygen compounds	Carbonyl compounds	7656	9301	6229	8748	7637	9688	38570	39640	40730	31160	36940	40050
neg_2610	Tyrosyl-Phenylalanine	-	HMDB0029112	-	neg	Organic acids and derivatives	Carboxylic acids and derivatives	Amino acids, peptides, and analogues	90140	83800	77160	80010	81670	80040	75670	73890	81760	78620	79570	75320
neg_2627	1-(3-Pyridinyl)-1,4-butanediol	map00980	HMDB0062266	C19582	neg	Organoheterocyclic compounds	Pyridines and derivatives	Not Available	343300	321300	323700	310300	291300	296700	9282	9843	12240	8489	9103	4636
neg_2629	L-Proline	map01100;map02010;map00470;map00330;map01230;map00970	HMDB0251528;PW_C000106;HMDB0000162;MJDBOTE0000527	C00148	neg	Organic acids and derivatives	Carboxylic acids and derivatives	Amino acids, peptides, and analogues	81530	77810	76400	70570	122700	122600	40860	37080	41690	39940	38840	40100
neg_2635	Gabazine	-	HMDB0252568	C13796	neg	Organoheterocyclic compounds	Diazines	Pyridazines and derivatives	5766	6541	6264	5934	10050	7378	9901	9280	7164	9796	10330	8993
neg_2645	Isoleucyl-Leucine	-	HMDB0028911	-	neg	Organic acids and derivatives	Carboxylic acids and derivatives	Amino acids, peptides, and analogues	483000	479900	482700	497600	2154000	2094000	1663000	1589000	1739000	1763000	1760000	1769000
neg_2658	Ile-Val-Val	-	HMDB0304801	-	neg	Organic acids and derivatives	Carboxylic acids and derivatives	Amino acids, peptides, and analogues	46950	47350	57050	57750	31780	35930	10760	9563	7298	7924	7730	6801
neg_2659	LysoPA(P-16:0/0:0)	map00565;map01100	HMDB0011154	C15646	neg	Lipids and lipid-like molecules	Glycerophospholipids	Glycerophosphates	245200	247500	247700	254400	275700	263600	60900	61120	61780	62370	53470	56270
neg_2662	Cetocycline	-	HMDB0249901	-	neg	Benzenoids	Naphthalenes	Naphthols and derivatives	8019	1642	6347	8678	5568	4002	6128	5844	5805	3684	4062	2394
neg_2676	Ile Phe Asp Arg	-	-	-	neg	-	-	-	272500	253000	203100	211500	404400	386400	54730	49680	78830	78610	74150	75670
neg_2682	Tauro-b-muricholic acid	-	HMDB0000932;LMST05040012	-	neg	Lipids and lipid-like molecules	Steroids and steroid derivatives	Bile acids, alcohols and derivatives	2637000	2564000	2999000	3050000	2220000	2123000	12390	10390	9762	12490	8613	5328
neg_2692	Valine-betaxanthin	-	HMDB0304749	-	neg	Organic acids and derivatives	Carboxylic acids and derivatives	Amino acids, peptides, and analogues	75110	71120	70970	72380	67610	71850	72080	74180	76200	79460	75240	73570
neg_2697	Leucylphenylalanine	-	HMDB0013243;HMDB0302841	-	neg	Organic acids and derivatives	Carboxylic acids and derivatives	Amino acids, peptides, and analogues	1975000	1920000	1876000	1863000	2608000	2478000	936500	895000	1108000	1060000	1094000	1127000
neg_2700	4-[(S)-((2R,5S)-4-Allyl-2,5-dimethyl-piperazin-1-yl)-(3-methoxy-phenyl)-methyl]-N,N-diethyl-benzamide	-	HMDB0250048	-	neg	Benzenoids	Benzene and substituted derivatives	Diphenylmethanes	236600	229700	257100	250700	211200	201100	2795	2376	5424	4913	1314	3451
neg_2704	4,5-Dihydroxy-3-Propylcyclopent-2-EN-1-ONE	-	-	-	neg	-	-	-	2305	2094	905.9	1594	1652	1579	946.3	1870	1930	1460	930.1	973.6
neg_2707	Lithocholic acid glucuronide	map01100;map00040;map00053;map01240	HMDB0002513;HMDB0254126	C03033	neg	Lipids and lipid-like molecules	Steroids and steroid derivatives	Steroidal glycosides	2727000	2685000	2888000	2894000	1959000	1885000	37390	34980	41180	33310	28500	30750
neg_2708	Nalbuphine	-	PW_C009302;HMDB0014982	C07251	neg	Benzenoids	Phenanthrenes and derivatives	Not Available	8182	3251	9714	8170	91940	81540	2638	3306	4547	4762	3825	3332
neg_2712	4-Ipomeanol	-	HMDB0030472	-	neg	Organic oxygen compounds	Organooxygen compounds	Carbonyl compounds	10720	12930	8793	7952	9950	10300	4180	5475	5861	4816	6013	4519
neg_2730	Glu-val-phe	-	-	-	neg	-	-	-	92810	84900	74760	69740	153500	153200	3105	2909	4094	2267	902.5	3153
neg_2746	16-oxo-palmitate	-	HMDB0304028	-	neg	Lipids and lipid-like molecules	Fatty Acyls	Fatty acids and conjugates	39320	38530	33370	33980	53260	52470	7069	7317	9088	7523	6114	8353
neg_2747	Propofol glucuronide	-	HMDB0060933	-	neg	Organic oxygen compounds	Organooxygen compounds	Carbohydrates and carbohydrate conjugates	60910	60020	63410	59920	67450	59120	79690	74550	85740	82990	74840	79250
neg_2751	Laninamivir	-	HMDB0253972	C21557	neg	Organic acids and derivatives	Carboxylic acids and derivatives	Carboxylic acid derivatives	157000	163200	138800	148500	244700	225200	187600	177700	196600	195500	207700	204700
neg_2752	Glutamylphenylalanine	-	HMDB0029156	-	neg	Organic acids and derivatives	Carboxylic acids and derivatives	Amino acids, peptides, and analogues	645200	640600	663500	636600	629300	606900	559000	568300	596800	586400	581300	586800
neg_2759	Gly Leu Phe	-	-	-	neg	-	-	-	64250	58560	48540	52290	70420	66200	28010	31680	30380	31820	31730	38750
neg_2765	6-Hydroxyhexanoic acid	-	HMDB0012843	C06103	neg	Organic acids and derivatives	Hydroxy acids and derivatives	Medium-chain hydroxy acids and derivatives	68820	69960	68290	63660	73230	66120	64710	64780	67200	64330	66530	67340
neg_2767	Acetyl-DL-Leucine	-	HMDB0011756	C02710	neg	Organic acids and derivatives	Carboxylic acids and derivatives	Amino acids, peptides, and analogues	45320	44930	47150	44370	45610	40400	37340	40270	42840	40330	38210	40080
neg_2768	Isoleucyl-Tryptophan	-	HMDB0028918	-	neg	Organic acids and derivatives	Carboxylic acids and derivatives	Amino acids, peptides, and analogues	175800	160100	173700	167100	330500	325100	237800	236300	256700	247700	275600	282600
neg_2777	Carmoxirole	-	HMDB0249686	-	neg	Organoheterocyclic compounds	Indoles and derivatives	Indolecarboxylic acids and derivatives	64870	58930	46310	50940	70070	66810	33690	34060	33460	35910	35210	37270
neg_2785	3-Indoleacetic Acid	map01100;map00380	HMDB0000197	C00954	neg	Organoheterocyclic compounds	Indoles and derivatives	Indolyl carboxylic acids and derivatives	3205	3133	3743	3885	3509	4235	3046	3567	3426	2895	3220	2227
neg_2795	BUPROFEZIN	-	HMDB0249444	C10912	neg	Organoheterocyclic compounds	Thiadiazinanes	Not Available	74840	75450	66250	71920	76780	72460	46990	51380	55760	56460	60590	58410
neg_2796	(-)-Salsoline	-	HMDB0012469;HMDB0003626	C09640	neg	Organoheterocyclic compounds	Tetrahydroisoquinolines	Not Available	49180	46370	47220	51730	48460	51490	8127	5544	6139	4422	8904	7307
neg_2806	Tryptophyl-Isoleucine	-	HMDB0029086	-	neg	Organic acids and derivatives	Carboxylic acids and derivatives	Amino acids, peptides, and analogues	92110	88290	88030	87060	92040	86720	38190	37910	45360	43230	43470	42620
neg_2814	(S)-Homostachydrine	-	HMDB0033433	C08283	neg	Organic acids and derivatives	Carboxylic acids and derivatives	Amino acids, peptides, and analogues	45930	43210	41250	39860	35870	34430	22360	22940	23230	21230	24780	21890
neg_2838	Furfuryl isovalerate	-	LMFA07010890;HMDB0039874	-	neg	Lipids and lipid-like molecules	Fatty Acyls	Fatty acid esters	5926	6006	2484	3172	5801	4091	2279	1493	0	300.8	1091	873.7
neg_2840	N-lactoyl-Tryptophan	-	HMDB0062178	-	neg	Organic acids and derivatives	Carboxylic acids and derivatives	Amino acids, peptides, and analogues	6346	3758	6107	4846	4201	5843	1186	3209	3547	4436	3823	3925
neg_2844	Velaresol	-	HMDB0259776	-	neg	Organic oxygen compounds	Organooxygen compounds	Carbonyl compounds	51290	56300	54140	54190	50820	46900	188500	180800	187600	180000	182100	180400
neg_2845	4-[3,4,5-Trihydroxy-6-(hydroxymethyl)oxan-2-yl]oxybenzaldehyde	-	HMDB0253067	-	neg	Organic oxygen compounds	Organooxygen compounds	Carbohydrates and carbohydrate conjugates	2381	1869	3007	1895	1688	1607	16590	15360	15140	14270	15890	15380
neg_2858	9-(2,3-dihydroxypropoxy)-9-Oxononanoic Acid	-	-	-	neg	-	-	-	7334	7190	4974	3884	4139	5069	4445	2694	2698	4037	4781	3419
neg_2896	1,2-Cyclohexanediol, 1-methyl-4-(1-methylethenyl)-	-	HMDB0256048	C18020	neg	Lipids and lipid-like molecules	Prenol lipids	Monoterpenoids	20070	20220	18840	17340	15420	16680	16450	16910	16480	15330	15920	14980
neg_2911	9'-Carboxy-gamma-chromanol	-	HMDB0012868	-	neg	Organoheterocyclic compounds	Benzopyrans	1-benzopyrans	20530	16730	44570	43640	11300	12590	12480	12950	16670	17390	86890	94170
neg_2925	N-Lactoylisoleucine	-	HMDB0062180	-	neg	Organic acids and derivatives	Keto acids and derivatives	Medium-chain keto acids and derivatives	634.7	1263	1200	904	1134	314.1	685.8	281.3	301.7	510.5	1003	833.7
neg_2964	2-(2-Hydroxy-4-methylphenyl)-3-pentanone	-	HMDB0038180	-	neg	Lipids and lipid-like molecules	Prenol lipids	Monoterpenoids	6522	6094	5272	3333	6998	4957	2387	2602	4819	1104	2546	3549
neg_2972	Janthitrem F	-	HMDB0030530	-	neg	Organoheterocyclic compounds	Naphthopyrans	Not Available	2774	2124	2038	1586	3396	7964	4479	2115	5194	8057	3313	2621
neg_2977	12R-hydroxy-5Z,8Z,12Z-eicosatrienoic acid	-	LMFA03050012;HMDB0062290	-	neg	Lipids and lipid-like molecules	Fatty Acyls	Eicosanoids	50460	45050	46080	39640	44360	45380	51120	48430	59210	54410	52200	54780
neg_2985	(3Z)-2-Propylpent-3-enoic acid	map00982	HMDB0013903;LMFA01030946	C16654	neg	Lipids and lipid-like molecules	Fatty Acyls	Fatty acids and conjugates	51400	47480	23200	20270	25370	27460	23030	19560	21990	23160	17660	20710
neg_2993	Y1 Receptor antagonist 1	-	HMDB0259945	-	neg	Benzenoids	Benzene and substituted derivatives	Diphenylmethanes	6203	9857	1912	1076	6916	9528	28880	22520	24240	22590	22810	20590
neg_2997	2,4-Dimethylpimelic acid	-	HMDB0059760	-	neg	Lipids and lipid-like molecules	Fatty Acyls	Fatty acids and conjugates	9952	8951	7191	7153	8516	7995	6371	7453	7487	6689	5333	5608
neg_3000	Monic acid	-	HMDB0061154	-	neg	Lipids and lipid-like molecules	Fatty Acyls	Fatty acids and conjugates	17530	19940	9566	2189	9685	10830	4173	4985	3901	6562	2630	2649
neg_3013	Diphenhydramine N-glucuronide	-	HMDB0060897	-	neg	Organic acids and derivatives	Carboxylic acids and derivatives	Amino acids, peptides, and analogues	14290	10070	9019	7917	13160	15920	620200	657800	643300	663900	650000	655100
neg_3018	PC(20:4(8Z,11Z,14Z,17Z)-2OH(5S,6R)/2:0)	-	HMDB0288877	-	neg	Not Available	Not Available	Not Available	267600	265000	155300	154700	253000	243700	167100	160700	204700	228100	179700	205200
neg_3021	7-Epi-12-hydroxyjasmonic acid	-	HMDB0303749	-	neg	Lipids and lipid-like molecules	Fatty Acyls	Lineolic acids and derivatives	27240	23930	15910	15890	17630	17410	16350	11750	11310	11670	12350	12220
neg_3039	M-Coumaric acid	map01100;map00360	HMDB0001713	C12621	neg	Phenylpropanoids and polyketides	Cinnamic acids and derivatives	Hydroxycinnamic acids and derivatives	50690	38460	37790	36010	28990	34710	33190	32600	34400	32350	34130	31760
neg_3058	(3S)-3-hydroxycyclocitral	-	HMDB0303972	C19731	neg	Organic oxygen compounds	Organooxygen compounds	Alcohols and polyols	14340	13140	12050	9479	7534	9659	10180	9870	11570	10340	9277	10820
neg_3062	Glycylalanylprolylmethionylphenylalanylvalinamide	-	HMDB0033241	-	neg	Organic acids and derivatives	Carboxylic acids and derivatives	Amino acids, peptides, and analogues	289200	304800	247000	223500	312300	300800	280700	273800	335000	322400	265400	284700
neg_3068	2-Hydroxycineol	-	HMDB0059852	C20326	neg	Organoheterocyclic compounds	Oxanes	Not Available	46050	45180	36170	36520	34460	30680	25440	25990	26220	24750	26420	29660
neg_3086	Traumatin	map00592	LMFA01060093;HMDB0037326	C16309	neg	Lipids and lipid-like molecules	Fatty Acyls	Fatty acids and conjugates	8604	6710	5755	5821	7572	5060	4837	4355	4926	5804	5154	4906
neg_3095	Pirmenol	-	HMDB0256607	-	neg	Benzenoids	Benzene and substituted derivatives	Phenylbutylamines	4483	4992	8415	3992	4127	2725	1297	310.3	85.9	1039	2904	3898
neg_3098	(4Z,7Z,10S,11E)-10-Hydroxy-12-[(1S,2R,3R)-3-hydroxy-5-oxo-2-[(2Z)-pent-2-en-1-yl]cyclopentyl]dodeca-4,7,11-trienoylcarnitine	-	HMDB0241814	-	neg	Lipids and lipid-like molecules	Fatty Acyls	Fatty acid esters	107500	82740	76240	78570	124900	112100	164200	146700	181900	175600	132200	135200
neg_3122	N-Lauroyl Tryptophan	-	HMDB0242042	-	neg	Organic acids and derivatives	Carboxylic acids and derivatives	Amino acids, peptides, and analogues	0	1365	2873	986.6	3541	4637	0	1566	7055	1440	1278	1253
neg_3135	13(S)-HpOTrE	map01100;map00592	HMDB0301803	C04785	neg	Lipids and lipid-like molecules	Fatty Acyls	Lineolic acids and derivatives	47060	47840	27210	27840	35500	34260	53640	49980	60450	57510	44060	45310
neg_3151	PE-NMe(22:6(4Z,7Z,10Z,13Z,16Z,19Z)/18:0)	-	PW_C059813;HMDB0113678	C01241	neg	Lipids and lipid-like molecules	Glycerophospholipids	Glycerophosphoethanolamines	4484000	6342000	7905000	6245000	5697000	4904000	3429000	2866000	3227000	2850000	2749000	3034000
neg_3154	Prostaglandin F1a	-	HMDB0002685	C06475	neg	Lipids and lipid-like molecules	Fatty Acyls	Eicosanoids	16340	12890	16000	7286	20300	13280	8202	11130	13460	15920	13550	5478
neg_3157	PE-NMe(20:1(11Z)/22:6(4Z,7Z,10Z,13Z,16Z,19Z))	-	HMDB0113334;PW_C059458	C01241	neg	Lipids and lipid-like molecules	Glycerophospholipids	Glycerophosphoethanolamines	773800	1037000	1451000	953900	882000	659600	502800	464500	513300	424300	436100	470800
neg_3162	Dehydrocurdione	-	HMDB0035407	C16949	neg	Lipids and lipid-like molecules	Prenol lipids	Sesquiterpenoids	87430	84430	91000	84960	78120	82510	73620	64850	72250	70920	69080	71900
neg_3164	Eicosapentaenoic Acid	map01040	PW_C001337;HMDB0001999	C06428	neg	Lipids and lipid-like molecules	Fatty Acyls	Fatty acids and conjugates	141400	132700	145000	143100	147000	150100	293500	309300	283200	304900	268400	298100
neg_3169	Allylestrenol	-	HMDB0015500;LMST02030125	C12811	neg	Lipids and lipid-like molecules	Steroids and steroid derivatives	Estrane steroids	8496	6536	2778	6088	1349	3463	3750	2227	2059	3710	0	1263
neg_3170	LysoPE(0:0/18:3(9Z,12Z,15Z))	-	HMDB0011479	-	neg	Lipids and lipid-like molecules	Glycerophospholipids	Glycerophosphoethanolamines	50220	50810	56350	55250	64120	52870	95880	110300	109200	136100	123000	121500
neg_3171	PE(22:6/0:0)	-	-	-	neg	-	-	-	42670000	42250000	45380000	43980000	53890000	53260000	103700000	104700000	107800000	106100000	103700000	109100000
neg_3172	Sabarubicin	-	HMDB0257433	-	neg	Phenylpropanoids and polyketides	Anthracyclines	Not Available	227500	225800	308600	287800	295900	296100	331500	330200	264800	305100	236100	290000
neg_3177	Penitrem D	-	HMDB0256240;HMDB0242736	C20596	neg	Organoheterocyclic compounds	Naphthopyrans	Not Available	850800	779800	808700	889300	746700	780500	656800	693300	676100	614200	596000	646600
neg_3180	Glycocholic acid	map01100;map00120	LMST05030001;HMDB0000331;PW_C000089;HMDB0000138	C01921	neg	Lipids and lipid-like molecules	Steroids and steroid derivatives	Bile acids, alcohols and derivatives	2274000	2226000	2408000	2348000	2920000	2752000	6460000	6432000	6754000	6544000	6392000	6655000
neg_3195	Buprenorphine	-	PW_C009368;HMDB0015057	C08007	neg	Benzenoids	Phenanthrenes and derivatives	Not Available	223100	202500	200500	189500	197200	189900	251400	227400	257400	255700	207300	252400
neg_320	N-acetylaspartate	map01100;map00250	HMDB0000812	C01042	neg	Organic acids and derivatives	Carboxylic acids and derivatives	Amino acids, peptides, and analogues	465100	437800	494600	483700	489700	490700	2837000	2738000	3048000	3034000	2885000	2857000
neg_3209	Spiroxamine	-	HMDB0258432	C11124	neg	Organic oxygen compounds	Organooxygen compounds	Ethers	22100	7736	6407	10580	3926	6684	5745	9053	3156	5533	1534	4716
neg_3212	Linoleoyl ethanolamide	-	HMDB0013624;HMDB0012252	C13828	neg	Organic nitrogen compounds	Organonitrogen compounds	Amines	173.7	544.8	657.3	566.9	238.3	523.5	374.8	752.5	143.8	431.4	312.8	1351
neg_3214	Pentadecanoylcarnitine	-	HMDB0062517	-	neg	Lipids and lipid-like molecules	Fatty Acyls	Fatty acid esters	1867	4530	0	3368	2065	2712	7674	0	1683	5797	4371	4378
neg_3218	2-Hydroxyoctadecanoic acid	-	HMDB0062549;HMDB0242145	C03045	neg	Lipids and lipid-like molecules	Fatty Acyls	Fatty acids and conjugates	14790	11980	9822	14390	14460	16360	23820	22490	22680	18590	24790	28570
neg_3237	12S-HHT	-	HMDB0012535	C20388	neg	Lipids and lipid-like molecules	Fatty Acyls	Fatty acids and conjugates	8510	10660	8013	5525	1796	6725	7088	10670	8760	5585	0	5236
neg_324	N-Acetyl-beta-alanine	map00410	HMDB0061880	C01073	neg	Organic acids and derivatives	Carboxylic acids and derivatives	Carboxylic acids	266500	260200	272300	264300	243900	230000	315300	307800	325500	316400	320300	310600
neg_3246	Prostaglandin F3a	-	HMDB0002122	C06476	neg	Lipids and lipid-like molecules	Fatty Acyls	Eicosanoids	37630	38160	30270	29470	45720	40110	37300	35390	31880	34520	20970	32370
neg_3250	LysoPE(P-16:0/0:0)	-	HMDB0011152	-	neg	Lipids and lipid-like molecules	Glycerophospholipids	Glycerophosphoethanolamines	5456000	5604000	3723000	3667000	4006000	4035000	4579000	4390000	4428000	4214000	4683000	4799000
neg_3256	Alpha-Linolenoyl ethanolamide	-	HMDB0013624	C13828	neg	Organic nitrogen compounds	Organonitrogen compounds	Amines	122100	133700	114400	146400	144900	161900	134200	135400	146100	128100	137400	136100
neg_3259	20-Hydroxyeicosatetraenoic acid	map00590;map01100;map04270	HMDB0005998;PW_C002614	C14748	neg	Lipids and lipid-like molecules	Fatty Acyls	Fatty acids and conjugates	5875	3830	3613	0	2085	2998	9357	0	4998	9109	9124	4332
neg_3263	4-Chloro-2-nitrobenzylalcohol	-	HMDB0249542	-	neg	Organoheterocyclic compounds	Benzoxazoles	Not Available	2283000	1888000	1704000	1778000	1933000	1917000	6135000	6434000	6590000	6436000	6493000	6607000
neg_3271	(R)-2-Hydroxystearic Acid	-	-	-	neg	-	-	-	64880	48320	38700	45600	53670	53830	70340	57660	82160	85650	75700	72560
neg_3281	Petroselinic Acid	-	LMFA01030066;HMDB0002080;HMDB0303337;HMDB0304458	C08363	neg	Lipids and lipid-like molecules	Fatty Acyls	Fatty acids and conjugates	53820	57500	46550	48920	49990	46940	90780	95830	95060	91240	99510	99230
neg_3283	PE(18:0/0:0)	-	LMGP02050001	-	neg	-	-	-	6770000	6396000	5176000	5406000	5761000	5681000	7529000	7436000	7809000	7657000	7774000	8002000
neg_3292	8-Heptadecenal	-	HMDB0041335;LMFA06000259	-	neg	Lipids and lipid-like molecules	Fatty Acyls	Fatty aldehydes	42970	26500	21470	27670	28590	42910	98610	71970	75920	62420	74320	60940
neg_3297	LysoPE(20:1(11Z)/0:0)	-	HMDB0011512	-	neg	Lipids and lipid-like molecules	Glycerophospholipids	Glycerophosphoethanolamines	2220000	2276000	2008000	2188000	2232000	2182000	3407000	3256000	3385000	3391000	3441000	3488000
neg_3301	N-Oleoyldopamine	-	HMDB0255218	-	neg	Benzenoids	Phenols	Benzenediols	19720	14630	7857	6825	3561	1383	5385	5940	9856	2682	4562	8418
neg_3306	3-Carboxy-4-methyl-5-ethyl-2-furanpropionic acid	-	HMDB0244411	-	neg	Lipids and lipid-like molecules	Fatty Acyls	Fatty acids and conjugates	71480	84390	73840	82680	87510	80820	78990	74160	77570	80120	77240	76330
neg_332	Glutamylvaline	-	HMDB0028832	-	neg	Organic acids and derivatives	Carboxylic acids and derivatives	Amino acids, peptides, and analogues	2029000	1942000	2075000	2050000	3685000	3590000	3262000	3148000	3154000	3115000	3067000	3117000
neg_3327	Etimicin	-	HMDB0252101	-	neg	Organic oxygen compounds	Organooxygen compounds	Carbohydrates and carbohydrate conjugates	8080	1276	1.65	0.1668	0.3545	0	18.59	27.07	0	27.73	147.1	36.64
neg_3334	PE(16:0/18:2(9Z,12Z))	map01100;map00564;map00563;map04136;map04140	PW_C004976;LMGP02010042;HMDB0008928	C00350	neg	Lipids and lipid-like molecules	Glycerophospholipids	Glycerophosphoethanolamines	6721	7674	2305	5591	0	2807	5229	1942	0	0	6695	2405
neg_3339	PE(18:1(11Z)/22:6(4Z,7Z,10Z,13Z,16Z,19Z))	map01100;map00564;map00563;map04136;map04140	PW_C005093;HMDB0009045	C00350	neg	Lipids and lipid-like molecules	Glycerophospholipids	Glycerophosphoethanolamines	24100	18890	16140	28490	28160	32870	32680	23860	38640	19340	23640	30800
neg_3346	LysoPS(16:0/0:0)	-	HMDB0240605	-	neg	Lipids and lipid-like molecules	Glycerophospholipids	Glycerophosphoserines	39910	1482	7106	6705	5602	1820	0	4549	3453	3637	2847	2865
neg_3374	Dodecyl Hydrogen Sulfate	-	-	-	neg	-	-	-	296100	294300	234600	236600	202700	208000	172600	151500	182500	191600	178700	168800
neg_3376	Vecuronium	-	HMDB0015432	C07553	neg	Lipids and lipid-like molecules	Steroids and steroid derivatives	Steroid esters	219800	214900	174400	202900	176400	140700	438600	425200	453800	473200	438200	489800
neg_3385	PE(18:0/22:5(7Z,10Z,13Z,16Z,19Z))	map01100;map00564;map00563;map04136;map04140	PW_C005059;HMDB0009011	C00350	neg	Lipids and lipid-like molecules	Glycerophospholipids	Glycerophosphoethanolamines	39990	48040	48270	55650	47260	13170	29020	20170	14940	12500	12820	15460
neg_3390	1-(11Z,14Z-eicosadienoyl)-glycero-3-phosphate	-	HMDB0114758;LMGP10050027;HMDB0062303	-	neg	Lipids and lipid-like molecules	Glycerophospholipids	Glycerophosphates	9112	2322	6858	11580	7230	2353	5751	2565	7067	14170	8385	6808
neg_3400	AB-Chminaca	-	HMDB0247738	-	neg	Organic acids and derivatives	Carboxylic acids and derivatives	Amino acids, peptides, and analogues	134700	146700	158200	148200	127500	115300	43880	31080	52260	73460	41290	43430
neg_3402	N-[1'-(Aminocarbonyl)-2',2'-dimethylpropyl]-1-(cyclohexylmethyl)-1h-indazole-3-carboxamide	-	HMDB0255030	-	neg	Organic acids and derivatives	Carboxylic acids and derivatives	Amino acids, peptides, and analogues	72190	83440	87360	85870	67640	55640	22640	38730	41600	35930	32970	32450
neg_341	Chlorsulfaquinoxaline	-	HMDB0250140	-	neg	Benzenoids	Benzene and substituted derivatives	Benzenesulfonamides	231700	230100	217800	228000	296200	286100	305700	299600	324400	305500	296100	311700
neg_3417	PE-NMe(18:2(9Z,12Z)/22:5(4Z,7Z,10Z,13Z,16Z))	-	PW_C059311;HMDB0113188	C01241	neg	Lipids and lipid-like molecules	Glycerophospholipids	Glycerophosphoethanolamines	206900	237700	200600	131500	148900	171900	108700	129900	129200	182000	208700	134900
neg_344	Creatinine lactate	-	HMDB0250531	-	neg	Organic acids and derivatives	Carboxylic acids and derivatives	Amino acids, peptides, and analogues	175500	176700	157500	168700	134400	137200	102700	109700	123900	122000	106100	112300
neg_349	Serylvaline	-	HMDB0029052	-	neg	Organic acids and derivatives	Carboxylic acids and derivatives	Amino acids, peptides, and analogues	2625000	2632000	2805000	2729000	3329000	3219000	2798000	2707000	2794000	2804000	2696000	2706000
neg_3494	Chenodeoxycholyltaurine	map00120	HMDB0000949;HMDB0242411;HMDB0000951	C05465	neg	Lipids and lipid-like molecules	Steroids and steroid derivatives	Bile acids, alcohols and derivatives	8304	19690	9978	14730	1924	3612	16470	16000	18670	28340	26690	25700
neg_3509	LysoPE(16:1(9Z)/0:0)	-	HMDB0011504	-	neg	Lipids and lipid-like molecules	Glycerophospholipids	Glycerophosphoethanolamines	16320	10410	2942	2496	1957	0	2204	3178	3043	0	3094	5138
neg_3529	LysoPE(16:0/0:0)	-	PW_C007100;HMDB0011503	-	neg	Lipids and lipid-like molecules	Glycerophospholipids	Glycerophosphoethanolamines	163000	149600	120600	123800	110700	94530	175700	179300	184800	176100	181400	187900
neg_3547	LysoPE(22:6(4Z,7Z,10Z,13Z,16Z,19Z)/0:0)	-	HMDB0011526	-	neg	Lipids and lipid-like molecules	Glycerophospholipids	Glycerophosphoethanolamines	633600	635600	636000	624300	719800	709100	1752000	1713000	1831000	1854000	1861000	1898000
neg_3552	1-Linoleoyl-sn-Glycero-3-Phosphocholine	-	LMGP01050137;HMDB0010386	C04100	neg	Lipids and lipid-like molecules	Glycerophospholipids	Glycerophosphocholines	709600	706800	729300	725600	672200	670800	1672000	1628000	1795000	1828000	1749000	1807000
neg_358	N-alpha-Acetyl-L-lysine	-	HMDB0000446	C12989	neg	Organic acids and derivatives	Carboxylic acids and derivatives	Amino acids, peptides, and analogues	2750000	2663000	2734000	2719000	4211000	4151000	3579000	3512000	3323000	3627000	3554000	3534000
neg_364	Glucosylxanthone	-	HMDB0252794	-	neg	Organoheterocyclic compounds	Benzopyrans	1-benzopyrans	394600	390000	415700	411400	352500	359800	305800	313100	320600	303200	297000	326900
neg_370	4-(Glutamylamino) butanoate	map01100;map00330	HMDB0012161	C15767	neg	Organic acids and derivatives	Carboxylic acids and derivatives	Amino acids, peptides, and analogues	147300	157500	194100	190200	378600	358000	712900	729100	601100	585700	597500	605400
neg_371	2-(Bis(2-chloroethyl)amino)-4-hydroxytetrahydro-2H-1,3,2-oxazaphosphorine	-	HMDB0246558	-	neg	Organic nitrogen compounds	Organonitrogen compounds	Nitrogen mustard compounds	159900	150800	156500	157600	117900	124600	121300	113900	116300	120600	111700	117300
neg_3781	Daphniphylline	-	HMDB0030291	-	neg	Alkaloids and derivatives	Daphniphylline-type alkaloids	Not Available	75660	82940	82960	70910	64740	62620	24070	24770	17070	23550	25000	24070
neg_3812	Ciramadol	-	HMDB0250272	-	neg	Organic oxygen compounds	Organooxygen compounds	Alcohols and polyols	242600	221000	216900	212900	210400	190800	247000	229000	228900	225800	240100	249900
neg_3816	N-Eicosapentaenoyl Threonine	-	HMDB0242080	-	neg	Not Available	Not Available	Not Available	267500	239100	249100	254300	241100	233200	249600	261800	275800	277100	265700	264400
neg_382	4-Hydroxycyclophosphamide	map00982	PW_C008612;HMDB0013856	C07643	neg	Organic nitrogen compounds	Organonitrogen compounds	Nitrogen mustard compounds	2535000	2521000	2501000	2502000	2253000	2214000	2199000	2235000	2234000	2263000	2184000	2241000
neg_3833	1-Stearoylglycerophosphoserine	-	HMDB0061698	-	neg	Lipids and lipid-like molecules	Glycerophospholipids	Glycerophosphoserines	29830	9129	0	7576	0	4313	2359	18900	16130	14310	5097	7823
neg_3834	LysoPE(18:1(11Z)/0:0)	-	HMDB0011505	-	neg	Lipids and lipid-like molecules	Glycerophospholipids	Glycerophosphoethanolamines	159300	130800	136000	125600	129800	118900	357900	337600	382400	370200	372800	385700
neg_387	Usnic acid	-	HMDB0259730	-	neg	Benzenoids	Benzene and substituted derivatives	Acetophenones	451900	453500	482000	501100	499800	460500	276900	280900	284900	281000	251300	251000
neg_3887	LysoPI(18:0/0:0)	-	HMDB0240261	-	neg	Lipids and lipid-like molecules	Glycerophospholipids	Glycerophosphoinositols	377000	135500	60140	35870	24570	12400	3999	2306	9714	6640	8619	13190
neg_3892	2-Tiglylcarnitine	-	HMDB0241658	-	neg	Lipids and lipid-like molecules	Fatty Acyls	Fatty acid esters	332400	309900	156500	352300	153600	240100	155600	276500	178500	300200	123700	296900
neg_3899	LysoPG(18:1(9Z)/0:0)	-	HMDB0240602	-	neg	Lipids and lipid-like molecules	Glycerophospholipids	Glycerophosphoglycerols	26660	14900	9656	12700	11450	18800	26920	13910	26880	13480	27610	37390
neg_392	Glutathione, oxidized	map01100;map00480;map04216;map01240	HMDB0003337;HMDB0011691	C00127	neg	Organic acids and derivatives	Carboxylic acids and derivatives	Amino acids, peptides, and analogues	1454000	1513000	842000	793900	716000	642300	729600	750800	769300	754800	666000	688300
neg_394	7-Hydroxy-R-phenprocoumon	-	HMDB0060888	-	neg	Phenylpropanoids and polyketides	Coumarins and derivatives	Hydroxycoumarins	275000	268400	288700	275800	939300	883700	697200	712900	698600	679000	685100	689500
neg_3943	PC(18:2(9Z,12Z)/22:6(4Z,7Z,10Z,13Z,16Z,19Z))	map01100;map00564;map00592;map00590;map00591	PW_C004204;HMDB0008156;LMGP01010947	C00157	neg	Lipids and lipid-like molecules	Glycerophospholipids	Glycerophosphocholines	43320	25930	13280	33590	22410	24520	5703	24780	16450	27410	30060	23810
neg_396	Maleic Acid	map01100;map00650;map00350;map00760	HMDB0303644;HMDB0000176;MJDBOTE0000465	C01384	neg	Organic acids and derivatives	Carboxylic acids and derivatives	Dicarboxylic acids and derivatives	47140	45540	35990	35530	34790	32740	59690	57720	58590	57960	62320	61920
neg_3968	LysoPI(20:4(5Z,8Z,11Z,14Z)/0:0)	-	HMDB0061690	-	neg	Lipids and lipid-like molecules	Glycerophospholipids	Glycerophosphoinositols	292300	211200	240100	219200	341800	320200	2749000	2961000	3093000	3269000	3096000	3343000
neg_3970	2-Lysophosphatidylcholine	map00564	HMDB0258493	C04230	neg	Lipids and lipid-like molecules	Glycerophospholipids	Glycerophosphocholines	1103000	1111000	956000	979500	906500	827300	1082000	1054000	1134000	1154000	1119000	1138000
neg_3978	L-a-Lysophosphatidylserine	-	-	-	neg	-	-	-	75980	15100	12490	12560	18470	12570	49150	39350	59420	44980	43100	48680
neg_3985	PI(20:5(5Z,8Z,11Z,14Z,17Z)/0:0)	-	HMDB0256524;LMGP06050026	-	neg	Lipids and lipid-like molecules	Glycerophospholipids	Glycerophosphoinositols	40960	37610	34230	36670	73170	73050	1228000	1370000	1447000	1512000	1431000	1562000
neg_3996	1H-Imidazole-4-carboxamide	-	HMDB0244880	-	neg	Organic acids and derivatives	Carboxylic acids and derivatives	Carboxylic acid derivatives	105900	102000	107600	96870	91040	92100	100900	95520	96290	93090	95810	95450
neg_3997	Benzoyleneurea	-	HMDB0249051	-	neg	Organoheterocyclic compounds	Diazanaphthalenes	Benzodiazines	217800	205100	215400	206800	203100	203100	206900	213800	213700	208700	207000	195700
neg_4002	PE(P-16:0/22:6(4Z,7Z,10Z,13Z,16Z,19Z))	map01100;map00564;map00563;map04136;map04140	LMGP02030001;HMDB0005780	C00350	neg	Lipids and lipid-like molecules	Glycerophospholipids	Glycerophosphoethanolamines	3025	2030	5044	2894	3698	6383	0	0	2331	2631	3142	10620
neg_4013	4-Oxo-2-azetidinecarboxylic acid	-	HMDB0246560	-	neg	Organoheterocyclic compounds	Lactams	Beta lactams	82970	82000	80900	76150	76840	72090	74780	71320	73290	70830	72040	69590
neg_4016	PE-NMe(18:2(9Z,12Z)/18:0)	-	HMDB0113169;PW_C059292	C01241	neg	Lipids and lipid-like molecules	Glycerophospholipids	Glycerophosphoethanolamines	2024000	714900	533100	436000	459200	362600	339300	229900	246300	265700	237000	267100
neg_402	N-Acetylcystathionine	-	HMDB0002381	-	neg	Organic acids and derivatives	Carboxylic acids and derivatives	Amino acids, peptides, and analogues	10590	10420	16940	16130	54470	43450	122900	125300	122900	120700	131000	143600
neg_4023	PE(16:0/22:6(4Z,7Z,10Z,13Z,16Z,19Z))	map01100;map00564;map00563;map04136;map04140	HMDB0008946;LMGP02010095;PW_C004994	C00350	neg	Lipids and lipid-like molecules	Glycerophospholipids	Glycerophosphoethanolamines	108800	99800	70570	106500	70790	78700	76370	56870	71170	58980	67880	76810
neg_4035	Mycobactins	-	HMDB0254968	-	neg	Organic acids and derivatives	Peptidomimetics	Depsipeptides	9572	12400	3319	2566	12620	11110	44980	67370	62060	72400	73400	60880
neg_4041	1-Palmitoylphosphatidylcholine	map00564	HMDB0010382;HMDB0256091	C04230	neg	Lipids and lipid-like molecules	Glycerophospholipids	Glycerophosphocholines	9078000	9102000	8378000	9060000	8830000	8456000	7703000	7290000	7971000	7940000	7680000	7902000
neg_4056	LysoPE(22:1(13Z)/0:0)	-	HMDB0011521	-	neg	Lipids and lipid-like molecules	Glycerophospholipids	Glycerophosphoethanolamines	20130	34200	17290	16220	26380	12740	72210	65340	74700	74330	56840	65540
neg_4058	Phthalic Acid	map01100;map02010	HMDB0002107;MJDBOTE0000627	C01606	neg	Benzenoids	Benzene and substituted derivatives	Benzoic acids and derivatives	1020000	971000	929600	904100	980300	955100	958200	917600	940500	906400	885100	896000
neg_4059	PE(19:0/0:0)	-	LMGP02050028	-	neg	-	-	-	21930	22090	4317	10010	12590	12470	67430	74580	92130	78080	79360	93080
neg_4063	LysoPS(18:2(9Z,12Z)/0:0)	-	HMDB0240604	-	neg	Lipids and lipid-like molecules	Glycerophospholipids	Glycerophosphoserines	31180	11350	10130	13900	13030	3088	31100	35790	29730	36120	40900	42070
neg_4064	LysoPE(P-18:0/0:0)	-	HMDB0240598	-	neg	Lipids and lipid-like molecules	Glycerophospholipids	Glycerophosphoethanolamines	1340000	1107000	723100	776400	835200	791600	982800	924900	930900	905300	901000	1011000
neg_4067	LysoPC(18:1(11Z)/0:0)	map00564	HMDB0010385	C04230	neg	Lipids and lipid-like molecules	Glycerophospholipids	Glycerophosphocholines	7914000	7946000	7515000	8012000	8411000	7982000	12760000	12070000	12950000	12970000	13060000	13370000
neg_4087	Pentadecanal	-	LMFA06000083;HMDB0031078	C01948	neg	Lipids and lipid-like molecules	Fatty Acyls	Fatty aldehydes	68100	72580	51940	49420	70650	59500	137700	123800	154400	137300	137900	139200
neg_409	Guanosine	map01100;map02010;map01232;map00230	PW_C000087;HMDB0000133;MJDBOTE0000372	C00387	neg	Nucleosides, nucleotides, and analogues	Purine nucleosides	Not Available	1576000	1526000	1295000	1249000	1598000	1567000	4087000	4032000	4570000	4507000	4543000	4553000
neg_4090	Lys-Lys-OH	-	-	-	neg	-	-	-	91510	88980	45650	39990	46370	45090	69150	54800	66560	60890	72470	63660
neg_4099	Capric acid	map01100;map00061	PW_C000391;HMDB0000511;LMFA01010010	C01571	neg	Lipids and lipid-like molecules	Fatty Acyls	Fatty acids and conjugates	907100	893400	822700	813100	850700	800200	897900	888300	931500	898600	912900	917500
neg_4117	N-Docosahexaenoyl Methionine	-	HMDB0242019	-	neg	Not Available	Not Available	Not Available	187700	190400	194900	190700	130700	124500	0	0	2608	5090	2599	10840
neg_4125	PE(17:0/0:0)	-	HMDB0061691;LMGP02050030	-	neg	Lipids and lipid-like molecules	Glycerophospholipids	Glycerophosphoethanolamines	92180	130100	72010	99940	84350	115700	229200	204200	216300	226300	202800	224500
neg_4136	9(S)-HpOTrE	map00592	-	C16321	neg	-	-	-	11360	12650	6467	5127	7689	10700	12370	12130	22030	18210	15690	13320
neg_4149	9,10,13-TriHOME	map00591	HMDB0004710	C14835	neg	Lipids and lipid-like molecules	Fatty Acyls	Fatty acids and conjugates	197700	193200	148900	144700	167900	178600	157900	125900	155900	158100	163000	168200
neg_4157	Prostaglandin H2	map01100;map00590	HMDB0001381;LMFA03010010;PW_C001068	C00427	neg	Lipids and lipid-like molecules	Fatty Acyls	Eicosanoids	122.3	230.3	203	189.3	152.9	50.67	21.53	9.036	22.1	14.66	47.54	8.178
neg_4165	Arachidonic acid	map01100;map00590;map00591;map04270;map01040;map04912;map04217;map04216	PW_C000821;LMFA01030001;HMDB0001043	C00219	neg	Lipids and lipid-like molecules	Fatty Acyls	Fatty acids and conjugates	17290	16440	25400	21940	19570	16970	71750	68010	76680	68950	65840	79010
neg_4171	PE(18:1(9Z)/0:0)	-	LMGP02050004	-	neg	-	-	-	5215000	5287000	4619000	4723000	5382000	5493000	7177000	7032000	7423000	7171000	7268000	7598000
neg_4172	[3-[2-Aminoethoxy(hydroxy)phosphoryl]oxy-2-hydroxypropyl] hexadecanoate	-	HMDB0256030	-	neg	Lipids and lipid-like molecules	Glycerophospholipids	Glycerophosphoethanolamines	7659000	7463000	5925000	5914000	6542000	6597000	7919000	7926000	8332000	7944000	8034000	8486000
neg_4174	Myristic acid	map01100;map00061	HMDB0000806;LMFA01010014;PW_C000643	C06424	neg	Lipids and lipid-like molecules	Fatty Acyls	Fatty acids and conjugates	40990	46910	42170	41030	42860	48730	47260	45190	50410	52070	47260	49140
neg_4176	PC(17:2(9Z,12Z)/0:0)	-	HMDB0256157;LMGP01050127	-	neg	Lipids and lipid-like molecules	Glycerophospholipids	Glycerophosphocholines	1796000	1761000	1795000	1885000	1734000	1821000	2604000	2482000	2690000	2513000	2458000	2608000
neg_4179	4-ene-Valproic acid	map00982	HMDB0013897;LMFA01030982;PW_C008639	C16648	neg	Lipids and lipid-like molecules	Fatty Acyls	Fatty acids and conjugates	17620	16090	15080	14270	12870	11830	14990	9806	15020	10340	7628	16860
neg_419	Narciclasine	-	HMDB0255458	C08533	neg	Alkaloids and derivatives	Amaryllidaceae alkaloids	Phenanthridine- and phenanthridone-type amaryllidaceae alkaloids	430.6	243.1	536.2	90.8	440.1	456	963.4	1135	1001	1123	791.4	826.7
neg_4190	Ibuprofen glucuronide	-	PW_C040562;HMDB0010343	C03033	neg	Organic oxygen compounds	Organooxygen compounds	Carbohydrates and carbohydrate conjugates	313800	301200	361300	169000	201700	194900	130900	161200	126100	161800	123900	130200
neg_42	Chalconaringenin	map01100	LMPK12120264;HMDB0029631	C06561	neg	Phenylpropanoids and polyketides	Linear 1,3-diarylpropanoids	Chalcones and dihydrochalcones	96520	90960	86580	99190	46880	48140	36380	35280	36220	46250	44990	32630
neg_420	UDP-N-acetyl-D-mannosamine	map01100;map00520;map01250	HMDB0013112	C01170	neg	Nucleosides, nucleotides, and analogues	Pyrimidine nucleotides	Pyrimidine nucleotide sugars	570000	546100	527800	515500	720600	726100	1065000	1018000	1180000	1153000	1247000	1264000
neg_4200	Morusin	-	HMDB0036631;LMPK12110912	C10106	neg	Phenylpropanoids and polyketides	Flavonoids	Flavones	73190	64140	65980	25110	24050	34740	28340	48030	18240	16520	26840	26490
neg_4208	N-Eicosapentaenoyl Isoleucine	-	HMDB0242073	-	neg	Not Available	Not Available	Not Available	308300	301200	243700	257100	249800	235200	5479	10510	9117	8486	26400	27890
neg_4209	2-Hydroxymyristic Acid	-	HMDB0002261;LMFA01050484	-	neg	Lipids and lipid-like molecules	Fatty Acyls	Fatty acids and conjugates	18080	17450	13550	13630	12490	15010	22650	16250	19750	19270	19390	24930
neg_4212	LysoPC(0:0/20:4(5Z,8Z,11Z,14Z))	-	HMDB0061699	-	neg	Lipids and lipid-like molecules	Glycerophospholipids	Glycerophosphocholines	3197000	3183000	3325000	3364000	3473000	3324000	4804000	4484000	4761000	4697000	4445000	4622000
neg_4213	PE(18:2/0:0)	-	-	-	neg	-	-	-	1750000	1553000	1546000	1497000	1698000	1667000	3370000	3313000	3593000	3374000	3360000	3506000
neg_4217	PE(16:1/0:0)	-	-	-	neg	-	-	-	517800	520800	633800	617000	536400	538300	1271000	1290000	1401000	1322000	1044000	1113000
neg_4218	7,10,13,16,19-Docosapentaenoic acid	map01040	HMDB0246621;HMDB0006528;HMDB0247288;LMFA01030184	C16513	neg	Lipids and lipid-like molecules	Fatty Acyls	Fatty acids and conjugates	10920	0	5404	9827	6283	5124	38620	37270	44990	47290	31850	50740
neg_4225	Vaccenic acid	-	HMDB0003231;HMDB0240219;HMDB0244344	C08367	neg	Lipids and lipid-like molecules	Fatty Acyls	Fatty acids and conjugates	27740	24780	26180	20760	30630	25290	64790	50090	57880	61250	43450	56680
neg_4231	12-Hydroxydodecanoic acid	-	HMDB0002059;HMDB0304547	C08317	neg	Organic acids and derivatives	Hydroxy acids and derivatives	Medium-chain hydroxy acids and derivatives	25720	20140	25370	22950	22250	22460	21630	17190	19700	23310	21940	23250
neg_4233	Kinetensin 4-7	-	HMDB0012986	-	neg	Organic acids and derivatives	Carboxylic acids and derivatives	Amino acids, peptides, and analogues	51090	53540	55890	66280	57380	62920	36230	23060	20820	30640	18700	27790
neg_4235	19(S)-HETE	map00590;map01100	HMDB0011136;PW_C006775	C14749	neg	Lipids and lipid-like molecules	Fatty Acyls	Eicosanoids	14170	8630	7121	10020	7849	11200	9835	1189	7591	9016	3517	3995
neg_4236	Lysopc(18:3)	map00564	HMDB0010387;HMDB0010388	C04230	neg	Lipids and lipid-like molecules	Glycerophospholipids	Glycerophosphocholines	712100	664900	698100	711700	671700	671300	956600	947800	978500	1069000	903400	990300
neg_4249	Dinoterb	-	-	C18671	neg	-	-	-	28920	30740	34170	31490	29470	27460	34100	30570	33150	31470	31380	32880
neg_4254	LysoPE(0:0/18:1(11Z))	-	HMDB0011475	-	neg	Lipids and lipid-like molecules	Glycerophospholipids	Glycerophosphoethanolamines	2236000	1180000	1086000	739600	1144000	1390000	1486000	2144000	1742000	2357000	1061000	2112000
neg_4262	11(R)-HETE	map00590	HMDB0004682;LMFA03060028	C14780	neg	Lipids and lipid-like molecules	Fatty Acyls	Eicosanoids	78710	66380	39200	47750	66670	64100	62610	44700	62790	61100	46000	52890
neg_4264	9(S)-HOTrE	map00592	HMDB0247705	C16326	neg	Lipids and lipid-like molecules	Fatty Acyls	Lineolic acids and derivatives	10170	5518	4294	2086	6258	6809	7221	4953	6509	2951	1653	838.9
neg_4266	5,7alpha-Dihydro-1,4,4,7a-tetramethyl-4H-indene	-	HMDB0036683	-	neg	Hydrocarbons	Unsaturated hydrocarbons	Branched unsaturated hydrocarbons	100	273.5	235	133.4	238	0	429.6	543.5	0	136.6	0	536
neg_4267	LysoPE(0:0/22:5(7Z,10Z,13Z,16Z,19Z))	-	HMDB0011495	-	neg	Lipids and lipid-like molecules	Glycerophospholipids	Glycerophosphoethanolamines	53290	26300	40530	28350	35790	45780	118400	96150	120400	97340	108400	110100
neg_4269	LysoPC(18:4(6Z,9Z,12Z,15Z)/0:0)	-	HMDB0010389	-	neg	Lipids and lipid-like molecules	Glycerophospholipids	Glycerophosphocholines	767600	706800	830500	812000	762800	854900	1906000	1872000	2028000	1833000	1891000	1972000
neg_4270	LysoPE(18:1(9Z)/0:0)	-	HMDB0011506	-	neg	Lipids and lipid-like molecules	Glycerophospholipids	Glycerophosphoethanolamines	123500	80690	69710	69440	70370	70790	68850	111100	102600	103900	97700	115400
neg_4273	2beta-Hydroxytestosterone	map00600;map01100;map04217	HMDB0012654	C00550	neg	Lipids and lipid-like molecules	Sphingolipids	Phosphosphingolipids	9766	10770	8417	8399	13080	15290	4881	3787	5732	7198	4046	7314
neg_4276	PE(15:0/22:1(13Z))	map01100;map00564;map00563;map04136;map04140	PW_C004956;HMDB0008908	C00350	neg	Lipids and lipid-like molecules	Glycerophospholipids	Glycerophosphoethanolamines	193600	3620000	796800	564500	359100	376400	245800	323400	257100	247000	290500	244200
neg_4286	13(S)-HpODE	map01100;map00591	HMDB0003871	C04717	neg	Lipids and lipid-like molecules	Fatty Acyls	Lineolic acids and derivatives	77300	72190	42790	46860	61280	58660	82960	76610	102600	94670	74570	77400
neg_4288	(2'E,4'Z,7'Z,8E)-Colnelenic acid	map00592	HMDB0030996	C16320	neg	Lipids and lipid-like molecules	Fatty Acyls	Fatty acids and conjugates	5749	8619	4629	3913	5143	7267	2221	4094	5566	4136	1961	2924
neg_429	Thiamethoxam	-	HMDB0258969	C18513	neg	Organoheterocyclic compounds	Azoles	Thiazoles	141400	138600	147300	146200	151000	145500	77800	74110	75700	74440	70890	78310
neg_4298	Isospirene	-	HMDB0036022	-	neg	Organoheterocyclic compounds	Dihydrofurans	Not Available	1521	1168	3040	1509	1337	2995	2922	2479	2834	1842	1088	2654
neg_4302	LysoPA(18:2(9Z,12Z)/0:0)	-	HMDB0007856	-	neg	Lipids and lipid-like molecules	Glycerophospholipids	Glycerophosphates	105100	2163	601.2	1084	427.1	0	847.5	511.8	1503	1443	1779	4192
neg_4306	Furanofukinin	-	HMDB0036640	-	neg	Lipids and lipid-like molecules	Prenol lipids	Sesquiterpenoids	165400	167600	160300	152600	151000	159200	159900	165100	188000	168200	165100	163800
neg_4310	PE-NMe(18:0/20:2(11Z,14Z))	-	PW_C059218;HMDB0113095	C01241	neg	Lipids and lipid-like molecules	Glycerophospholipids	Glycerophosphoethanolamines	155800	475300	129800	110900	76840	68290	79050	60250	98150	83130	83040	63270
neg_4315	11H-14,15-EETA	map00590;map01100	HMDB0004693;PW_C002180	C14813	neg	Lipids and lipid-like molecules	Fatty Acyls	Fatty acids and conjugates	30860	32110	23920	23290	18680	28770	33830	33230	30950	39670	38190	25500
neg_4330	O-[(9Z)-17-Carboxyheptadec-9-enoyl]carnitine	-	HMDB0240778;LMFA07070086	-	neg	Lipids and lipid-like molecules	Fatty Acyls	Fatty acid esters	5509	3531	0	3667	6741	2480	4740	5672	5173	8063	4172	3404
neg_4332	1,11-Undecanedicarboxylic acid	-	HMDB0002327	-	neg	Lipids and lipid-like molecules	Fatty Acyls	Fatty acids and conjugates	67640	64870	67660	68530	54780	57050	36640	32360	39820	38910	44620	44610
neg_4333	Nandrolone	-	HMDB0002725;LMST02010044	C07254	neg	Lipids and lipid-like molecules	Steroids and steroid derivatives	Estrane steroids	23220	14290	8564	7215	18300	19360	30300	29050	40050	34980	36750	38820
neg_4334	8-Epi pgf1alpha	-	HMDB0245719	-	neg	Lipids and lipid-like molecules	Fatty Acyls	Eicosanoids	5467	6586	3389	4549	2809	1980	824.2	986.6	3183	2625	698	882.5
neg_4338	LysoPI(0:0/18:0)	-	HMDB0061704	-	neg	Lipids and lipid-like molecules	Glycerophospholipids	Glycerophosphoinositols	3118000	958600	599000	413800	348500	310100	300600	297300	286200	265900	252500	277200
neg_4343	Pentalenolactone D	map01100	-	C20399	neg	-	-	-	45670	49320	46130	43800	49850	47150	65250	64770	68920	68060	62410	63590
neg_4349	17a-Hydroxypregnenolone	map01100;map00140	HMDB0000363;PW_C000263	C05138	neg	Lipids and lipid-like molecules	Steroids and steroid derivatives	Pregnane steroids	283700	287800	179100	165600	249800	248800	107600	110600	106900	94710	82110	90360
neg_4356	(5Z)-7-[(1R)-2-[(1E,3S)-3-Hydroxyoct-1-en-1-yl]-5-oxocyclopent-2-en-1-yl]hept-5-enoylcarnitine	-	HMDB0241797	-	neg	Lipids and lipid-like molecules	Fatty Acyls	Eicosanoids	9205	18810	24100	23390	28590	26700	24190	23530	40290	34270	26040	28970
neg_4361	5-Hydroxy-4-methoxybisabola-2,10-dien-9-one	-	HMDB0302604	-	neg	Lipids and lipid-like molecules	Prenol lipids	Sesquiterpenoids	54690	48640	29060	29830	43740	35620	102400	92840	93170	95080	91210	86920
neg_4362	Ethyl Myristate	-	HMDB0034153	-	neg	Lipids and lipid-like molecules	Fatty Acyls	Fatty acid esters	171600	168300	190800	191200	182300	188700	186600	177800	187300	176900	173800	182200
neg_4363	PC(6:2(3E,5E)/14:2(11E,13E))	-	LMGP01011236;HMDB0256166	-	neg	Lipids and lipid-like molecules	Glycerophospholipids	Glycerophosphocholines	446900	477500	432700	404400	507700	542400	347900	352200	464300	448500	376600	425800
neg_4369	(5Z)-7-[(1R,2R,3R,5S)-3,5-Dihydroxy-2-[(1E,3S,5Z)-3-hydroxyocta-1,5-dien-1-yl]cyclopentyl]hept-5-enoylcarnitine	-	HMDB0241873	-	neg	Lipids and lipid-like molecules	Fatty Acyls	Eicosanoids	2846	6844	9764	9322	6776	3224	63870	64100	75360	67050	55270	60400
neg_437	Ribothymidine	-	HMDB0000884	-	neg	Nucleosides, nucleotides, and analogues	Pyrimidine nucleosides	Not Available	14500	15210	10020	4608	10990	12590	14450	13350	10360	12250	12910	13100
neg_4375	Diethyl Phthalate	-	HMDB0094660	C14175	neg	Benzenoids	Benzene and substituted derivatives	Benzoic acids and derivatives	88650	88130	86580	84150	77300	73550	191400	196500	195600	189800	188800	189900
neg_4376	9-Oxo-nonanoic acid	map00592	HMDB0094711;LMFA01060160	C16322	neg	Lipids and lipid-like molecules	Fatty Acyls	Fatty acids and conjugates	30270	30660	24870	24760	25740	25460	19140	19220	16430	17010	12480	19050
neg_4388	Pregnanetriolone	-	HMDB0041997	C15368	neg	Lipids and lipid-like molecules	Steroids and steroid derivatives	Pregnane steroids	14890	21470	11460	12870	17390	13780	11680	9721	9715	10210	10080	7495
neg_4389	MG(14:1(9Z)/0:0/0:0)	-	HMDB0011562	-	neg	Lipids and lipid-like molecules	Glycerolipids	Monoradylglycerols	40050	39500	20080	17320	18790	16910	13270	17560	18770	15570	13260	13140
neg_4391	15-deoxy-delta-12,14-PGJ2	map00590	LMFA03010021;HMDB0005079	C14717	neg	Lipids and lipid-like molecules	Fatty Acyls	Eicosanoids	13460	16680	3205	0	6537	6789	10720	8046	14100	5470	4188	4851
neg_4396	Penitrem E	-	HMDB0242736;HMDB0256241	C20597	neg	Organoheterocyclic compounds	Naphthopyrans	Not Available	502600	498900	414100	384600	541100	531500	501600	497000	669700	613000	534400	542200
neg_4399	(10E,15Z)-9,12,13-Trihydroxyoctadeca-10,15-dienoylcarnitine	-	HMDB0241542	-	neg	Lipids and lipid-like molecules	Fatty Acyls	Fatty acid esters	21790	22040	22230	20840	22960	24800	18410	19600	18500	20810	20570	21230
neg_4414	Small bacteriocin	-	HMDB0033503	-	neg	Organic acids and derivatives	Carboxylic acids and derivatives	Amino acids, peptides, and analogues	1841	1074	1492	2003	770.6	0	787	0	0	636.9	2510	1923
neg_4415	Panaxytriol	-	HMDB0031928;LMFA05000027	C16792	neg	Lipids and lipid-like molecules	Fatty Acyls	Fatty alcohols	37110	31400	29040	19510	29330	14800	20350	21170	6211	16520	7228	8266
neg_4439	3-[(1R,4S,5S,6R)-6-[(1E,3S,5Z,8Z,11Z)-3-Hydroperoxytetradeca-1,5,8,11-tetraen-1-yl]-2,3-dioxabicyclo[2.2.1]heptan-5-yl]propanoylcarnitine	-	HMDB0241815	-	neg	Lipids and lipid-like molecules	Fatty Acyls	Eicosanoids	71470	86130	54500	42420	106100	88520	78830	86940	107300	99100	76800	75490
neg_4441	N-Acetyl-leukotriene E4	-	LMFA03020078;LMFA03020008;HMDB0005084;LMFA03020079	C11361	neg	Lipids and lipid-like molecules	Fatty Acyls	Eicosanoids	6686	1428	3757	2288	1298	4332	1474	16310	10740	20220	10860	14410
neg_4447	Estriol	map01100;map00140	PW_C000100;HMDB0000347;HMDB0000153;MJDBOTE0000808	C05141	neg	Lipids and lipid-like molecules	Steroids and steroid derivatives	Estrane steroids	3471	1137	645.2	1383	2330	1959	4697	4446	4799	6409	4812	5271
neg_4451	PC(PGJ2/2:0)	-	HMDB0288835	-	neg	Not Available	Not Available	Not Available	287700	275700	182600	197500	362300	365400	255800	260700	354600	353300	309900	340700
neg_4457	12-Oxo-2,3-dinor-10,15-phytodienoic acid	-	HMDB0032090	-	neg	Lipids and lipid-like molecules	Fatty Acyls	Eicosanoids	6656	7003	2129	836.6	3631	3943	3167	1293	353.1	2738	3069	2458
neg_4468	Ipomeatetrahydrofuran	-	HMDB0040904	-	neg	Lipids and lipid-like molecules	Prenol lipids	Sesquiterpenoids	9007	12120	5717	3671	8478	7893	2230	2609	2420	2273	1483	3579
neg_4490	Decanedioic acid	-	HMDB0000792;LMFA01170006	C08277	neg	Lipids and lipid-like molecules	Fatty Acyls	Fatty acids and conjugates	99600	98740	94940	90120	85960	84100	86400	81960	87860	81240	81000	82610
neg_4492	2-Mercaptobenzothiazole	-	HMDB0030524	C14437	neg	Organoheterocyclic compounds	Benzothiazoles	Not Available	1824000	1823000	1873000	1815000	1836000	1819000	2562000	2508000	2646000	2564000	2469000	2541000
neg_4499	(Z)-7-[(1R,2R,3R,5S)-2-(1,2-Dihydroxy-3-oxooctyl)-3,5-dihydroxycyclopentyl]hept-5-enoic acid	-	HMDB0244520	-	neg	Lipids and lipid-like molecules	Fatty Acyls	Eicosanoids	25290	15060	8512	9049	7924	10310	9350	10760	12430	9155	8354	8488
neg_4515	S-(9-deoxy-delta9,12-PGD2)-glutathione	-	HMDB0013058	-	neg	Organic acids and derivatives	Carboxylic acids and derivatives	Amino acids, peptides, and analogues	11670	5699	0	1447	2267	0	7735	5455	12400	7821	5793	7835
neg_4516	Cytochalasin B	-	LMPK11000002;HMDB0250718	C19954	neg	Alkaloids and derivatives	Cytochalasans	Cytochalasins	136600	73300	80040	62370	56880	99310	113000	267400	251800	282800	284500	281600
neg_452	Cytidylyl-(5'-3')-5'-inosinic acid homopolymer	-	HMDB0256667	-	neg	Nucleosides, nucleotides, and analogues	(3''->5'')-dinucleotides and analogues	(3''->5'')-dinucleotides	434200	435000	429400	422800	520700	507600	242500	224200	287400	280400	290300	296000
neg_4526	Hippuric Acid	map01100	HMDB0000714;MJDBOTE0000525	C01586	neg	Benzenoids	Benzene and substituted derivatives	Benzoic acids and derivatives	153000	156700	161100	148000	130900	126100	130100	136100	136200	129900	120700	129800
neg_4544	Phaseic acid	-	HMDB0302844	C09707	neg	Lipids and lipid-like molecules	Prenol lipids	Sesquiterpenoids	4462	4911	2516	2052	1255	829.5	409.9	825.9	2728	1257	503.2	409.5
neg_4546	(3a,5b,7a,12a)-24-[(carboxymethyl)amino]-1,12-dihydroxy-24-oxocholan-3-yl-b-D-Glucopyranosiduronic acid	-	HMDB0002472	-	neg	Organic nitrogen compounds	Organonitrogen compounds	Oximes	227500	234900	114800	119100	207000	215500	156600	163900	203300	215500	197900	203200
neg_4547	Milbemycin alpha9	-	HMDB0254730;HMDB0254721;HMDB0254726;HMDB0242623	-	neg	Phenylpropanoids and polyketides	Macrolides and analogues	Milbemycins	87160	96710	43850	57390	92320	88660	67960	84110	97660	96540	92710	72750
neg_4551	20-Trihydroxy-leukotriene-B4	-	LMFA03020066;HMDB0012643	-	neg	Lipids and lipid-like molecules	Fatty Acyls	Eicosanoids	44930	40020	21950	20890	29740	27370	0	0	1505	1376	4135	4662
neg_4564	Hexaminolevulinate	-	HMDB0253144	-	neg	Organic acids and derivatives	Carboxylic acids and derivatives	Amino acids, peptides, and analogues	33660	34820	32380	29510	32770	30860	38330	37230	40340	39390	67470	66480
neg_4568	20-Cooh ltb4	map00590	HMDB0245561;HMDB0006059	C05950	neg	Lipids and lipid-like molecules	Fatty Acyls	Fatty acids and conjugates	23150	24230	11030	9136	14320	15980	287.4	349.3	336.3	408.6	3861	4089
neg_4581	PC(PGD2/2:0)	-	HMDB0288829	-	neg	Not Available	Not Available	Not Available	386300	368600	304900	312400	481500	458500	122300	111600	164700	182700	154900	167600
neg_459	5-(Hydroxymethyl)-1H-pyrrole-2-carbaldehyde	-	HMDB0246729	-	neg	Organic oxygen compounds	Organooxygen compounds	Carbonyl compounds	164800	163700	187300	192600	601500	574800	873900	865400	874000	878600	830800	860700
neg_4599	Phaseolic acid	-	HMDB0031897;LMFA01060200	C10483	neg	Organic acids and derivatives	Keto acids and derivatives	Medium-chain keto acids and derivatives	15980	13750	6939	4534	6736	4400	5335	4691	5786	5875	4479	7629
neg_460	L-cis-Cyclo(aspartylphenylalanyl)	-	HMDB0031360	-	neg	Organic acids and derivatives	Carboxylic acids and derivatives	Amino acids, peptides, and analogues	4733	4317	1439	1640	5492	4543	68490	63500	83630	81610	69180	72870
neg_4611	2-Hydroxydecanedioic acid	-	HMDB0000424	-	neg	Organic acids and derivatives	Hydroxy acids and derivatives	Medium-chain hydroxy acids and derivatives	4013	4886	3382	4690	4316	3851	3791	3371	2891	4005	4183	3116
neg_4685	4-Hydroxyphenylpyruvic Acid	map01100;map01240;map01210;map00130;map01230;map00350;map00400	PW_C000558;HMDB0000707	C01179	neg	Benzenoids	Benzene and substituted derivatives	Phenylpyruvic acid derivatives	13250	11670	10830	10500	10230	8467	9530	6551	8520	8944	8092	8689
neg_470	Spongothymidine	-	MJDBOTE0000613	C16744	neg	-	-	-	13880	15850	8759	10790	8417	7656	7475	6007	11250	9925	8544	8328
neg_4700	2-Indolecarboxylic acid	-	HMDB0002285	-	neg	Organoheterocyclic compounds	Indoles and derivatives	Indolecarboxylic acids and derivatives	443.7	185.6	473.3	0	233.9	179.3	359.4	335.3	414.6	0	654.4	204.5
neg_4707	3-Hydroxysebacic acid	-	HMDB0000350	-	neg	Organic acids and derivatives	Hydroxy acids and derivatives	Medium-chain hydroxy acids and derivatives	5711	5844	1411	2357	847.4	1727	1618	1647	1289	611	1372	2298
neg_4708	2',5'-Dideoxyadenosine	-	HMDB0245554	-	neg	Nucleosides, nucleotides, and analogues	2'',5''-dideoxyribonucleosides	Not Available	2681	1588	7572	8217	6385	6200	3036	2274	4303	3556	3038	2418
neg_4723	Alpha-Campholonic acid	-	HMDB0301822	-	neg	Lipids and lipid-like molecules	Prenol lipids	Monoterpenoids	6791	6425	3767	2680	3430	3622	1313	2731	775.8	2033	1793	1255
neg_4729	Salicyaldehyde	-	HMDB0302513	-	neg	Benzenoids	Benzene and substituted derivatives	Phenylhydrazines	7766	5948	4736	4417	6317	6487	3453	3815	6235	6293	3550	2962
neg_474	6-Hydroxy-R-phenprocoumon	-	HMDB0060886	-	neg	Phenylpropanoids and polyketides	Coumarins and derivatives	Hydroxycoumarins	124800	113900	151300	153400	137600	133600	158000	155100	158900	154800	142500	147800
neg_4742	N-formylanthranilic acid	map01100;map00380	HMDB0004089	C05653	neg	Benzenoids	Benzene and substituted derivatives	Benzoic acids and derivatives	10780	10940	10310	10030	9680	9364	8845	9812	10420	9549	8702	9920
neg_4754	1-Deoxy-1-morpholino-D-fructose	-	HMDB0243858	-	neg	Organoheterocyclic compounds	Oxazinanes	Morpholines	863.8	1290	844.2	0	1393	0	574.4	323.6	774.8	0	0	350.1
neg_4755	Suberic Acid	-	HMDB0000893;LMFA01170001;MJDBOTE0000630	C08278	neg	Lipids and lipid-like molecules	Fatty Acyls	Fatty acids and conjugates	83840	84760	80360	75210	69700	64500	64610	67770	71870	66040	66920	68060
neg_476	Rotundifoline	-	HMDB0302761	-	neg	Organoheterocyclic compounds	Indolizidines	Not Available	1183000	1094000	1198000	1132000	1291000	1264000	1199000	1142000	1278000	1291000	1091000	1082000
neg_4767	Suloctidil	-	HMDB0242578	-	neg	Benzenoids	Benzene and substituted derivatives	Phenylpropanes	92810	80240	68500	71230	107500	111700	13350	15080	16580	15830	18650	15970
neg_4768	9-Hydroxynon-2-enal	-	HMDB0257844	-	neg	Lipids and lipid-like molecules	Fatty Acyls	Fatty alcohols	15720	15940	16270	14530	12730	12640	13290	14200	15020	13180	12690	13350
neg_4778	N-Acetyl-D-phenylalanine	map01100;map00470	-	C05620	neg	-	-	-	60800	60700	62170	63350	59870	55970	59910	62750	63470	60870	61840	63500
neg_4783	4-Vinylphenol	-	HMDB0004072	C05627	neg	Benzenoids	Benzene and substituted derivatives	Styrenes	1981	1966	2461	1532	1957	1680	1912	2053	2342	1574	2112	1714
neg_4794	Blasticidin S	-	HMDB0030452	C02010	neg	Organic acids and derivatives	Carboxylic acids and derivatives	Amino acids, peptides, and analogues	72.47	75.43	0	0	2361	1624	637.1	327.2	590.1	856.1	533.9	640.3
neg_4798	8,12-Epoxy-4(15),7,11-eudesmatrien-1-one	-	HMDB0033235	-	neg	Lipids and lipid-like molecules	Prenol lipids	Sesquiterpenoids	50300	47960	46650	46960	43770	42640	46940	44830	46990	45680	48340	49320
neg_4803	Hydroxyethyl methacrylic acid	-	HMDB0253265;HMDB0245159	C14530	neg	Lipids and lipid-like molecules	Fatty Acyls	Fatty acids and conjugates	48.71	0	0	74.78	269.6	269.2	275.9	471.6	437.9	285.8	153.2	185.4
neg_4805	Methyl red	-	HMDB0254611	C19459	neg	Organoheterocyclic compounds	Azobenzenes	Not Available	1895000	1821000	1882000	1874000	1790000	1717000	1549000	1534000	1561000	1544000	1538000	1575000
neg_4811	Phenylalanylphenylalanine	-	HMDB0013302	-	neg	Organic acids and derivatives	Carboxylic acids and derivatives	Amino acids, peptides, and analogues	255400	248800	207000	207400	282900	275500	353300	354000	367800	369900	407000	404300
neg_4812	Isoketocamphoric acid	-	HMDB0301824	-	neg	Lipids and lipid-like molecules	Fatty Acyls	Fatty acids and conjugates	1787	1996	1441	1810	2453	957	628.1	0	1095	1262	703.3	329.8
neg_4815	N-Methylrosmaricine	-	HMDB0302931	-	neg	Lipids and lipid-like molecules	Prenol lipids	Terpene lactones	169800	168300	149700	148400	264400	256500	51050	56230	50570	53290	56040	54720
neg_4823	Naftopidil	-	HMDB0255427	-	neg	Organoheterocyclic compounds	Diazinanes	Piperazines	18100	18150	11290	11700	40250	42060	16460	16750	18230	16340	16750	19100
neg_4828	Vulgaxanthin II	-	HMDB0029841	C08569	neg	Organic acids and derivatives	Carboxylic acids and derivatives	Amino acids, peptides, and analogues	5115	841.6	6403	7122	3874	3321	5933	5745	4081	5194	15270	15880
neg_4829	8-Amino-7-oxononanoic acid	map01100;map00780;map01240	LMFA01060168;HMDB0240687	C01092	neg	Lipids and lipid-like molecules	Fatty Acyls	Fatty acids and conjugates	293100	291000	409300	408700	277800	266000	334000	332100	350700	341700	648500	670300
neg_4842	N-desisopropylpropranolol	-	HMDB0060961	-	neg	Benzenoids	Naphthalenes	Not Available	256500	258300	314400	312000	577500	547200	249600	245500	320700	307700	284400	287500
neg_4843	LF	-	HMDB0013243;HMDB0302841	-	neg	Organic acids and derivatives	Carboxylic acids and derivatives	Amino acids, peptides, and analogues	1436000	1411000	1338000	1329000	2113000	2017000	1553000	1519000	1651000	1635000	1695000	1735000
neg_4844	Oxacillin	-	HMDB0014851	C07334	neg	Organic acids and derivatives	Carboxylic acids and derivatives	Amino acids, peptides, and analogues	89580	82910	81820	69040	136400	132500	103500	102700	106000	115000	116200	111700
neg_4864	Kynurenic Acid	map01100;map00380	HMDB0000715;PW_C000566;MJDBOTE0000367	C01717	neg	Organoheterocyclic compounds	Quinolines and derivatives	Quinoline carboxylic acids	1800	1095	237	514.1	749.6	286.5	558.1	1021	0	0	650.8	236.6
neg_487	Serylisoleucine	-	HMDB0029042	-	neg	Organic acids and derivatives	Carboxylic acids and derivatives	Amino acids, peptides, and analogues	3152000	3203000	3488000	3393000	4355000	4297000	3420000	3568000	3590000	3474000	3222000	3458000
neg_4878	Leucyl-Tryptophan	-	HMDB0028940	-	neg	Organic acids and derivatives	Carboxylic acids and derivatives	Amino acids, peptides, and analogues	90470	86900	88480	90570	263500	255000	114800	110800	121200	117600	126800	132200
neg_4883	DIPROTIN A	-	HMDB0251473	-	neg	Organoheterocyclic compounds	Pyrroles	Substituted pyrroles	157200	156800	178100	176300	173700	165900	23860	21920	26300	27940	31880	23590
neg_4894	Hydroxyphenylacetylglycine	map00350	HMDB0000735	C05596	neg	Organic acids and derivatives	Carboxylic acids and derivatives	Amino acids, peptides, and analogues	1550	525.7	646.1	585.8	1517	1178	1414	518	1726	928.6	298	1446
neg_4896	Allyl-isopropyl-acetylharnstoff	-	HMDB0258084	-	neg	Organic acids and derivatives	Organic carbonic acids and derivatives	Ureas	189400	175700	191800	207000	189800	181900	59720	57960	72160	61120	52250	53040
neg_4898	3-(4-Methylsulfonylphenyl)-4-phenyl-5-trifluoromethylisoxazole	-	HMDB0250069	-	neg	Benzenoids	Benzene and substituted derivatives	Benzenesulfonyl compounds	27200	26150	24050	25320	42780	37000	12820	10740	15010	10360	13380	14170
neg_49	Formycin b	-	HMDB0252449	-	neg	Organic oxygen compounds	Organooxygen compounds	Carbohydrates and carbohydrate conjugates	141100	131300	12470	11290	34810	31250	1515000	1587000	1977000	1888000	1827000	1884000
neg_4904	Hydroxyprolyl-Tyrosine	-	HMDB0028875	-	neg	Organic acids and derivatives	Carboxylic acids and derivatives	Amino acids, peptides, and analogues	1272	3394	0	1621	3241	1882	20430	19570	28240	23370	22030	23880
neg_4908	PZ-Peptide	-	HMDB0257011	-	neg	Organic acids and derivatives	Carboxylic acids and derivatives	Amino acids, peptides, and analogues	257200	238100	271200	279600	293400	277300	51630	46990	45790	58130	48560	42540
neg_4911	Tryptophyl-Proline	-	HMDB0029091	-	neg	Organic acids and derivatives	Carboxylic acids and derivatives	Amino acids, peptides, and analogues	681300	673700	673900	675800	942100	902800	873000	842500	906100	899100	874400	876700
neg_4932	2-Hydroxybenzaldehyde	map01100	HMDB0034170	C06202	neg	Organic oxygen compounds	Organooxygen compounds	Carbonyl compounds	436700	409300	414000	407800	407400	384000	391900	385700	404000	398000	387300	403300
neg_4938	Glucitol-lysine	-	HMDB0252764	-	neg	Organic acids and derivatives	Carboxylic acids and derivatives	Amino acids, peptides, and analogues	56910	61810	60960	59870	60020	67140	58610	62300	52130	62810	68600	62060
neg_4939	Phenylalanylleucine	-	HMDB0253025	-	neg	Organic acids and derivatives	Carboxylic acids and derivatives	Amino acids, peptides, and analogues	574000	561100	546600	545000	582600	582100	545500	535300	531100	550400	580400	589700
neg_4946	Tryptophyl-Methionine	-	HMDB0029089	-	neg	Organic acids and derivatives	Carboxylic acids and derivatives	Amino acids, peptides, and analogues	71250	67710	67250	65820	67600	60990	72470	64930	59750	63520	72810	66430
neg_4956	Methionyl-Phenylalanine	-	HMDB0028980	-	neg	Organic acids and derivatives	Carboxylic acids and derivatives	Amino acids, peptides, and analogues	14270	15630	15500	15710	60060	58880	119200	108900	123900	126800	127500	132600
neg_4957	Phenylpyruvic Acid	map01100;map01210;map00470;map01230;map00360;map00400	PW_C000131;HMDB0304081;HMDB0000205;MJDBOTE0000608	C00166	neg	Benzenoids	Benzene and substituted derivatives	Phenylpyruvic acid derivatives	86740	85430	81050	78860	77150	72580	75760	80470	82340	79780	83520	83210
neg_4959	2-Benzothiazolsulfonic Acid	-	-	-	neg	-	-	-	28390	29180	29310	27020	28890	27860	29320	27040	27870	29420	31250	29370
neg_4968	Debenzoylzucchini factor B	-	HMDB0037102	-	neg	Lipids and lipid-like molecules	Prenol lipids	Triterpenoids	11010	11010	9915	12710	8415	8557	13500	6187	12010	8757	11150	9607
neg_4973	1,4-Benzothiazine-O-quinonimine	-	HMDB0012491	-	neg	Organoheterocyclic compounds	Benzothiazines	Not Available	41730	35700	39640	43640	38080	38830	37820	31710	36490	35750	34830	32510
neg_4979	18-oxo-oleate	-	HMDB0304034	-	neg	Lipids and lipid-like molecules	Fatty Acyls	Lineolic acids and derivatives	354100	340300	204200	215100	558900	538100	569900	568900	614700	597100	536000	548900
neg_4981	Tryptophyl-Tyrosine	-	HMDB0029095	-	neg	Organic acids and derivatives	Carboxylic acids and derivatives	Amino acids, peptides, and analogues	137900	134500	126500	126800	124600	121700	58540	55420	62350	57400	69590	64940
neg_501	Ambamustine	-	HMDB0248278	-	neg	Organic acids and derivatives	Carboxylic acids and derivatives	Amino acids, peptides, and analogues	393400	358100	432400	397400	270200	293800	262800	256600	267000	236100	243200	261100
neg_5072	(R)-2-Hydroxy-2H-1,4-benzoxazin-3(4H)-one	map01100	HMDB0038318	C15769	neg	Organoheterocyclic compounds	Benzoxazines	Benzoxazinones	9935	9575	9721	9420	8377	8588	8888	7990	9537	8032	9117	8268
neg_5073	DL-Allylglycine	-	HMDB0251510	-	neg	Organic acids and derivatives	Carboxylic acids and derivatives	Amino acids, peptides, and analogues	150000	135200	168800	165500	276300	250000	93560	89640	83970	84140	81770	81570
neg_5078	2'-Deoxyguanosine 5'-monophosphate	map01100;map01232;map00230	HMDB0001044;PW_C000822	C00362	neg	Nucleosides, nucleotides, and analogues	Purine nucleotides	Purine deoxyribonucleotides	7892	8271	6977	6432	55760	52100	23930	21580	22580	21760	24120	26450
neg_5092	(+/-)-Tryptophan	-	HMDB0030396	C00806	neg	Organoheterocyclic compounds	Indoles and derivatives	Indolyl carboxylic acids and derivatives	971.4	2602	3003	3202	10250	11390	36130	33650	33490	33010	33440	34950
neg_5093	[(3R,4S)-1,1-Difluoro-3-(hexadecanoylamino)-4-hydroxy-4-phenylbutyl]phosphonic acid	-	HMDB0258345	-	neg	Lipids and lipid-like molecules	Fatty Acyls	Fatty amides	198300	193900	229700	220500	416400	401700	3672	2850	2523	4829	3846	0
neg_5101	N-[(3s)-2-Oxotetrahydrofuran-3-Yl]butanamide	-	HMDB0247190	-	neg	Organic acids and derivatives	Carboxylic acids and derivatives	Amino acids, peptides, and analogues	44220	43100	36420	33760	37260	37990	29990	29620	35820	31370	28360	28460
neg_5119	Imazamox	-	HMDB0253404	C18598	neg	Organic acids and derivatives	Carboxylic acids and derivatives	Amino acids, peptides, and analogues	78410	72150	80320	80900	142100	139800	145200	144400	145800	140400	149300	153100
neg_5120	Cercosporamide	-	HMDB0249817	-	neg	Benzenoids	Benzene and substituted derivatives	Benzoic acids and derivatives	3639	2822	4573	1886	3678	11130	0	2085	771.5	1541	1728	0
neg_5133	6-n-Octylaminouracil	-	HMDB0247103	-	neg	Organoheterocyclic compounds	Diazines	Pyrimidines and pyrimidine derivatives	777000	771200	530200	526400	1556000	1535000	2340000	2287000	2269000	2229000	2204000	2227000
neg_5135	Alpha-Santalyl phenylacetate	-	HMDB0037210	-	neg	Lipids and lipid-like molecules	Prenol lipids	Sesquiterpenoids	43560	42220	34420	33310	59430	68040	18920	21240	24130	19130	22770	22910
neg_5136	Valyl-prolyl-glycyl-valyl-glycine	-	HMDB0259877	-	neg	Organic acids and derivatives	Carboxylic acids and derivatives	Amino acids, peptides, and analogues	169900	160800	173400	171400	166900	179000	4909	3292	2919	2660	0	26.49
neg_5144	Glycyl-Tryptophan	-	HMDB0028852	-	neg	Organic acids and derivatives	Carboxylic acids and derivatives	Amino acids, peptides, and analogues	2842000	2795000	2956000	2959000	2850000	2757000	1525000	1494000	1502000	1472000	1500000	1517000
neg_5147	Leucylleucine	-	HMDB0254039;HMDB0028933	C11332	neg	Organic acids and derivatives	Carboxylic acids and derivatives	Amino acids, peptides, and analogues	2443000	2395000	2436000	2423000	3701000	3556000	1436000	1404000	1464000	1439000	1450000	1492000
neg_5154	Phe Tyr	-	-	-	neg	-	-	-	265000	274900	236500	236400	312400	299500	313000	299900	320100	306100	320800	321800
neg_5165	2-Aminobenzamide	-	HMDB0033947	C17512	neg	Benzenoids	Benzene and substituted derivatives	Benzoic acids and derivatives	228700	232200	237400	239200	223500	226700	297200	284200	296400	287700	300500	300800
neg_5176	4-(2-((7-Amino-2-(furan-2-yl)-[1,2,4]triazolo[1,5-a][1,3,5]triazin-5-yl)amino)ethyl)phenol	-	HMDB0244568	-	neg	Organoheterocyclic compounds	Triazines	Aminotriazines	55300	54270	52050	54980	106800	102600	62490	67970	66450	61810	68660	73030
neg_5178	Glycochenodeoxycholic acid 3-glucuronide	map01100;map00040;map00053;map01240	HMDB0002579;LMST05010048	C03033	neg	Lipids and lipid-like molecules	Steroids and steroid derivatives	Steroidal glycosides	3619	11840	6071	3390	3967	7098	241800	233700	199900	187200	162100	155800
neg_5186	L-alpha-Amino-1H-pyrrole-1-hexanoic acid	-	HMDB0040551	-	neg	Organic acids and derivatives	Carboxylic acids and derivatives	Amino acids, peptides, and analogues	16670	15410	12500	13280	20430	17650	18160	21240	21300	21520	18760	17520
neg_5207	Tetraxetan	-	HMDB0251592	-	neg	Organic acids and derivatives	Carboxylic acids and derivatives	Tetracarboxylic acids and derivatives	215300	211000	245000	246400	256200	236600	61130	60000	61440	59830	52290	52650
neg_5209	4-Pyridoxic Acid	map01100;map00750	HMDB0000017;PW_C000011	C00847	neg	Organoheterocyclic compounds	Pyridines and derivatives	Pyridinecarboxylic acids and derivatives	3531	3594	2601	2444	3376	2296	2582	2712	2841	2520	3424	3193
neg_5222	DIPROTIN B	-	-	-	neg	-	-	-	216000	200500	134500	133300	368800	359600	408200	388900	431900	417700	392900	407600
neg_5228	Sorbitan laurate	-	HMDB0029885;LMFA07011017	-	neg	Lipids and lipid-like molecules	Fatty Acyls	Fatty acid esters	36740	35700	42430	43580	41970	40420	209300	202500	212600	204200	188800	197300
neg_5247	S-Farnesyl cysteine	map00900	HMDB0011627;HMDB0257400	C19691	neg	Lipids and lipid-like molecules	Prenol lipids	Sesquiterpenoids	269400	265600	246900	248300	281900	263400	15090	13470	14210	14570	16360	15540
neg_5267	Dihydroneopine	-	HMDB0250396	-	neg	Alkaloids and derivatives	Morphinans	Not Available	6571	7664	4020	5049	7693	7302	3116	5905	8985	7378	9098	9186
neg_5274	Inolitazone	-	HMDB0253489	-	neg	Organic oxygen compounds	Organooxygen compounds	Ethers	156500	150100	144200	150200	207800	197500	412000	394600	379400	373400	375600	390600
neg_5279	O-Methylcorypalline	-	HMDB0029370	-	neg	Organoheterocyclic compounds	Tetrahydroisoquinolines	Not Available	131600	125200	152100	161700	118500	114600	0	1914	7002	5826	0	1707
neg_5289	Prolyl-Lysine	-	HMDB0029022	-	neg	Organic acids and derivatives	Carboxylic acids and derivatives	Amino acids, peptides, and analogues	88620	90890	82480	84550	80480	83210	74380	77660	76930	80360	75920	77190
neg_5295	(2R)-2-Acetyl-1-[(2S)-2-[acetyl-[(2S)-2-[[(2S)-2-amino-3-hydroxypropanoyl]amino]-3-carboxypropanoyl]amino]-6-aminohexanoyl]pyrrolidine-2-carboxylic acid	-	HMDB0260128	-	neg	Organic acids and derivatives	Peptidomimetics	Hybrid peptides	658400	609100	642000	652100	491700	491100	33600	38460	37870	37230	34390	39230
neg_53	5'-Hydroxycastavinol	-	HMDB0029813	-	neg	Phenylpropanoids and polyketides	Flavonoids	Flavans	1277000	1188000	1366000	1249000	979800	943800	781900	757500	785800	820200	754500	784100
neg_5320	Carlliiionaln	-	HMDB0249679	-	neg	Organoheterocyclic compounds	Lactams	Beta lactams	80840	74330	72250	66330	61350	56610	72860	74250	71520	65790	66810	69440
neg_5329	Clomesone	-	HMDB0250349	-	neg	Organic acids and derivatives	Organic sulfonic acids and derivatives	Organosulfonic acids and derivatives	142700	137100	148200	126800	112600	105600	128700	134300	117400	116800	115600	120800
neg_5342	Alanylproline	-	HMDB0028695	-	neg	Organic acids and derivatives	Carboxylic acids and derivatives	Amino acids, peptides, and analogues	91600	78110	102100	94960	113200	125200	4459	9740	3696	4935	6388	6057
neg_5355	2-Hydroxy-3-Methylbutyric Acid	-	LMFA01050478;HMDB0000407;MJDBOTE0000595	-	neg	Lipids and lipid-like molecules	Fatty Acyls	Fatty acids and conjugates	25350	25450	24100	23450	23940	22830	25960	27030	26050	25840	26580	27530
neg_5357	Deoxyribonucleic acid	map01100;map00240;map00230	HMDB0247632	C00039	neg	Organic oxygen compounds	Organooxygen compounds	Carbohydrates and carbohydrate conjugates	176100	166800	170200	171500	288600	290300	260000	260900	235100	250800	224900	260100
neg_5359	Mitragynine	-	HMDB0041933	C09226	neg	Benzenoids	Benzene and substituted derivatives	Phenylpropanes	872900	908300	860200	875500	844200	849400	342500	327600	335600	354800	290100	301000
neg_5360	Dilept	-	HMDB0251364	-	neg	Organic acids and derivatives	Carboxylic acids and derivatives	Amino acids, peptides, and analogues	66270	70220	68580	72070	65550	56390	164800	152500	155900	155900	151800	148800
neg_5368	Inosine 2',3'-cyclic phosphate	map01100;map00860	HMDB0011680	C05768	neg	Organoheterocyclic compounds	Tetrapyrroles and derivatives	Porphyrins	58260	50270	56320	47180	36440	36580	42780	44740	40000	40140	38970	36910
neg_5372	N-(3-acetamidopropyl)pyrrolidin-2-one	-	HMDB0061384	-	neg	Organoheterocyclic compounds	Pyrrolidines	N-alkylpyrrolidines	64070	65050	66180	63710	66410	66660	70630	72210	71420	71650	70500	74080
neg_5374	Eptifibatide	-	HMDB0251895	-	neg	Organic acids and derivatives	Carboxylic acids and derivatives	Amino acids, peptides, and analogues	351600	347800	370500	423900	224300	194200	146700	136600	151900	141300	160200	135700
neg_538	Phenylalanyl-Glycine	-	HMDB0304788;HMDB0028995	-	neg	Organic acids and derivatives	Carboxylic acids and derivatives	Amino acids, peptides, and analogues	2681000	2623000	2458000	2391000	2515000	2464000	2118000	2043000	2153000	2098000	2060000	2119000
neg_5381	Sulprostone	-	-	-	neg	-	-	-	119000	108800	140900	153700	283300	281200	0	2656	4622	2702	2201	3876
neg_5383	Iodoazomycin arabinoside	-	HMDB0253520	-	neg	Organic oxygen compounds	Organooxygen compounds	Carbohydrates and carbohydrate conjugates	14900	16090	7553	10070	8271	4754	5187	1676	2763	4637	0	4495
neg_5388	1-Hydroxyanthraquinone	-	HMDB0243898	C02980	neg	Benzenoids	Anthracenes	Anthraquinones	30320	30420	33510	32990	26140	21040	20060	19550	18040	17970	18580	17560
neg_5390	L-Tryptophan	map01100;map00970;map01240;map01210;map01230;map00260;map00400;map00380	HMDB0000929;PW_C000741;MJDBOTE0000426	C00078	neg	Organoheterocyclic compounds	Indoles and derivatives	Indolyl carboxylic acids and derivatives	1696000	1623000	1547000	1681000	1357000	1327000	1204000	1133000	1135000	1167000	1144000	1180000
neg_5393	P-Octopamine	map04080	HMDB0004825	C04227	neg	Benzenoids	Phenols	1-hydroxy-2-unsubstituted benzenoids	1077000	1025000	1013000	1056000	512300	489400	191800	180700	186800	180000	173800	195400
neg_5406	Leucylproline	-	HMDB0011175	-	neg	Organic acids and derivatives	Carboxylic acids and derivatives	Amino acids, peptides, and analogues	11010000	10790000	10600000	10510000	14670000	14350000	12470000	12320000	12710000	12200000	12280000	12470000
neg_5407	2-Oxa-4,7,12-triazatridecan-13-oic acid, 9-hydroxy-5-(1-methylethyl)-3,6-dioxo-8,11-bis(phenylmethyl)-1-(2-pyridinyl)-, 3-pyridinylmethyl ester, (5S,8S,9S,11S)-	-	HMDB0244627	-	neg	Organic acids and derivatives	Carboxylic acids and derivatives	Amino acids, peptides, and analogues	9221	10110	12300	10690	9018	7702	6725	4604	11150	2796	7704	7641
neg_5410	Leucyl-Methionine	-	HMDB0028935	-	neg	Organic acids and derivatives	Carboxylic acids and derivatives	Amino acids, peptides, and analogues	666900	665100	683900	686700	1568000	1531000	782000	773000	832600	785100	855600	903400
neg_5415	Pelargonidin 3-arabinoside	-	LMPK12010089;HMDB0301663	-	neg	Phenylpropanoids and polyketides	Flavonoids	Flavonoid glycosides	48320	47130	45810	41340	70200	71470	54950	53570	62560	62250	55920	58310
neg_5419	Glycyl-Phenylalanine	-	HMDB0028848	-	neg	Organic acids and derivatives	Carboxylic acids and derivatives	Amino acids, peptides, and analogues	1599000	1583000	1627000	1595000	1614000	1578000	1554000	1539000	1582000	1553000	1586000	1642000
neg_5432	Glutaminylphenylalanine	-	HMDB0028804	-	neg	Organic acids and derivatives	Carboxylic acids and derivatives	Amino acids, peptides, and analogues	607900	608200	584700	567700	802000	789600	809900	804100	856300	818300	888200	905800
neg_5458	Ergokryptine	-	HMDB0248211	-	neg	Alkaloids and derivatives	Ergoline and derivatives	Lysergic acids and derivatives	289200	281400	298400	301200	254100	211300	28460	31020	34100	41150	34800	40970
neg_5462	6-Methylthiopurine ribonucleoside	-	HMDB0247092	-	neg	Nucleosides, nucleotides, and analogues	Purine nucleotides	Purine ribonucleotides	246400	232500	229000	228900	187600	180600	139200	144200	159700	164300	155200	152600
neg_5465	5-Taurinomethyl-2-thiouridine	-	HMDB0011610	-	neg	Nucleosides, nucleotides, and analogues	Pyrimidine nucleosides	Not Available	340800	310900	339700	331000	333900	328100	242300	224400	254600	261000	241600	243800
neg_5468	O-Demethylmetoprolol	-	HMDB0255850	-	neg	Benzenoids	Phenols	Tyrosols and derivatives	268500	264700	249500	263900	261600	260400	80510	89410	86400	84450	79730	79790
neg_5476	Tryptophyl-Glutamate	-	HMDB0029082	-	neg	Organic acids and derivatives	Carboxylic acids and derivatives	Amino acids, peptides, and analogues	1068000	1051000	1048000	1045000	1049000	1015000	685100	677600	653700	631900	658200	678300
neg_5478	Furanodienone	-	HMDB0036768	C16960	neg	Lipids and lipid-like molecules	Prenol lipids	Sesquiterpenoids	2494000	2426000	2438000	2445000	3455000	3379000	2605000	2570000	2657000	2553000	2545000	2633000
neg_5483	Fructosyl-lysine	-	HMDB0242138;HMDB0034879;HMDB0252495	C16488	neg	Organic acids and derivatives	Carboxylic acids and derivatives	Amino acids, peptides, and analogues	59920	62170	53300	47150	47820	47370	31340	31560	36580	29310	30640	33220
neg_55	L-Phenylalanine	map01100;map02010;map01210;map00470;map01230;map00360;map00970;map00400	PW_C000104;HMDB0000159;HMDB0250791;MJDBAA00000196	C00079	neg	Organic acids and derivatives	Carboxylic acids and derivatives	Amino acids, peptides, and analogues	1889000	1815000	1978000	2037000	1816000	1769000	1698000	1696000	1729000	1639000	1646000	1591000
neg_5517	DN-isobutylamide	-	HMDB0251551	-	neg	Organic acids and derivatives	Carboxylic acids and derivatives	Amino acids, peptides, and analogues	257200	260200	253500	259700	200100	211000	0	333.4	92.03	606.2	247.4	0
neg_554	Calamin	-	HMDB0038143	-	neg	Organoheterocyclic compounds	Diazines	Pyrazines	77750	74590	81030	73630	50050	40620	21040	36730	34500	35480	26840	27680
neg_5540	Skimmin	-	HMDB0258334	-	neg	Phenylpropanoids and polyketides	Coumarins and derivatives	Coumarin glycosides	150800	155100	181600	181800	398600	396500	511000	487800	496900	470100	475300	477400
neg_5556	Pegnivacogin	-	HMDB0256202	-	neg	Organic acids and derivatives	Carboxylic acids and derivatives	Amino acids, peptides, and analogues	470000	468800	522800	533500	520600	509500	142300	123800	143900	143900	132300	121600
neg_5563	Cucurbitacin B	-	HMDB0034927;LMST01010104	C08794	neg	Lipids and lipid-like molecules	Steroids and steroid derivatives	Cucurbitacins	209900	208600	189700	188100	199000	179900	704900	699700	771600	704700	652900	688500
neg_5565	Embutramide	-	HMDB0251769	-	neg	Benzenoids	Benzene and substituted derivatives	Phenylpropanes	1643000	1634000	1336000	1320000	2372000	2360000	3117000	3070000	3202000	3025000	2978000	3027000
neg_5566	Tryptophyl-Threonine	-	HMDB0029093	-	neg	Organic acids and derivatives	Carboxylic acids and derivatives	Amino acids, peptides, and analogues	60380	62130	60050	55850	59360	58140	63480	66420	69650	63680	70670	67150
neg_5569	N-Eicosapentaenoyl Histidine	-	HMDB0242072	-	neg	Not Available	Not Available	Not Available	660100	652700	733800	730000	719300	720400	535600	505700	612000	550800	516200	556100
neg_557	6-Hydroxy-8-methyl-8-azabicyclo[3.2.1]octan-3-yl 3-hydroxy-2-phenylpropanoate	-	HMDB0244793	-	neg	Alkaloids and derivatives	Tropane alkaloids	Not Available	253900	238300	269400	264800	256900	237300	195100	196800	208400	198200	196700	199000
neg_5590	Neopterin	map00790	HMDB0000845;PW_C000673;HMDB0000877;HMDB0000727	C05926	neg	Organoheterocyclic compounds	Pteridines and derivatives	Pterins and derivatives	8613	9262	8246	5848	19220	18150	184200	176100	173800	213000	173300	166800
neg_5596	Melatonin	map01100;map04080;map00380	PW_C001074;HMDB0001389;MJDBZSJ0000127	C01598	neg	Organoheterocyclic compounds	Indoles and derivatives	Indoles	984600	955200	960500	929000	1868000	1830000	2125000	2093000	2210000	2085000	2011000	2039000
neg_5620	5-(5-(2,6-Dichloro-4-(4,5-Dihydro-2-Oxazoly)phenoxy)pentyl)-3-Methyl Isoxazole	-	HMDB0259896	C06493	neg	Benzenoids	Benzene and substituted derivatives	Halobenzenes	45710	34500	33760	36320	36430	31120	23660	15060	23340	25470	25850	23490
neg_5628	Lobucavir	-	HMDB0254142	-	neg	Organoheterocyclic compounds	Imidazopyrimidines	Purines and purine derivatives	41330	38830	38440	37250	22420	27750	20460	21400	19680	21390	25240	21930
neg_5639	Ent-Copalyl diphosphate	map01100	HMDB0301826;LMPR0104030001	C06089	neg	Lipids and lipid-like molecules	Prenol lipids	Diterpenoids	132.2	2157	0	0	264.2	1530	5307	3494	4559	7756	3332	3312
neg_5650	Butaxamine	-	HMDB0249458	-	neg	Benzenoids	Benzene and substituted derivatives	Methoxybenzenes	167900	172800	121000	129800	273100	263600	133600	137100	142500	141500	123400	136100
neg_5656	5,7-Megastigmadien-9-ol glucoside	-	HMDB0041044	-	neg	Lipids and lipid-like molecules	Fatty Acyls	Fatty acyl glycosides	15670	15860	15570	15510	15370	17020	3715	3315	4619	5013	4874	4228
neg_5658	Tryptophyl-Serine	-	HMDB0029092	-	neg	Organic acids and derivatives	Carboxylic acids and derivatives	Amino acids, peptides, and analogues	81540	81710	79480	78110	77840	78150	105800	102100	104300	105900	99220	112500
neg_5666	Simmondsin	-	HMDB0030394	-	neg	Organic oxygen compounds	Organooxygen compounds	Carbohydrates and carbohydrate conjugates	32820	25910	8816	7245	6490	13630	30900	23000	23860	32110	15710	16960
neg_5671	Alanylisoleucine	-	HMDB0028690	-	neg	Organic acids and derivatives	Carboxylic acids and derivatives	Amino acids, peptides, and analogues	13320	14030	16070	19310	46330	44790	85120	83530	85670	83260	81620	85720
neg_5679	Gamma-Glutamyltyrosine	-	HMDB0011741	-	neg	Organic acids and derivatives	Carboxylic acids and derivatives	Amino acids, peptides, and analogues	0	2686	4588	2742	6472	3716	22240	14440	12650	15290	17180	10890
neg_5681	O-Cresol	map01100	HMDB0002055	C01542	neg	Benzenoids	Phenols	Cresols	0	324.8	396.2	191.1	1056	494.9	821.2	948.1	226.3	1020	978.8	673.1
neg_5683	Ochratoxin A	-	HMDB0029399	C09955	neg	Phenylpropanoids and polyketides	Ochratoxins and related substances	Not Available	23220	22420	30060	23500	62330	58890	136100	122700	139500	132600	130200	119500
neg_5684	Valyltyrosine	-	HMDB0029139	-	neg	Organic acids and derivatives	Carboxylic acids and derivatives	Amino acids, peptides, and analogues	502700	487600	517600	504600	1240000	1234000	2240000	2143000	2312000	2233000	2145000	2209000
neg_5696	Histidyltryptophan	-	HMDB0028896	-	neg	Organic acids and derivatives	Carboxylic acids and derivatives	Amino acids, peptides, and analogues	15020	16120	14990	20770	11990	10310	12740	9163	13390	17200	12200	14190
neg_57	2-(Acetylamino)-2-Deoxy-6-O-Sulfo-alpha-D-Glucopyranose	-	HMDB0244937	-	neg	Organic oxygen compounds	Organooxygen compounds	Carbohydrates and carbohydrate conjugates	367700	354600	388000	336800	671900	664900	803400	779100	826800	793100	745700	720300
neg_5724	Thr-Leu	-	HMDB0029065;HMDB0259044	-	neg	Organic acids and derivatives	Carboxylic acids and derivatives	Amino acids, peptides, and analogues	643700	650200	678300	646200	1202000	1206000	1293000	1287000	1354000	1294000	1239000	1281000
neg_5726	Gluten exorphin B4	-	HMDB0059794	-	neg	Organic acids and derivatives	Carboxylic acids and derivatives	Amino acids, peptides, and analogues	266900	270200	297900	289600	376900	372000	96690	93040	88500	91730	85550	97660
neg_574	Asparaginyl-Phenylalanine	-	HMDB0028738	-	neg	Organic acids and derivatives	Carboxylic acids and derivatives	Amino acids, peptides, and analogues	3074000	2993000	3019000	3004000	3106000	3088000	2342000	2292000	2447000	2387000	2367000	2438000
neg_5766	S-(1,2-Dichlorovinyl)-glutathione	map00980	HMDB0245614;HMDB0060504	C14868	neg	Organic acids and derivatives	Carboxylic acids and derivatives	Amino acids, peptides, and analogues	376200	374200	393000	374300	270500	275900	83400	84300	75700	78400	79510	77480
neg_5767	Galactosylhydroxylysine	-	HMDB0246151;HMDB0000600;HMDB0242167	C05547	neg	Benzenoids	Phenol ethers	Anisoles	94550	87790	98480	94100	65240	77020	14410	17870	19490	14670	20520	17950
neg_5775	Dihydromyricetin 3-rhamnoside	-	HMDB0303822	-	neg	Phenylpropanoids and polyketides	Flavonoids	Flavonoid glycosides	806400	787400	922900	864700	643300	614700	265300	268500	268300	254200	269200	272000
neg_5780	Tyr-Gly	-	HMDB0259337	-	neg	Organic acids and derivatives	Carboxylic acids and derivatives	Amino acids, peptides, and analogues	6837	6409	1175	3423	0	1385	23700	23570	24370	23850	17680	17050
neg_5785	S-Pyruvylglutathione	-	HMDB0257426	-	neg	Organic acids and derivatives	Carboxylic acids and derivatives	Amino acids, peptides, and analogues	237300	233400	241900	232900	332500	338300	167500	164000	171400	173800	150400	148800
neg_5788	Valylmethionine	-	HMDB0029133;HMDB0259742	-	neg	Organic acids and derivatives	Carboxylic acids and derivatives	Amino acids, peptides, and analogues	156300	156800	181200	170100	509500	529600	618000	647400	675000	656600	673800	672500
neg_5799	Dihydrocitrinone	-	HMDB0251297	-	neg	Benzenoids	Benzene and substituted derivatives	Benzoic acids and derivatives	165800	182000	201700	175700	404900	384200	343000	343200	337100	342500	328200	323100
neg_58	Aspartame	-	HMDB0001894;MJDBOTE0001640	C11045	neg	Organic acids and derivatives	Carboxylic acids and derivatives	Amino acids, peptides, and analogues	16170000	15930000	16900000	16970000	16330000	16270000	4263000	4206000	4090000	4011000	4040000	4111000
neg_5807	Daunorubicin	-	HMDB0014832;LMPK13050002;HMDB0255779	C01907	neg	Phenylpropanoids and polyketides	Anthracyclines	Not Available	62010	54360	53910	65820	39750	43320	5174	2970	4660	2688	6277	8152
neg_5813	2-(3,4-Dihydroxybenzoyloxy)-4,6-dihydroxybenzoate	-	HMDB0059651	C04524	neg	Phenylpropanoids and polyketides	Depsides and depsidones	Not Available	4640	5749	7234	2588	4266	2569	7537	6081	3706	3251	7134	5809
neg_5828	1-Methylguanosine	-	HMDB0001563	C04545	neg	Nucleosides, nucleotides, and analogues	Purine nucleosides	Not Available	12790	14810	5026	4844	6038	5505	11070	14190	14750	19030	17500	19070
neg_5830	Bursopoietin	-	HMDB0249448;HMDB0249447	-	neg	Organic acids and derivatives	Carboxylic acids and derivatives	Amino acids, peptides, and analogues	524000	519500	653500	651600	959000	960000	43520	42320	51430	45840	46780	44040
neg_5856	1-Hydroxytrimazosin	-	HMDB0243904	-	neg	Organoheterocyclic compounds	Diazinanes	Piperazines	198900	210900	234700	219900	324600	314800	231300	255000	244100	241600	240000	257200
neg_5858	Lignans	-	HMDB0031452;HMDB0254088	C10871	neg	Lignans, neolignans and related compounds	Lignan lactones	Podophyllotoxins	1995000	1882000	2246000	2037000	2144000	2120000	2056000	2050000	2067000	2105000	1954000	2012000
neg_5868	Glucoraphenin	-	HMDB0303665	C08420	neg	Organic oxygen compounds	Organooxygen compounds	Carbohydrates and carbohydrate conjugates	581100	479500	447800	442300	359100	328200	327800	329900	285000	283200	285800	270800
neg_5872	1-Aminocyclopropanecarboxylic acid	map01100;map00270	HMDB0036458	C01234	neg	Organic acids and derivatives	Carboxylic acids and derivatives	Amino acids, peptides, and analogues	108000	110000	117900	121500	126400	125200	91440	96230	97890	98750	94370	88980
neg_5884	Ampicillin	-	HMDB0014559;MJDBOTE0001553	C06574	neg	Organoheterocyclic compounds	Lactams	Beta lactams	216600	195600	246900	219900	166100	145200	173600	172500	178600	188200	179300	184500
neg_5898	Benomyl	-	HMDB0031767	C10896	neg	Organoheterocyclic compounds	Benzimidazoles	2-benzimidazolylcarbamic acid esters	8920	8744	1645	833.7	55530	52420	83570	84650	101400	93010	78970	84510
neg_5900	(3Z,5E,7E)-Decatrienoylcarnitine	-	HMDB0241124	-	neg	Lipids and lipid-like molecules	Fatty Acyls	Fatty acid esters	79540	82310	74610	79400	75760	79450	10790	11710	11570	13920	10130	13170
neg_5901	2-(7'-methylthio)heptylmalate	map01210	HMDB0304054	C17230	neg	Organic acids and derivatives	Hydroxy acids and derivatives	Medium-chain hydroxy acids and derivatives	87380	84600	75120	88280	191700	191900	206100	206300	207600	198200	199200	194500
neg_5910	Topiramate	-	HMDB0005034;MJDBOTE0001386	C07502	neg	Organoheterocyclic compounds	Dioxolopyrans	Not Available	780.7	1109	788.3	1786	820.2	1229	0	151.2	969.3	0	116	10.91
neg_5920	Chlorethylclonidine	-	HMDB0250114	-	neg	Benzenoids	Benzene and substituted derivatives	Halobenzenes	169200	161800	193400	151900	212600	201700	176700	196300	204300	196500	178700	194800
neg_593	5-Acetylamino-6-formylamino-3-methyluracil	map01100;map00232	HMDB0011105;PW_C006748	C16365	neg	Organoheterocyclic compounds	Diazines	Pyrimidines and pyrimidine derivatives	707000	691500	684700	685400	538500	528800	535500	503600	525600	515100	506800	535500
neg_5933	L-beta-aspartyl-L-phenylalanine	-	HMDB0011167	-	neg	Organic acids and derivatives	Peptidomimetics	Hybrid peptides	2879000	2947000	2668000	2831000	2999000	2911000	2356000	2403000	2234000	2223000	2141000	2250000
neg_5941	Adenylsuccinic acid	map01100;map00250;map01232;map00230;map01240	PW_C000413;HMDB0000536;HMDB0013204	C03794	neg	Benzenoids	Benzene and substituted derivatives	Biphenyls and derivatives	60980	58850	25010	22160	87990	85900	325700	338300	446300	439800	444800	468000
neg_5955	Nartograstim	-	HMDB0255464	-	neg	Organic acids and derivatives	Carboxylic acids and derivatives	Amino acids, peptides, and analogues	6778	11990	9800	15460	11390	14660	131.3	258.9	0	6.649	91.61	299.2
neg_5971	Alanine lactate pyruvate	-	HMDB0248105	-	neg	Organic acids and derivatives	Carboxylic acids and derivatives	Amino acids, peptides, and analogues	48510	31220	17680	22520	42580	29220	195100	190800	223800	234800	212600	204100
neg_5979	Oligoadenylate	-	HMDB0255951	-	neg	Nucleosides, nucleotides, and analogues	Purine nucleotides	Purine ribonucleotides	85230	90350	102700	108400	130300	150400	34330	31270	49420	50760	44010	44140
neg_598	Threonylphenylalanine	-	HMDB0029068	-	neg	Organic acids and derivatives	Carboxylic acids and derivatives	Amino acids, peptides, and analogues	1976000	2011000	1917000	1880000	3922000	3878000	3276000	3213000	3282000	3168000	3193000	3375000
neg_5981	Acetyl-Ser-Asp-Lys-Pro	-	HMDB0247929	-	neg	Organic acids and derivatives	Carboxylic acids and derivatives	Amino acids, peptides, and analogues	7363	9408	17200	9309	12740	19130	13600	5039	6595	10610	5885	8225
neg_5997	10-Hydroxy-3-methoxy-1,3,5,7-cadinatetraen-9-one	-	HMDB0036456	C09695	neg	Lipids and lipid-like molecules	Prenol lipids	Sesquiterpenoids	487000	493100	487300	496100	858200	849400	935000	920700	956000	942100	912800	928300
neg_5998	Deoxyguanosine	map01100;map02010;map01232;map00230	PW_C000058;HMDB0000085;MJDBOTE0000696	C00330	neg	Nucleosides, nucleotides, and analogues	Purine nucleosides	Purine 2''-deoxyribonucleosides	58590	57090	49590	49430	60390	61570	47560	46930	52330	49550	44710	45110
neg_60	Serylleucine	-	HMDB0029043	-	neg	Organic acids and derivatives	Carboxylic acids and derivatives	Amino acids, peptides, and analogues	6771000	6543000	6856000	6862000	10390000	10300000	10390000	10090000	10460000	10160000	9935000	9940000
neg_6019	Cmp-nana	map01100;map00520;map01250	HMDB0250377;HMDB0001176	C00128	neg	Nucleosides, nucleotides, and analogues	Pyrimidine nucleotides	Pyrimidine nucleotide sugars	403800	410600	503700	456100	635600	612100	695600	709200	756000	774300	820300	856300
neg_6026	IDP	map01100;map01232;map00230	HMDB0003335;PW_C001846	C00104	neg	Nucleosides, nucleotides, and analogues	Purine nucleotides	Purine ribonucleotides	44840	43600	25450	28950	40750	39500	110400	122600	149700	136600	150000	143600
neg_605	Asp-Phe	-	HMDB0000706	-	neg	Organic acids and derivatives	Carboxylic acids and derivatives	Amino acids, peptides, and analogues	31280	29850	41990	41410	83090	76250	372200	381100	305800	281000	313900	328100
neg_6066	2-Amino-3-methyl-1-pyrrolidin-1-YL-butan-1-one	-	HMDB0246938	-	neg	Organic acids and derivatives	Carboxylic acids and derivatives	Amino acids, peptides, and analogues	843700	832500	839500	825800	2811000	2733000	2886000	2871000	2934000	2832000	2815000	2836000
neg_6067	5-S-Cysteinyl-D-dopa	-	HMDB0244850	-	neg	Organic acids and derivatives	Carboxylic acids and derivatives	Amino acids, peptides, and analogues	10280	14030	12700	12680	66620	63670	66620	67660	66250	60280	58180	57870
neg_6082	N-Acetylglucosamine 6-sulfate	-	HMDB0000814	C04132	neg	Organic oxygen compounds	Organooxygen compounds	Carbohydrates and carbohydrate conjugates	115000	127400	112300	127000	143500	142600	80980	61190	76810	69370	57140	67940
neg_6085	Asparaginyl-Tyrosine	-	HMDB0028743	-	neg	Organic acids and derivatives	Carboxylic acids and derivatives	Amino acids, peptides, and analogues	99500	107200	112700	108600	116000	107400	163500	161900	175100	163500	176500	172700
neg_6088	Deoxyinosine	map01100;map02010;map01232;map00230	PW_C000050;HMDB0000071;MJDBOTE0001081	C05512	neg	Nucleosides, nucleotides, and analogues	Purine nucleosides	Purine 2''-deoxyribonucleosides	176900	174500	138200	143700	147800	152600	140100	142500	143800	134200	134200	136200
neg_6090	4-Methylaminorex	-	HMDB0246502	-	neg	Benzenoids	Benzene and substituted derivatives	Not Available	64190	64760	50120	47370	61980	58180	47860	43450	44550	40320	43800	45780
neg_6094	Neuraminic acid	-	HMDB0000830	C06469	neg	Lipids and lipid-like molecules	Fatty Acyls	Fatty acid esters	141100	137400	133100	131800	128200	126600	99400	99130	98250	93720	86800	92420
neg_61	Glutamylleucine	-	HMDB0028823	-	neg	Organic acids and derivatives	Carboxylic acids and derivatives	Amino acids, peptides, and analogues	1349000	1322000	1479000	1448000	3120000	3064000	4081000	4053000	4059000	3940000	3859000	3983000
neg_6114	Swertiajaponin	-	HMDB0030569;LMPK12111030	C10187	neg	Phenylpropanoids and polyketides	Flavonoids	Flavonoid glycosides	14050	14970	3481	1345	0	1308	294700	268900	317500	317400	287000	317600
neg_6129	Delphinidin 3-(6''-malonyl-glucoside)	-	HMDB0029247	C16301	neg	Phenylpropanoids and polyketides	Flavonoids	Flavonoid glycosides	8485	6639	0	2762	3525	10040	11860	10070	12060	13150	25320	26590
neg_6161	Hydroxytyrosol acetate sulphate	-	HMDB0253299	-	neg	Organic acids and derivatives	Peptidomimetics	Depsipeptides	280100	275300	192600	189700	270400	268300	433900	418700	456600	473500	507000	505000
neg_6166	Tetrahydrodipicolinate	map01100;map01230	HMDB0012289	C03972	neg	Organic acids and derivatives	Carboxylic acids and derivatives	Amino acids, peptides, and analogues	2394	1666	3262	3004	12830	7794	2583	2690	4851	2034	4512	6617
neg_6167	N2-(1-Carboxyethyl)-2'-deoxyguanosine	-	HMDB0249748	-	neg	Nucleosides, nucleotides, and analogues	Purine nucleosides	Purine 2''-deoxyribonucleosides	4728	5624	7665	390.9	454.7	2106	1268	635.4	1449	2730	4786	5073
neg_6172	Quercetin	map01100	LMPK12110004;HMDB0005794;MJDBOTE0001650	C00389	neg	Phenylpropanoids and polyketides	Flavonoids	Flavones	273400	278200	293700	292400	277700	266100	267400	251200	255000	269400	258000	242100
neg_6177	Cycloheximide	-	HMDB0250657	C06685	neg	Organoheterocyclic compounds	Piperidines	Piperidinones	498800	520500	528100	527100	816700	796900	685800	710800	701000	708200	683200	670400
neg_6184	3-Oxoadipic acid	map01100	HMDB0000398	C00846	neg	Organic acids and derivatives	Keto acids and derivatives	Medium-chain keto acids and derivatives	6859	8132	4462	3345	5736	4767	3543	5431	1753	5768	1520	2265
neg_619	FAD	map01100;map00740;map01240	PW_C000964;HMDB0252293;HMDB0001248	C00016	neg	Nucleosides, nucleotides, and analogues	Flavin nucleotides	Not Available	1200000	1120000	1089000	1120000	1103000	1069000	777800	716800	754200	644600	699600	746300
neg_6196	Adenosine 3'-monophosphate	map01100;map00230	HMDB0003540	C01367	neg	Nucleosides, nucleotides, and analogues	Ribonucleoside 3''-phosphates	Not Available	2410000	2394000	2204000	2151000	2852000	2759000	3389000	3306000	3494000	3502000	3925000	3936000
neg_6212	[(2R,3S,4R,5R)-5-(3-Carboxypyridin-1-ium-1-yl)-3,4-dihydroxy-tetrahydrofuran-2-yl]methyl hydrogen phosphate	-	HMDB0255441	-	neg	Nucleosides, nucleotides, and analogues	Pyridine nucleotides	Nicotinic acid nucleotides	113000	117100	100000	92950	75830	65240	23060	27650	18500	11570	6422	11230
neg_6220	Threonylmethionine	-	HMDB0029067	-	neg	Organic acids and derivatives	Carboxylic acids and derivatives	Amino acids, peptides, and analogues	371900	369500	395700	385800	690000	666500	390600	393400	380800	386600	378200	393100
neg_6237	Arginylleucine	-	HMDB0028713	-	neg	Organic acids and derivatives	Carboxylic acids and derivatives	Amino acids, peptides, and analogues	2933000	2920000	3015000	2920000	2807000	2703000	2156000	2132000	2200000	2203000	2106000	2140000
neg_6240	Alpha-AMINO-3-HYDROXY-5-METHYL-4-ISOXAZOLEPROPIONIC ACID	-	HMDB0248356	C13672	neg	Organic acids and derivatives	Carboxylic acids and derivatives	Amino acids, peptides, and analogues	876100	871700	950900	934600	888200	858600	491900	521000	517100	498700	501700	529800
neg_6242	Asparaginyl-Proline	-	HMDB0028739	-	neg	Organic acids and derivatives	Carboxylic acids and derivatives	Amino acids, peptides, and analogues	2294	2229	1376	1931	2852	3936	3808	3641	1827	3711	4616	1747
neg_6250	S-Adenosyl-L-homocysteine	map01100;map00270;map01230;map01240	HMDB0000939	C00021	neg	Organoheterocyclic compounds	Lactones	Gamma butyrolactones	307200	294700	328900	310100	315600	294900	310700	313300	309900	295600	309400	316800
neg_6252	Alanylmethionine	-	HMDB0028693	-	neg	Organic acids and derivatives	Carboxylic acids and derivatives	Amino acids, peptides, and analogues	357800	342200	373500	362600	788600	750500	588000	594300	588800	591700	601400	617700
neg_6259	Threoninyl-Valine	-	HMDB0304791;HMDB0029074	-	neg	Organic acids and derivatives	Carboxylic acids and derivatives	Amino acids, peptides, and analogues	88760	96200	96690	101900	89450	91710	77330	88460	92030	87860	88260	82760
neg_6278	Xylenol orange	-	HMDB0259939	-	neg	Organic acids and derivatives	Carboxylic acids and derivatives	Tetracarboxylic acids and derivatives	28930	34140	12630	10940	17040	28200	49770	47660	45200	53560	103900	89990
neg_629	Flufenacet	-	HMDB0252330	C18731	neg	Benzenoids	Benzene and substituted derivatives	Anilides	133300	127800	113700	105900	141300	137900	62210	49970	56400	66160	64940	66120
neg_6291	1-alkyl-2-acylglycerophosphoethanolamine	map00565;map01100	HMDB0062185	C04475	neg	Lipids and lipid-like molecules	Glycerophospholipids	Glycerophosphoethanolamines	103300	94180	91640	85490	80770	85180	107000	94750	85250	97500	83770	86440
neg_6297	Gaboxadol	-	HMDB0252570	C13693	neg	Organic nitrogen compounds	Organonitrogen compounds	Amines	218500	221400	247900	232500	214300	201300	217900	216600	223500	215900	212500	206700
neg_630	17-Aminogeldanamycin	-	HMDB0259661	-	neg	Phenylpropanoids and polyketides	Macrolactams	Not Available	1213000	1179000	1163000	1169000	1246000	1237000	19790	17730	18120	18400	20810	20660
neg_6301	Ginkgolide A	-	LMPR0104540001;HMDB0036862;MJDBOTE0001317	C07601	neg	Lipids and lipid-like molecules	Prenol lipids	Sesquiterpenoids	701100	721200	771500	775800	964700	917900	922500	938100	913200	920600	871800	909500
neg_6303	Glycyl-Methionine	-	HMDB0028847	-	neg	Organic acids and derivatives	Carboxylic acids and derivatives	Amino acids, peptides, and analogues	1322000	1297000	1409000	1390000	1256000	1184000	622400	634200	647900	638300	636600	640100
neg_6309	Atractylodin	-	HMDB0248710	C16918	neg	Organoheterocyclic compounds	Heteroaromatic compounds	Not Available	46.25	53.52	80.14	107.9	39.55	65.37	39.63	50.54	25.86	39.21	66.12	35.14
neg_6328	Glucoraphanin	-	HMDB0038404	C08419	neg	Organic oxygen compounds	Organooxygen compounds	Carbohydrates and carbohydrate conjugates	143500	146400	165700	161100	173900	160400	186900	175200	192300	188000	182900	172300
neg_6332	4-Oxo-L-proline	-	HMDB0304793;HMDB0246561	C01877	neg	Organic acids and derivatives	Carboxylic acids and derivatives	Amino acids, peptides, and analogues	162700	159000	152100	150700	137900	135500	167200	161500	177300	173500	170900	169000
neg_6336	Baohuoside I	-	HMDB0248860	-	neg	Phenylpropanoids and polyketides	Flavonoids	Flavonoid glycosides	997100	1002000	1052000	1089000	781900	763900	536800	525500	506900	541900	532900	574900
neg_6339	5'-Guanylic Acid	map01100;map01232;map00230;map04744	HMDB0001397;MJDBOTE0000666	C00144	neg	Nucleosides, nucleotides, and analogues	Purine nucleotides	Purine ribonucleotides	2136000	2141000	2643000	2617000	3772000	3616000	6068000	6013000	6710000	6557000	7665000	7750000
neg_6342	Pipecolic acid betaine	-	HMDB0033433;HMDB0304559;HMDB0304552	C08283	neg	Organic acids and derivatives	Carboxylic acids and derivatives	Amino acids, peptides, and analogues	938800	976600	979000	974500	800300	735800	655100	644700	636900	660600	632100	658800
neg_6354	N-(N-(3-Amino-3-carboxypropyl)-3-amino-3-carboxypropyl)azetidine-2-carboxylic acid	-	HMDB0255025	-	neg	Organic acids and derivatives	Carboxylic acids and derivatives	Amino acids, peptides, and analogues	348900	341000	343000	327400	657100	623000	783100	753500	785000	762000	694600	699100
neg_6363	Pretyrosine	map01100;map00400;map01230	HMDB0304809	C00826	neg	Organic acids and derivatives	Carboxylic acids and derivatives	Amino acids, peptides, and analogues	125300	130000	137000	132500	110100	100000	102900	99780	112300	106000	98150	96510
neg_6366	Hydroxyprolyl-Lysine	-	HMDB0028868	-	neg	Organic acids and derivatives	Carboxylic acids and derivatives	Amino acids, peptides, and analogues	12680000	12670000	13350000	13200000	15850000	15130000	9076000	9110000	9713000	9535000	9327000	9412000
neg_6367	Threonylleucine	-	HMDB0029065	-	neg	Organic acids and derivatives	Carboxylic acids and derivatives	Amino acids, peptides, and analogues	8425000	8357000	8927000	8744000	8798000	8282000	5298000	5321000	5558000	5437000	5287000	5382000
neg_6368	Ethyl hydrogen fumarate	-	HMDB0040207;LMFA07010876	-	neg	Lipids and lipid-like molecules	Fatty Acyls	Fatty acid esters	211200	212600	237000	239900	214200	199300	174600	175200	171200	165300	166300	166400
neg_6378	Asparaginyl-Methionine	-	HMDB0028737	-	neg	Organic acids and derivatives	Carboxylic acids and derivatives	Amino acids, peptides, and analogues	652100	640000	689700	687900	836500	778400	445700	464100	489300	467700	459700	474100
neg_6382	L-Theanine	-	HMDB0034365	C01047	neg	Organic acids and derivatives	Carboxylic acids and derivatives	Amino acids, peptides, and analogues	3534000	3574000	3894000	3810000	3418000	3295000	2747000	2747000	2824000	2751000	2692000	2691000
neg_6388	Leucyl-Asparagine	-	HMDB0028924	-	neg	Organic acids and derivatives	Carboxylic acids and derivatives	Amino acids, peptides, and analogues	1283000	1278000	1298000	1248000	1674000	1557000	1176000	1210000	1277000	1243000	1145000	1169000
neg_6389	Methionyl-Serine	-	HMDB0028982	-	neg	Organic acids and derivatives	Carboxylic acids and derivatives	Amino acids, peptides, and analogues	604700	606000	656500	641200	820800	768800	454900	439500	457000	449200	459100	453400
neg_6390	Equol 7-O-glucuronide	-	HMDB0041732	-	neg	Phenylpropanoids and polyketides	Flavonoids	Flavonoid glycosides	85900	103000	94810	98440	160200	163100	172300	169600	162600	162300	152700	163500
neg_6394	(1S,2S,3S,4R)-3-(1-Acetamido-2-ethylbutyl)-4-(diaminomethylideneamino)-2-hydroxycyclopentane-1-carboxylic acid	-	HMDB0242447	-	neg	Organic acids and derivatives	Carboxylic acids and derivatives	Amino acids, peptides, and analogues	374500	375500	363000	362600	421500	401400	332500	329900	403400	380500	345300	357900
neg_6398	2-(2-Chlorophenyl)-2-(6,7-dihydro-4H-thieno[3,2-c]pyridin-5-yl)propanedioic acid	-	HMDB0257750	-	neg	Organic acids and derivatives	Carboxylic acids and derivatives	Amino acids, peptides, and analogues	130500	128000	87590	81190	66270	72040	142300	139800	137900	153500	153300	155500
neg_640	Pantetheine	map01100;map00770	PW_C001887;HMDB0003426	C00831	neg	Organic acids and derivatives	Carboxylic acids and derivatives	Amino acids, peptides, and analogues	6796	5555	12220	11330	35700	34640	358600	361200	407900	391500	353400	369200
neg_6403	Oxypurinol	-	HMDB0000786	C07599	neg	Organoheterocyclic compounds	Imidazopyrimidines	Purines and purine derivatives	327800	320000	124200	116700	114900	105800	165000	153400	174700	165100	154500	149500
neg_641	Gamma-Glu-Leu	-	HMDB0011171	-	neg	Organic acids and derivatives	Carboxylic acids and derivatives	Amino acids, peptides, and analogues	115500	112900	115100	124800	229300	226100	438800	428900	441100	426700	432300	438200
neg_6421	Islatravir	-	HMDB0253596	-	neg	Organoheterocyclic compounds	Imidazopyrimidines	Purines and purine derivatives	1477000	1506000	1523000	1560000	1641000	1556000	1126000	1146000	1224000	1203000	1163000	1180000
neg_6434	Lysylleucine	-	HMDB0028955	-	neg	Organic acids and derivatives	Carboxylic acids and derivatives	Amino acids, peptides, and analogues	912600	897200	949900	920700	851000	827400	779300	752300	743700	774100	746800	747400
neg_644	N-Acetyl-DL-methionine	-	-	-	neg	-	-	-	126900	123900	103700	99000	132300	125400	308100	300600	325200	317700	352000	363800
neg_6444	Isoleucyl-Serine	-	HMDB0028916	-	neg	Organic acids and derivatives	Carboxylic acids and derivatives	Amino acids, peptides, and analogues	7552000	7510000	7788000	7593000	10210000	9828000	7784000	7663000	8092000	8017000	7769000	7784000
neg_6470	Deoxyadenosine monophosphate	map01100;map01232;map00230	HMDB0000905;PW_C000724	C00360	neg	Nucleosides, nucleotides, and analogues	Purine nucleotides	Purine deoxyribonucleotides	83090	90960	100900	98210	57610	63090	6031	494.7	3105	4057	4775	4680
neg_6477	Uridine-5'-Monophosphate	map00240;map01100;map01232;map01240	HMDB0000288;MJDBOTE0000717	C00105	neg	Nucleosides, nucleotides, and analogues	Pyrimidine nucleotides	Pyrimidine ribonucleotides	7228000	6942000	7633000	7611000	8654000	8431000	9450000	9207000	10100000	10110000	10990000	11110000
neg_6507	Thiamine pyrophosphate	map01100;map00280;map01240;map00730;map00620;map00010;map00020;map00640	HMDB0001372;PW_C001060	C00068	neg	Organoheterocyclic compounds	Diazines	Pyrimidines and pyrimidine derivatives	116300	118400	197100	189800	171600	180400	38390	39070	66110	58070	59370	71380
neg_651	Violacein	map01100	HMDB0259831	C21136	neg	Organoheterocyclic compounds	Indoles and derivatives	Hydroxyindoles	556700	557000	579400	597300	887800	863700	365500	342600	359800	368200	369000	359900
neg_6512	Citramalic Acid	-	HMDB0000426	C00815	neg	Lipids and lipid-like molecules	Fatty Acyls	Fatty acids and conjugates	503800	479900	511200	500500	548000	537700	330500	308500	340500	333500	324900	320000
neg_6513	Gamma-Glutamyl-S-methylcysteine sulfoxide	-	HMDB0031863	-	neg	Organic acids and derivatives	Carboxylic acids and derivatives	Amino acids, peptides, and analogues	1699000	1650000	1842000	1872000	1758000	1749000	1782000	1716000	1767000	1740000	1662000	1701000
neg_6516	6-Methylthiopurine 5'-monophosphate ribonucleotide	map00983	HMDB0060414;PW_C040520	C16615	neg	Nucleosides, nucleotides, and analogues	Purine nucleotides	Purine ribonucleotides	306500	285400	335300	348200	348500	351300	278200	246200	273500	287800	265400	268000
neg_6557	Deoxycytidylic acid	map00240;map01100;map01232	HMDB0001202	C00239	neg	Nucleosides, nucleotides, and analogues	Pyrimidine nucleotides	Pyrimidine deoxyribonucleotides	16620	15000	5420	12530	12190	14220	5493	3843	4556	5487	2375	10310
neg_6622	5'-CMP	map00240;map01100;map01232	HMDB0000095	C00055	neg	Nucleosides, nucleotides, and analogues	Pyrimidine nucleotides	Pyrimidine ribonucleotides	116000	103300	91710	96800	104900	103000	148600	151200	158900	164600	190200	179900
neg_6623	Valylasparagine	-	HMDB0029122	-	neg	Organic acids and derivatives	Carboxylic acids and derivatives	Amino acids, peptides, and analogues	440200	437900	402900	419100	830800	758000	959800	987400	1015000	1024000	1013000	1023000
neg_6631	Moniliformin	-	HMDB0254845	C20592	neg	Organic acids and derivatives	Vinylogous acids	Not Available	52260	40220	43710	40830	41290	35920	83810	80250	92100	103100	87820	79060
neg_6638	N-Methyl-L-Glutamic Acid	map01100	HMDB0062660	C01046	neg	Organic acids and derivatives	Carboxylic acids and derivatives	Amino acids, peptides, and analogues	21150	22530	19710	18480	16190	16430	13340	13720	13270	15310	12730	13380
neg_6666	Sulfanilic Acid	-	HMDB0258581	C06335	neg	Benzenoids	Benzene and substituted derivatives	Benzenesulfonic acids and derivatives	1805	3636	4853	1708	0	3315	0	1976	3191	2035	2026	2788
neg_6671	Myo-Inositol	map01100;map01250;map00562;map02010;map00053;map00052;map04070	PW_C000137;HMDB0000211;MJDBOTE0000341	C00137	neg	Organic oxygen compounds	Organooxygen compounds	Alcohols and polyols	54660	59000	62380	51690	68650	63330	45970	44000	45280	45980	42360	46900
neg_6674	L-cis-3-Amino-2-pyrrolidinecarboxylic acid	-	HMDB0029396	-	neg	Organic acids and derivatives	Carboxylic acids and derivatives	Amino acids, peptides, and analogues	2623000	2615000	2726000	2673000	2627000	2519000	2419000	2364000	2450000	2397000	2369000	2406000
neg_6683	Methoxamine	-	HMDB0014861	C07513	neg	Benzenoids	Benzene and substituted derivatives	Methoxybenzenes	1430000	1451000	1437000	1445000	1436000	1355000	1442000	1407000	1486000	1448000	1461000	1421000
neg_6686	Citrulline	map01100;map00220;map01230	PW_C000723;HMDB0000904;MJDBOTE0000481	C00327	neg	Organic acids and derivatives	Carboxylic acids and derivatives	Amino acids, peptides, and analogues	27500	27130	7140	3901	4862	1648	5034	4012	11650	7112	6878	6273
neg_6688	D-Ornithine	map01100;map00470	PW_C001864;HMDB0003374	C00515	neg	Organic acids and derivatives	Carboxylic acids and derivatives	Amino acids, peptides, and analogues	97420	104400	79010	82980	63480	68180	58060	48940	53880	52240	53930	55910
neg_6692	Ribose 1-phosphate	map01100;map00030;map00230	HMDB0001489;PW_C001146	C00620	neg	Organic oxygen compounds	Organooxygen compounds	Carbohydrates and carbohydrate conjugates	4479	8625	1859	3476	1279	0	42290	43460	53140	46260	53710	52340
neg_6694	Carglumic acid	map00340	HMDB0015673	C05829	neg	Organic acids and derivatives	Carboxylic acids and derivatives	Amino acids, peptides, and analogues	29970	40270	40740	42810	34830	29310	60140	65300	59400	68670	61180	55400
neg_67	Glutamylisoleucine	-	HMDB0028822	-	neg	Organic acids and derivatives	Carboxylic acids and derivatives	Amino acids, peptides, and analogues	1672000	1626000	1837000	1864000	3898000	3783000	4718000	4638000	4738000	4486000	4732000	4673000
neg_6707	L-Threonine	map01100;map02010;map00260;map00290;map00470;map00860;map01230;map00970	PW_C000109;HMDB0000167;MJDBOTE0000464	C00188	neg	Organic acids and derivatives	Carboxylic acids and derivatives	Amino acids, peptides, and analogues	518900	513800	547600	549300	386900	357400	274600	278600	275900	281400	285200	274300
neg_6739	Desglymidodrine	-	HMDB0060558	C21521	neg	Benzenoids	Benzene and substituted derivatives	Methoxybenzenes	238900	233900	217200	234700	244800	214400	282100	292800	309600	289100	318100	292700
neg_6754	Balenine	-	HMDB0005769	-	neg	Organic acids and derivatives	Peptidomimetics	Hybrid peptides	11850	16620	12420	11130	10260	11030	12430	14810	15500	18150	10630	10930
neg_6760	Carnosine	map01100;map00340;map00410	PW_C000023;HMDB0000033;MJDBOTE0000496	C00386	neg	Organic acids and derivatives	Peptidomimetics	Hybrid peptides	744700	729900	728200	713900	719100	672700	602100	583400	592600	618300	570400	601600
neg_6761	Alanyllysine	-	HMDB0028692	-	neg	Organic acids and derivatives	Carboxylic acids and derivatives	Amino acids, peptides, and analogues	410100	384600	380900	383800	361300	349600	327000	328500	339600	331500	330300	332100
neg_6766	Serylarginine	-	HMDB0029033	-	neg	Organic acids and derivatives	Carboxylic acids and derivatives	Amino acids, peptides, and analogues	378900	369600	351800	358500	368100	338500	350800	347200	373200	341600	366400	371600
neg_68	Valylleucine	-	HMDB0029131	-	neg	Organic acids and derivatives	Carboxylic acids and derivatives	Amino acids, peptides, and analogues	1768000	1774000	1757000	1831000	6425000	6318000	5268000	5220000	5476000	5292000	5349000	5515000
neg_6809	E-10-Hydroxydesmethylnortriptyline	-	HMDB0014257	-	neg	Benzenoids	Dibenzocycloheptenes	Not Available	115200	109400	97450	99110	93000	83590	76620	77670	75470	78720	77280	70840
neg_6880	8-Hydroxy-3-methyl-3,4-dihydrotetraphene-1,7,12(2H)-trione	-	HMDB0258477	-	neg	Phenylpropanoids and polyketides	Angucyclines	Not Available	236400	226600	222000	234500	177100	179900	134600	126200	132700	134400	132200	124300
neg_69	Ala-phe	-	HMDB0028694	-	neg	Organic acids and derivatives	Carboxylic acids and derivatives	Amino acids, peptides, and analogues	1562000	1561000	1586000	1562000	2956000	2906000	3259000	3263000	3328000	3182000	3259000	3393000
neg_6904	Proxyphylline	-	HMDB0256878	-	neg	Organoheterocyclic compounds	Imidazopyrimidines	Purines and purine derivatives	425800	396400	410700	428100	323000	319500	246800	234000	230800	237200	234200	236000
neg_695	N-desmethylrosiglitazone	-	HMDB0060980;PW_C040637	-	neg	Benzenoids	Phenol ethers	Not Available	39160	38260	35750	40080	254600	254200	209900	196700	221000	236500	229500	229000
neg_7067	MJDBISSN00000009	-	MJDBISSN00000009	-	neg	-	-	-	150300	143700	137600	143100	136100	132300	147400	141100	161100	137400	135600	132100
neg_7068	MJDBISSN00000003	-	MJDBISSN00000003	-	neg	-	-	-	3883000	3798000	3875000	3968000	3931000	4093000	3260000	3122000	3211000	3028000	2984000	3081000
neg_7069	MJDBISSN00000001	-	MJDBISSN00000001	-	neg	-	-	-	4053000	3893000	3661000	3741000	3603000	3381000	3970000	3730000	3790000	3940000	3699000	3810000
neg_723	Acetyl-N-formyl-5-methoxykynurenamine	map00380	HMDB0004259;PW_C002112	C05642	neg	Organic oxygen compounds	Organooxygen compounds	Carbonyl compounds	2044	3593	3548	4447	7232	7580	74890	74990	90810	82130	83000	82360
neg_724	Embusartan	-	HMDB0251768	-	neg	Benzenoids	Benzene and substituted derivatives	Biphenyls and derivatives	189600	188900	207400	209300	315200	301300	27780	22940	33010	23840	27440	27480
neg_738	L-(-)-3-Phenyllactic acid	map01100;map00360	HMDB0000563;HMDB0000748	C05607	neg	Phenylpropanoids and polyketides	Phenylpropanoic acids	Not Available	255000	260300	252100	243100	236400	223700	237400	244300	248700	236000	231200	233800
neg_746	LysoPE(22:5(7Z,10Z,13Z,16Z,19Z)/0:0)	-	HMDB0011525	-	neg	Lipids and lipid-like molecules	Glycerophospholipids	Glycerophosphoethanolamines	355400	356300	557700	558700	1241000	1173000	187800	211700	207200	209000	172800	198600
neg_747	Indolelactic acid	-	HMDB0000671	C02043	neg	Organoheterocyclic compounds	Indoles and derivatives	Indolyl carboxylic acids and derivatives	2236	1864	1550	1342	3612	2625	3963	3527	4580	3773	3754	4174
neg_748	Sulfolithocholic acid	-	LMST05020015;HMDB0000907	-	neg	Lipids and lipid-like molecules	Steroids and steroid derivatives	Bile acids, alcohols and derivatives	246600	236800	341300	342000	802800	780100	442300	429900	457600	454200	418200	417900
neg_750	Daprodustat	-	HMDB0250863	-	neg	Organic acids and derivatives	Carboxylic acids and derivatives	Amino acids, peptides, and analogues	61780	61600	62040	61150	209700	206100	170100	174800	217300	203800	195200	199900
neg_760	Platydesminium	-	HMDB0030342	-	neg	Organoheterocyclic compounds	Quinolines and derivatives	Dihydrofuranoquinolines	57.5	147	0	0	1025	867.5	5812	5943	8945	6510	5232	4758
neg_763	Glycyl-leucine	-	HMDB0000759;MJDBOTE0000578	C02155	neg	Organic acids and derivatives	Carboxylic acids and derivatives	Amino acids, peptides, and analogues	4805000	4800000	4944000	4859000	4679000	4596000	4409000	4371000	4688000	4335000	4354000	4453000
neg_765	10-Formyltetrahydrofolate	map01100;map01200;map00670;map00970;map01240	PW_C000774;HMDB0000972	C00234	neg	Organoheterocyclic compounds	Pteridines and derivatives	Pterins and derivatives	83920	101200	119100	90190	290200	267000	340600	361800	412200	350500	324500	339800
neg_777	Azelaic Acid	-	LMFA01170054;HMDB0000784;MJDBOTE0000344	C08261	neg	Lipids and lipid-like molecules	Fatty Acyls	Fatty acids and conjugates	328900	314100	274000	262100	244500	241100	212000	199500	214400	211000	224900	222300
neg_78	Aspartyl-Tryptophan	-	HMDB0028764	-	neg	Organic acids and derivatives	Carboxylic acids and derivatives	Amino acids, peptides, and analogues	17970	15910	47470	46710	415000	389200	1583000	1523000	1499000	1495000	1538000	1558000
neg_793	Methyl 2-(3-(((3-(6-amino-2-butoxy-8-oxo-7,8-dihydro-9H-purin-9-yl)propyl)(3-morpholinopropyl)amino)methyl)phenyl)acetate	-	HMDB0248790	-	neg	Organoheterocyclic compounds	Imidazopyrimidines	Purines and purine derivatives	205300	276900	231000	246800	292100	314700	296600	519800	548900	564700	549800	585200
neg_8	Hydroxyprolyl-Proline	-	HMDB0028871	-	neg	Organic acids and derivatives	Carboxylic acids and derivatives	Amino acids, peptides, and analogues	1521000	1543000	1617000	1597000	1560000	1542000	1650000	1630000	1715000	1657000	1601000	1668000
neg_802	5,6-Dihydroxyprostaglandin F1a	-	HMDB0012109	C06475	neg	Lipids and lipid-like molecules	Fatty Acyls	Eicosanoids	152500	154700	93410	85300	128500	119200	22540	21100	17700	14240	26150	23570
neg_804	(+/-)-2-Phenyl-4-methyl-2-hexenal	-	HMDB0303268	-	neg	Benzenoids	Benzene and substituted derivatives	Phenylacetaldehydes	431400	431800	418100	400000	398400	405900	445300	439000	460600	437200	419000	438700
neg_813	Isoforskolin	-	HMDB0253641	-	neg	Lipids and lipid-like molecules	Prenol lipids	Triterpenoids	66490	52230	54100	45170	47170	47900	82970	71590	80180	74110	62620	68700
neg_837	Corchorifatty acid F	-	HMDB0035919	-	neg	Lipids and lipid-like molecules	Fatty Acyls	Lineolic acids and derivatives	184500	167000	79750	87200	130900	125100	68570	67610	71040	75480	61040	57500
neg_84	2,4,6(1H,3H,5H)-Pyrimidinetrione, 5-ethyl-5-(3-hydroxy-1-methylbutyl)-	-	HMDB0246099	-	neg	Organoheterocyclic compounds	Diazines	Pyrimidines and pyrimidine derivatives	2896000	2810000	2931000	2922000	2798000	2699000	2732000	2648000	2848000	2821000	2632000	2673000
neg_845	Prostavasin	-	HMDB0001442;HMDB0256860	C04741	neg	Lipids and lipid-like molecules	Fatty Acyls	Eicosanoids	213900	219800	165500	150900	199300	190500	185600	192600	224500	201300	170400	182900
neg_848	13,14-Dihydro PGF-1a	-	HMDB0005076	-	neg	Lipids and lipid-like molecules	Fatty Acyls	Eicosanoids	23610	23060	17240	9929	19550	12200	5596	6286	7387	6676	2731	4195
neg_851	Leu-Arg-Asn-Arg	-	HMDB0304803	-	neg	Organic acids and derivatives	Carboxylic acids and derivatives	Amino acids, peptides, and analogues	105000	104300	117000	115000	114600	118800	139800	177300	209200	206200	174700	191200
neg_864	PE-NMe(22:5(4Z,7Z,10Z,13Z,16Z)/16:0)	-	PW_C059753;HMDB0116733	C01241	neg	Lipids and lipid-like molecules	Glycerophospholipids	Glycerophosphoethanolamines	4614000	7547000	9856000	6926000	6440000	5196000	3940000	2850000	3019000	2631000	2529000	2873000
neg_869	13-HODE	map00591;map03320	HMDB0242324;LMFA02000228;HMDB0004667	C14762	neg	Lipids and lipid-like molecules	Fatty Acyls	Lineolic acids and derivatives	49900	45020	41820	36070	46100	36670	95240	87880	138000	117800	71070	73140
neg_870	(5Z,8Z,10E,14Z,17Z)-12-Hydroxyicosa-5,8,10,14,17-pentaenoylcarnitine	-	HMDB0241595	-	neg	Lipids and lipid-like molecules	Fatty Acyls	Fatty acid esters	4774000	4663000	5119000	4933000	6142000	5994000	13880000	14010000	14270000	14460000	13590000	14480000
neg_880	Malvalic acid	-	HMDB0302286;LMFA01140002	C08321	neg	Lipids and lipid-like molecules	Fatty Acyls	Fatty acids and conjugates	234400	201700	195800	212500	186700	213500	454200	436300	481600	434900	423400	478300
neg_896	2,3-Dimethyl-2-cyclohexen-1-one	-	HMDB0031414	-	neg	Organic oxygen compounds	Organooxygen compounds	Carbonyl compounds	129800	149200	133900	120900	151700	142900	170000	156300	170300	164500	160600	178400
neg_898	LysoPE(P-18:1(9Z)/0:0)	-	HMDB0240599	-	neg	Lipids and lipid-like molecules	Glycerophospholipids	Glycerophosphoethanolamines	1085000	1005000	597400	632800	616700	619900	633000	627500	577400	559700	696000	700800
neg_899	(9S,10S)-9,10-dihydroxyoctadecanoate	-	HMDB0059633	C15988	neg	Lipids and lipid-like molecules	Fatty Acyls	Fatty acids and conjugates	107300	106000	95660	110200	116200	124400	81200	74430	88330	82910	76300	84880
neg_904	17(S)-HDoHE	-	-	-	neg	-	-	-	238200	263700	212200	229200	266400	267800	163000	128600	171500	172500	137000	147800
neg_924	Docosahexaenoic acid	map01040	LMFA01030185;PW_C001472;HMDB0002183;LMFA01031176	C06429	neg	Lipids and lipid-like molecules	Fatty Acyls	Fatty acids and conjugates	1309000	1282000	1238000	1226000	1376000	1374000	2374000	2316000	2401000	2339000	2331000	2451000
neg_928	9,10-Epoxy-18-hydroxy-octadecanoic acid	-	HMDB0302107	C19620	neg	Lipids and lipid-like molecules	Fatty Acyls	Fatty acids and conjugates	106800	94980	69570	74180	85110	97290	71790	68010	77950	79080	65610	69910
neg_93	Isoleucyl-Isoleucine	-	HMDB0028910	-	neg	Organic acids and derivatives	Carboxylic acids and derivatives	Amino acids, peptides, and analogues	1585000	1543000	1564000	1549000	6129000	5898000	3583000	3507000	3779000	3753000	3680000	3766000
neg_931	Neuroprotectin D1	-	HMDB0003689;LMFA04040001	-	neg	Lipids and lipid-like molecules	Fatty Acyls	Fatty acids and conjugates	253000	243100	214500	183400	257400	261500	217800	214800	196100	175300	109000	119000
neg_934	Resolvin E2	-	LMFA03140011;HMDB0257163	C18173	neg	Lipids and lipid-like molecules	Fatty Acyls	Eicosanoids	107000	104000	89110	90870	101700	97780	93220	95230	98670	93510	62960	62220
neg_936	16-B1-phytoprostane	-	HMDB0304634	-	neg	Lipids and lipid-like molecules	Fatty Acyls	Eicosanoids	14290	11550	7101	7977	14120	10970	10560	11090	12800	11350	6569	5036
neg_94	Dalamid	-	HMDB0250832	-	neg	Organic acids and derivatives	Carboxylic acids and derivatives	Amino acids, peptides, and analogues	1894000	1816000	2060000	2020000	1852000	1798000	304300	268500	299100	269600	273600	261000
neg_940	C75 trans	-	HMDB0249518	-	neg	Organoheterocyclic compounds	Lactones	Gamma butyrolactones	12670	13810	13870	12430	11360	8069	9608	7824	10840	8790	8345	9693
neg_965	PI(18:1(9Z)/0:0)	-	HMDB0061693;HMDB0256522;LMGP06050005	-	neg	Lipids and lipid-like molecules	Glycerophospholipids	Glycerophosphoinositols	113200	98420	70530	75020	95320	107600	908900	990400	1311000	1198000	1109000	1151000
neg_98	20-Carboxyleukotriene B4	map00590	HMDB0245560;HMDB0012641;HMDB0006059	C05950	neg	Lipids and lipid-like molecules	Fatty Acyls	Fatty acids and conjugates	72100	65570	34100	33210	43530	48360	280700	303600	269900	282800	253800	284300
neg_99	Cinncassiol C3	-	HMDB0036859	C17641	neg	Lipids and lipid-like molecules	Prenol lipids	Sesquiterpenoids	48280	39270	11200	9289	14680	15180	4414	3915	5412	5179	2798	3486
neg_5161	3-Methyl-2-Oxovaleric Acid	map01100;map01210;map00280;map01230;map00290	HMDB0000491;PW_C000373	C00671	neg	Organic acids and derivatives	Keto acids and derivatives	Short-chain keto acids and derivatives	294700	284700	291400	287600	299300	289200	281100	275800	287900	291300	297700	306100
neg_5131	4-Hydroxyphenylacetic Acid	map01100;map00360;map00350	HMDB0060390;HMDB0000020;MJDBOTE0000455	C00642	neg	Benzenoids	Phenol esters	Not Available	62320	56260	59070	54030	51670	49220	50680	52780	52670	51780	46730	51580
neg_3261	9,10-Epoxyoctadecanoic acid	-	HMDB0247617;LMFA02000326;HMDB0061650	C19418	neg	Lipids and lipid-like molecules	Fatty Acyls	Lineolic acids and derivatives	27370	35130	7977	15450	20090	27350	30740	26850	46430	39860	27590	23700
neg_6562	Acrylic acid	-	LMFA01030193;HMDB0031647;PW_C012827	C00511	neg	Organic acids and derivatives	Carboxylic acids and derivatives	Acrylic acids and derivatives	26490000	25530000	26940000	26460000	23690000	23230000	23050000	22420000	22600000	22150000	22000000	21920000
neg_5027	Adenosine 2'-phosphate	-	HMDB0000045;HMDB0003540;HMDB0011617	C00946	neg	Nucleosides, nucleotides, and analogues	Purine nucleotides	Purine ribonucleotides	61910	59410	57510	59740	321600	302500	169900	159500	189300	177700	175400	178300
neg_1731	Alpha-Zearalenol	-	HMDB0041838;HMDB0041824	C14750	neg	Phenylpropanoids and polyketides	Macrolides and analogues	Not Available	517400	522900	589400	577100	541000	530900	198300	203600	228100	196300	169200	200500
neg_5942	Amylose	map01100;map00500	HMDB0003403;HMDB0038852;PW_C001872	C00718	neg	Organic oxygen compounds	Organooxygen compounds	Carbohydrates and carbohydrate conjugates	451100	457400	515500	542300	586600	579700	547800	555200	634500	608500	542000	567900
neg_1421	Ascorbic Acid	map01100;map00053	HMDB0000044;PW_C000031;MJDBOTE0001568	C01041	neg	Organoheterocyclic compounds	Dihydrofurans	Furanones	344900	484200	1267000	1305000	933500	907100	848800	840300	779700	486600	910300	924700
neg_2818	Deoxyadenosine	map01100;map00230;map02010;map01232;map04270;map04080	PW_C000068;HMDB0000101;HMDB0000050;MJDBOTE0000701	C00212	neg	Nucleosides, nucleotides, and analogues	Purine nucleosides	Purine 2''-deoxyribonucleosides	4761	5178	2994	2941	5917	5440	3554	3697	7123	5253	2530	4540
neg_4374	Dodecanedioic Acid	-	HMDB0000623;LMFA01170009;HMDB0000933;MJDBOTE0000650	C02678	neg	Lipids and lipid-like molecules	Fatty Acyls	Fatty acids and conjugates	36840	39400	32770	28630	29970	27950	29420	25490	29790	26630	26840	32100
neg_1388	Glycerol 3-Phosphate	map01100;map00564;map02010;map00561	HMDB0000126;PW_C000081;HMDB0252849	C00093	neg	Lipids and lipid-like molecules	Glycerophospholipids	Glycerophosphates	406300	412200	357800	369100	343300	359700	345600	329900	299000	324200	301900	331000
neg_1423	Isocitric Acid	map01100;map00630;map01240;map01210;map01200;map01230;map00020	HMDB0304324;HMDB0001874;HMDB0033717;HMDB0000193;PW_C000125	C00311	neg	Organic acids and derivatives	Carboxylic acids and derivatives	Tricarboxylic acids and derivatives	927600	762500	682100	615200	608800	609500	1603000	1555000	1619000	1934000	1534000	1449000
neg_1126	L-Glutamic Acid	map02010;map01240;map04540;map00330;map00220;map00250;map04216;map00630;map00430;map00470;map00860;map04080;map01100;map00480;map01200;map01210;map00340;map00524;map01230;map04068;map00650;map00910;map00970	HMDB0060475;PW_C000095;HMDB0000148;HMDB0003339;MJDBOTE0000649	C00025	neg	Organic acids and derivatives	Carboxylic acids and derivatives	Amino acids, peptides, and analogues	2285000	2247000	2255000	2168000	1516000	1380000	914100	894100	948300	915700	949700	918100
neg_1175	Malic Acid	map01100;map00020;map01200;map00620;map00630	PW_C000592;HMDB0000156;MJDBOTE0000694	C00149	neg	Organic acids and derivatives	Hydroxy acids and derivatives	Beta hydroxy acids and derivatives	587800	569600	526700	510700	455300	445000	917900	872900	922600	919800	962100	948700
neg_2001	Mesaconic Acid	map01100;map00630;map01200	HMDB0000634;HMDB0000749;LMFA01170116	C01732	neg	Lipids and lipid-like molecules	Fatty Acyls	Fatty acids and conjugates	176700	171200	169800	157400	144300	138400	145000	151800	157300	138300	137600	140400
neg_6653	N-Acetylneuraminic Acid	map01100;map00520;map01250	HMDB0246275;HMDB0000230;HMDB0000773;PW_C000155;MJDBOTE0001105	C00270	neg	Organic oxygen compounds	Organooxygen compounds	Carbohydrates and carbohydrate conjugates	113300	107500	108600	113500	93730	75450	190900	186200	207300	203100	196000	187300
neg_86	Riboflavin	map01100;map00190;map00740;map01240	HMDB0247501;HMDB0001520;PW_C000165;HMDB0000244;MJDBOTE0000812	C00061	neg	Organoheterocyclic compounds	Pteridines and derivatives	Alloxazines and isoalloxazines	26410	28170	24120	27210	28120	27080	132900	133100	142800	104300	137500	141100
neg_1732	Zeranol	-	HMDB0041824;HMDB0032702	C14752	neg	Phenylpropanoids and polyketides	Macrolides and analogues	Not Available	277	32.97	302.8	0	327.1	243.4	226.7	408.9	398.4	335.2	322.1	100.2
neg_1167	ADP	map01100;map00230;map01240;map01232;map04068;map04080;map00190;map04142	HMDB0001341	C00008	neg	Nucleosides, nucleotides, and analogues	Purine nucleotides	Purine ribonucleotides	10580	0	8480	18880	0	6032	0	0	0	0	0	0
neg_2098	CD 1790	-	HMDB0060809	-	neg	Organoheterocyclic compounds	Imidazopyrimidines	Purines and purine derivatives	0	2339	2575	2193	5768	2122	0	0	0	0	713	0
neg_2229	(2S,3As,6aS)-1-[(2R)-2-carboxy-2-[[(2S)-1-ethoxy-1-oxo-4-phenylbutan-2-yl]amino]acetyl]-3,3a,4,5,6,6a-hexahydro-2H-cyclopenta[b]pyrrole-2-carboxylic acid	-	HMDB0257995	-	neg	Organic acids and derivatives	Carboxylic acids and derivatives	Amino acids, peptides, and analogues	36720	37240	35730	43320	39800	38620	0	0	0	254.8	0	0
neg_2245	Luminespib	-	HMDB0254202	-	neg	Benzenoids	Benzene and substituted derivatives	Cumenes	11280	18690	15620	7314	26990	28240	1968	2.042	0	0	4777	0
neg_2248	(2R,3R,4R)-Hexane-1,2,3,4,6-pentol	-	HMDB0242546	-	neg	Organic oxygen compounds	Organooxygen compounds	Carbohydrates and carbohydrate conjugates	86320	85260	87550	84240	88310	89460	0	0	3338	0	1310	2030
neg_2289	Ala Ser Tyr Glu	-	-	-	neg	-	-	-	226000	220400	239600	241100	185700	188600	0	0	0	255.7	0	0
neg_2300	1-Methoxy-1-(2,4,5-trimethoxyphenyl)-2-propanol	-	HMDB0031772	-	neg	Benzenoids	Benzene and substituted derivatives	Phenylpropanes	491300	455400	459000	455400	396200	378300	0	0	0	3040	0	2307
neg_2306	Congmunoside XV	-	HMDB0039881	-	neg	Lipids and lipid-like molecules	Prenol lipids	Terpene glycosides	6839	0	1775	0	14270	8086	2527	0	1996	0	0	0
neg_2318	Xanthine amine congener	-	HMDB0259918	-	neg	Organoheterocyclic compounds	Imidazopyrimidines	Purines and purine derivatives	0	123.4	51.25	103.3	800.1	680.4	0	0	0	0	0	0
neg_2361	Cholylasparagine	-	HMDB0242378	-	neg	Lipids and lipid-like molecules	Steroids and steroid derivatives	Bile acids, alcohols and derivatives	19960	22190	20630	23990	20140	21730	0	0	0	0	0	0
neg_2428	2-Chloro-1-[(2S,3S,5S,10S,13S)-3-hydroxy-10,13-dimethyl-2-morpholino-2,3,4,5,6,7,8,9,11,12,14,15,16,17-tetradecahydro-1H-cyclopenta[a]phenanthren-17-yl]ethanone	-	HMDB0247839	-	neg	Lipids and lipid-like molecules	Steroids and steroid derivatives	Pregnane steroids	246800	234200	265700	279100	253200	260400	0	0	0	0	0	0
neg_2452	Lys Asp Leu Glu	-	-	-	neg	-	-	-	327000	324700	328800	326300	171900	176200	0	0	0	0	0	0
neg_2524	N-[(3a,5b,7a,12a)-3,7-dihydroxy-24-oxo-12-(sulfooxy)cholan-24-yl]-Glycine	-	HMDB0002644	-	neg	Lipids and lipid-like molecules	Steroids and steroid derivatives	Bile acids, alcohols and derivatives	322600	313800	358400	370600	349500	334400	0	192.3	0	0	0	1421
neg_2550	16-feruloyloxypalmitate	-	HMDB0304027	C18217	neg	Phenylpropanoids and polyketides	Cinnamic acids and derivatives	Hydroxycinnamic acids and derivatives	1998	2218	2202	2790	3855	2777	166.9	68.34	66.91	0	0	0
neg_2598	Beta-Funaltrexamine	-	HMDB0249128	C18127	neg	Benzenoids	Phenanthrenes and derivatives	Not Available	272700	269700	263100	255500	257200	235800	0	0	1.755	0	0	0
neg_2599	[(S)-1-Carboxy-2-phenyl-ethyl]-carbamoyl-Arg-Val-Arg-aldehyde	-	HMDB0246226	-	neg	Organic acids and derivatives	Carboxylic acids and derivatives	Amino acids, peptides, and analogues	256400	242000	409200	395400	419500	404700	0	0	1730	4612	0	0
neg_2617	LysoPC(14:1(9Z)/0:0)	map00564	HMDB0010380	C04230	neg	Lipids and lipid-like molecules	Glycerophospholipids	Glycerophosphocholines	128800	131700	134100	138700	118200	116300	0	0	0	0	0	0
neg_2633	PA(8:0/10:0)	map01100;map00564;map04912;map04070;map00561	HMDB0115482;PW_C062908	C00416	neg	Lipids and lipid-like molecules	Glycerophospholipids	Glycerophosphates	40550	34190	35010	43180	16830	18330	1551	0	0	0	2167	1076
neg_2841	Cinnzeylanine	-	HMDB0036011	-	neg	Lipids and lipid-like molecules	Prenol lipids	Diterpenoids	414.9	104.3	631.9	656.8	51.57	825.5	0	0	0	0	0	0
neg_2848	Cinnzeylanol	-	HMDB0036010	-	neg	Lipids and lipid-like molecules	Prenol lipids	Diterpenoids	592.3	570.7	0	2528	522.5	0	0	0	0	0	0	0
[truncated: 86 more rows]
