# Supplementary material for: Metabonomics and Transcriptomics Analyses Reveal the Development Process of the Auditory System in the Embryonic Development Period of the Small Yellow Croaker under Background Noise
Source: Int J Mol Sci. 2024 Feb 6;25(4):1954. doi: 10.3390/ijms25041954 (PMC10888356; doi:10.3390/ijms25041954)
Supplement: Supplementary file 1 [file ijms-25-01954-s001.zip › Supplementary material Table S4.xlsx]

## Sheet: Sheet1
Pathway ID	Pathway Description	First Category	Second Category	Metabolite number	Metabolite list
lco01240	Biosynthesis of cofactors	Metabolism	Global and overview maps	23	Shikimic Acid ; S-Adenosylhomocysteine ; Orotic Acid ; Glycochenodeoxycholic acid 3-glucuronide ; 10-Formyltetrahydrofolate ; N6-(1,2-Dicarboxyethyl)-AMP ; Biopterin ; Flavin Mononucleotide ; Adenosine 5'-Monophosphate ; Thiamine pyrophosphate ; Dephospho-CoA ; L-Glutamic Acid ; Isocitric Acid ; D-4'-Phosphopantothenate ; L-Cystathionine ; Orinapterin ; Gamma-Glutamylcysteine ; Dethiobiotin ; Cit…
lco01232	Nucleotide metabolism	Metabolism	Global and overview maps	15	IDP ; 2'-Deoxyadenosine 5'-phosphate ; Hypoxanthine ; 5'-Guanylic Acid ; Adenosine 5'-Monophosphate ; Deoxycytidine ; Deoxycytidylic acid ; 5'-Thymidylic Acid ; Guanosine ; Guanosine monophosphate ; Inosine ; Deoxyadenosine monophosphate ; Adenylsuccinic acid ; N6-(1,2-Dicarboxyethyl)-AMP ; 2'-Deoxyuridine
lco00230	Purine metabolism	Metabolism	Nucleotide metabolism	13	IDP ; 2'-Deoxyadenosine 5'-phosphate ; Hypoxanthine ; Ribose 1-phosphate ; Adenosine 5'-Monophosphate ; Deoxyadenosine monophosphate ; Uric Acid ; Guanosine ; Guanosine monophosphate ; 5'-Guanylic Acid ; Adenylsuccinic acid ; N6-(1,2-Dicarboxyethyl)-AMP ; Inosine
lco00564	Glycerophospholipid metabolism	Metabolism	Lipid metabolism	11	LysoPC(20:1(11Z)/0:0) ; PC(P-18:0/0:0) ; PA(8:0/8:0) ; PE(18:0/22:5(7Z,10Z,13Z,16Z,19Z)) ; PE(18:2(9Z,12Z)/22:6(4Z,7Z,10Z,13Z,16Z,19Z)) ; GPCho(22:6/16:0) ; PE(20:5(5Z,8Z,11Z,14Z,17Z)/18:4(6Z,9Z,12Z,15Z)) ; PA(8:0/10:0) ; LysoPC(20:2(11Z,14Z)/0:0) ; CDP-DG(18:2(9Z,11Z)/i-13:0) ; PE(22:6(4Z,7Z,10Z,13Z,16Z,19Z)/18:0)
lco00590	Arachidonic acid metabolism	Metabolism	Lipid metabolism	9	11-Dehydro-thromboxane B2 ; 20-Cooh ltb4 ; 8,9-DiHETrE ; Thromboxane B2 ; 15-KETE ; GPCho(22:6/16:0) ; 20-Carboxyleukotriene B4 ; Arachidonic acid ; Prostaglandin H2
lco02010	ABC transporters	Environmental Information Processing	Membrane transport	9	L-Threonine ; L-Glutamic Acid ; L-Proline ; Deoxycytidine ; Guanosine ; Inosine ; L-Leucine ; Chitobiose ; 2'-Deoxyuridine
lco00240	Pyrimidine metabolism	Metabolism	Nucleotide metabolism	6	Cytidine 3'-Phosphate ; Deoxycytidylic acid ; Deoxycytidine ; 2'-Deoxyuridine ; Orotic Acid ; 5'-Thymidylic Acid
lco00250	Alanine, aspartate and glutamate metabolism	Metabolism	Amino acid metabolism	6	L-Glutamic Acid ; N-acetylaspartate ; N-Acetyl-1-aspartylglutamic acid ; Citric Acid ; Adenylsuccinic acid ; N6-(1,2-Dicarboxyethyl)-AMP
lco00970	Aminoacyl-tRNA biosynthesis	Genetic Information Processing	Translation	5	L-Leucine ; L-Threonine ; L-Proline ; L-Glutamic Acid ; 10-Formyltetrahydrofolate
lco00591	Linoleic acid metabolism	Metabolism	Lipid metabolism	4	9,12,13-TriHOME ; Arachidonic acid ; 13-HODE ; GPCho(22:6/16:0)
lco04912	GnRH signaling pathway	Organismal Systems	Endocrine system	3	PA(8:0/8:0) ; PA(8:0/10:0) ; Arachidonic acid
lco00600	Sphingolipid metabolism	Metabolism	Lipid metabolism	3	Phytosphingosine ; Sphingosylphosphorylcholine ; 2beta-Hydroxytestosterone
lco00770	Pantothenate and CoA biosynthesis	Metabolism	Metabolism of cofactors and vitamins	3	Dephospho-CoA ; Pantetheine ; D-4'-Phosphopantothenate
lco04216	Ferroptosis	Cellular Processes	Cell growth and death	3	Arachidonic acid ; Gamma-Glutamylcysteine ; L-Glutamic Acid
lco00020	Citrate cycle (TCA cycle)	Metabolism	Carbohydrate metabolism	3	Citric Acid ; Thiamine pyrophosphate ; Isocitric Acid
lco04150	mTOR signaling pathway	Environmental Information Processing	Signal transduction	2	L-Leucine ; Adenosine 5'-Monophosphate
lco04068	FoxO signaling pathway	Environmental Information Processing	Signal transduction	2	L-Glutamic Acid ; Adenosine 5'-Monophosphate
lco04217	Necroptosis	Cellular Processes	Cell growth and death	2	Arachidonic acid ; 2beta-Hydroxytestosterone
