# Supplementary material for: Metabonomics and Transcriptomics Analyses Reveal the Development Process of the Auditory System in the Embryonic Development Period of the Small Yellow Croaker under Background Noise
Source: Int J Mol Sci. 2024 Feb 6;25(4):1954. doi: 10.3390/ijms25041954 (PMC10888356; doi:10.3390/ijms25041954)
Supplement: Supplementary file 1 [file ijms-25-01954-s001.zip › Supplementary material Table S5.xlsx]

## Sheet: Sheet1
Pathway ID	Pathway Description	First Category	Second Category	Metabolite number	Metabolite list	Gene number	Gene list
lco00230	Purine metabolism	Metabolism	Nucleotide metabolism	13	Hypoxanthine ; Uric Acid ; N6-(1,2-Dicarboxyethyl)-AMP ; Guanosine monophosphate ; 2'-Deoxyadenosine 5'-phosphate ; Adenosine 5'-Monophosphate ; Inosine ; Guanosine ; Adenylsuccinic acid ; IDP ; 5'-Guanylic Acid ; Deoxyadenosine monophosphate ; Ribose 1-phosphate	36	evm.TU.Scaffold105.143(EVM%20prediction%20Scaffold105.143) ; evm.TU.Scaffold1127.104(EVM%20prediction%20Scaffold1127.104) ; evm.TU.Scaffold114.165(EVM%20prediction%20Scaffold114.165) ; evm.TU.Scaffold139.61(EVM%20prediction%20Scaffold139.61) ; evm.TU.Scaffold1444.253(EVM%20prediction%20Scaffold1444.253) ; evm.TU.Scaffold16.371(EVM%20prediction%20Scaffold16.371) ; evm.TU.Scaffold1603.166(EVM%20pre…
lco00564	Glycerophospholipid metabolism	Metabolism	Lipid metabolism	11	PE(22:6(4Z,7Z,10Z,13Z,16Z,19Z)/18:0) ; PC(P-18:0/0:0) ; LysoPC(20:1(11Z)/0:0) ; PE(20:5(5Z,8Z,11Z,14Z,17Z)/18:4(6Z,9Z,12Z,15Z)) ; GPCho(22:6/16:0) ; LysoPC(20:2(11Z,14Z)/0:0) ; CDP-DG(18:2(9Z,11Z)/i-13:0) ; PA(8:0/8:0) ; PA(8:0/10:0) ; PE(18:2(9Z,12Z)/22:6(4Z,7Z,10Z,13Z,16Z,19Z)) ; PE(18:0/22:5(7Z,10Z,13Z,16Z,19Z))	15	evm.TU.Scaffold1070.114(EVM%20prediction%20Scaffold1070.114) ; evm.TU.Scaffold1603.46(EVM%20prediction%20Scaffold1603.46) ; evm.TU.Scaffold169.347(EVM%20prediction%20Scaffold169.347) ; evm.TU.Scaffold169.348(EVM%20prediction%20Scaffold169.348) ; evm.TU.Scaffold1931.186(EVM%20prediction%20Scaffold1931.186) ; evm.TU.Scaffold195.121(EVM%20prediction%20Scaffold195.121) ; evm.TU.Scaffold198.40(EVM%20p…
lco02010	ABC transporters	Environmental Information Processing	Membrane transport	9	Chitobiose ; L-Leucine ; Deoxycytidine ; 2'-Deoxyuridine ; Inosine ; L-Proline ; Guanosine ; L-Threonine ; L-Glutamic Acid	11	evm.TU.Scaffold139.260(EVM%20prediction%20Scaffold139.260) ; evm.TU.Scaffold148.22(EVM%20prediction%20Scaffold148.22) ; evm.TU.Scaffold169.442(EVM%20prediction%20Scaffold169.442) ; evm.TU.Scaffold236.233(EVM%20prediction%20Scaffold236.233) ; evm.TU.Scaffold254.322(EVM%20prediction%20Scaffold254.322) ; evm.TU.Scaffold254.431(EVM%20prediction%20Scaffold254.431) ; evm.TU.Scaffold458.54(EVM%20predict…
lco00590	Arachidonic acid metabolism	Metabolism	Lipid metabolism	9	GPCho(22:6/16:0) ; 15-KETE ; 11-Dehydro-thromboxane B2 ; Thromboxane B2 ; 8,9-DiHETrE ; Prostaglandin H2 ; Arachidonic acid ; 20-Cooh ltb4 ; 20-Carboxyleukotriene B4	10	evm.TU.Scaffold1070.114(EVM%20prediction%20Scaffold1070.114) ; evm.TU.Scaffold123.16(EVM%20prediction%20Scaffold123.16) ; evm.TU.Scaffold1603.46(EVM%20prediction%20Scaffold1603.46) ; evm.TU.Scaffold169.515(EVM%20prediction%20Scaffold169.515) ; evm.TU.Scaffold1931.186(EVM%20prediction%20Scaffold1931.186) ; evm.TU.Scaffold282.6(EVM%20prediction%20Scaffold282.6) ; evm.TU.Scaffold336.44(EVM%20predict…
lco00240	Pyrimidine metabolism	Metabolism	Nucleotide metabolism	6	Deoxycytidine ; Orotic Acid ; Cytidine 3'-Phosphate ; 2'-Deoxyuridine ; 5'-Thymidylic Acid ; Deoxycytidylic acid	14	evm.TU.Scaffold105.16(EVM%20prediction%20Scaffold105.16) ; evm.TU.Scaffold1127.133(EVM%20prediction%20Scaffold1127.133) ; evm.TU.Scaffold1603.166(EVM%20prediction%20Scaffold1603.166) ; evm.TU.Scaffold2484.22(EVM%20prediction%20Scaffold2484.22) ; evm.TU.Scaffold2484.33(EVM%20prediction%20Scaffold2484.33) ; evm.TU.Scaffold254.532(EVM%20prediction%20Scaffold254.532) ; evm.TU.Scaffold265.45(EVM%20pre…
lco00250	Alanine, aspartate and glutamate metabolism	Metabolism	Amino acid metabolism	6	N6-(1,2-Dicarboxyethyl)-AMP ; N-acetylaspartate ; N-Acetyl-1-aspartylglutamic acid ; Citric Acid ; Adenylsuccinic acid ; L-Glutamic Acid	9	evm.TU.Scaffold1127.189(EVM%20prediction%20Scaffold1127.189) ; evm.TU.Scaffold123.31(EVM%20prediction%20Scaffold123.31) ; evm.TU.Scaffold165.223(EVM%20prediction%20Scaffold165.223) ; evm.TU.Scaffold165.51(EVM%20prediction%20Scaffold165.51) ; evm.TU.Scaffold254.299(EVM%20prediction%20Scaffold254.299) ; evm.TU.Scaffold254.439(EVM%20prediction%20Scaffold254.439) ; evm.TU.Scaffold63.304(EVM%20predict…
lco00520	Amino sugar and nucleotide sugar metabolism	Metabolism	Carbohydrate metabolism	5	N-Acetyl-D-mannosamine ; Chitobiose ; CMP-N-glycoloylneuraminate ; UDP-N-acetyl-D-mannosamine ; N-Acetylneuraminic Acid	11	evm.TU.Scaffold100.213(EVM%20prediction%20Scaffold100.213) ; evm.TU.Scaffold1068.35(EVM%20prediction%20Scaffold1068.35) ; evm.TU.Scaffold1068.36(EVM%20prediction%20Scaffold1068.36) ; evm.TU.Scaffold1127.189(EVM%20prediction%20Scaffold1127.189) ; evm.TU.Scaffold139.167(EVM%20prediction%20Scaffold139.167) ; evm.TU.Scaffold16.98(EVM%20prediction%20Scaffold16.98) ; evm.TU.Scaffold16.99(EVM%20predicti…
lco00970	Aminoacyl-tRNA biosynthesis	Genetic Information Processing	Translation	5	L-Leucine ; L-Proline ; L-Threonine ; 10-Formyltetrahydrofolate ; L-Glutamic Acid	1	evm.TU.Scaffold200.49(EVM%20prediction%20Scaffold200.49)
lco04140	Autophagy - animal	Cellular Processes	Transport and catabolism	4	PE(22:6(4Z,7Z,10Z,13Z,16Z,19Z)/18:0) ; PE(20:5(5Z,8Z,11Z,14Z,17Z)/18:4(6Z,9Z,12Z,15Z)) ; PE(18:2(9Z,12Z)/22:6(4Z,7Z,10Z,13Z,16Z,19Z)) ; PE(18:0/22:5(7Z,10Z,13Z,16Z,19Z))	19	evm.TU.Scaffold1008.273(EVM%20prediction%20Scaffold1008.273) ; evm.TU.Scaffold13.296(EVM%20prediction%20Scaffold13.296) ; evm.TU.Scaffold139.208(EVM%20prediction%20Scaffold139.208) ; evm.TU.Scaffold146.32(EVM%20prediction%20Scaffold146.32) ; evm.TU.Scaffold158.79(EVM%20prediction%20Scaffold158.79) ; evm.TU.Scaffold1603.26(EVM%20prediction%20Scaffold1603.26) ; evm.TU.Scaffold165.88(EVM%20predictio…
lco01040	Biosynthesis of unsaturated fatty acids	Metabolism	Lipid metabolism	4	Linolenelaidic acid ; Eicosapentaenoic Acid ; Arachidonic acid ; Docosahexaenoic acid	10	evm.TU.Scaffold11.154(EVM%20prediction%20Scaffold11.154) ; evm.TU.Scaffold1817.199(EVM%20prediction%20Scaffold1817.199) ; evm.TU.Scaffold226.79_evm.TU.Scaffold226.78(MERGED%3A%20EVM%20prediction%20Scaffold226.79%3B%20EVM%20prediction%20Scaffold226.78) ; evm.TU.Scaffold2659.178(EVM%20prediction%20Scaffold2659.178) ; evm.TU.Scaffold293.11(EVM%20prediction%20Scaffold293.11) ; evm.TU.Scaffold313.65(E…
lco00591	Linoleic acid metabolism	Metabolism	Lipid metabolism	4	GPCho(22:6/16:0) ; 9,12,13-TriHOME ; Arachidonic acid ; 13-HODE	6	evm.TU.Scaffold1070.114(EVM%20prediction%20Scaffold1070.114) ; evm.TU.Scaffold1603.46(EVM%20prediction%20Scaffold1603.46) ; evm.TU.Scaffold1931.186(EVM%20prediction%20Scaffold1931.186) ; evm.TU.Scaffold282.6(EVM%20prediction%20Scaffold282.6) ; evm.TU.Scaffold411.130(EVM%20prediction%20Scaffold411.130) ; evm.TU.Scaffold476.113(EVM%20prediction%20Scaffold476.113)
lco04136	Autophagy - other	Cellular Processes	Transport and catabolism	4	PE(22:6(4Z,7Z,10Z,13Z,16Z,19Z)/18:0) ; PE(20:5(5Z,8Z,11Z,14Z,17Z)/18:4(6Z,9Z,12Z,15Z)) ; PE(18:2(9Z,12Z)/22:6(4Z,7Z,10Z,13Z,16Z,19Z)) ; PE(18:0/22:5(7Z,10Z,13Z,16Z,19Z))	4	evm.TU.Scaffold1603.26 (EVM%20prediction%20Scaffold1603.26) evm.TU.Scaffold165.88 (EVM%20prediction%20Scaffold165.88) evm.TU.Scaffold282.70 (EVM%20prediction%20Scaffold282.70) evm.TU.Scaffold81.177 (EVM%20prediction%20Scaffold81.177)
lco00563	Glycosylphosphatidylinositol (GPI)-anchor biosynthesis	Metabolism	Glycan biosynthesis and metabolism	4	PE(22:6(4Z,7Z,10Z,13Z,16Z,19Z)/18:0) ; PE(20:5(5Z,8Z,11Z,14Z,17Z)/18:4(6Z,9Z,12Z,15Z)) ; PE(18:2(9Z,12Z)/22:6(4Z,7Z,10Z,13Z,16Z,19Z)) ; PE(18:0/22:5(7Z,10Z,13Z,16Z,19Z))	3	evm.TU.Scaffold123.8(EVM%20prediction%20Scaffold123.8) ; evm.TU.Scaffold789.192(EVM%20prediction%20Scaffold789.192) ; evm.TU.Scaffold789.197(EVM%20prediction%20Scaffold789.197)
lco04080	Neuroactive ligand-receptor interaction	Environmental Information Processing	Signaling molecules and interaction	3	N-Acetyl-1-aspartylglutamic acid ; P-Octopamine ; L-Glutamic Acid	60	evm.TU.Scaffold1061.14(EVM%20prediction%20Scaffold1061.14) ; evm.TU.Scaffold1061.16(EVM%20prediction%20Scaffold1061.16) ; evm.TU.Scaffold1070.107(EVM%20prediction%20Scaffold1070.107) ; evm.TU.Scaffold13.8(EVM%20prediction%20Scaffold13.8) ; evm.TU.Scaffold139.58(EVM%20prediction%20Scaffold139.58) ; evm.TU.Scaffold145.131(EVM%20prediction%20Scaffold145.131) ; evm.TU.Scaffold147.48(EVM%20prediction%…
lco04070	Phosphatidylinositol signaling system	Environmental Information Processing	Signal transduction	3	CDP-DG(18:2(9Z,11Z)/i-13:0) ; PA(8:0/8:0) ; PA(8:0/10:0)	19	evm.TU.Scaffold13.132(EVM%20prediction%20Scaffold13.132) ; evm.TU.Scaffold146.32(EVM%20prediction%20Scaffold146.32) ; evm.TU.Scaffold167.16(EVM%20prediction%20Scaffold167.16) ; evm.TU.Scaffold169.163(EVM%20prediction%20Scaffold169.163) ; evm.TU.Scaffold254.604(EVM%20prediction%20Scaffold254.604) ; evm.TU.Scaffold2659.254(EVM%20prediction%20Scaffold2659.254) ; evm.TU.Scaffold273.87(EVM%20predictio…
lco04912	GnRH signaling pathway	Organismal Systems	Endocrine system	3	PA(8:0/8:0) ; PA(8:0/10:0) ; Arachidonic acid	17	evm.TU.Scaffold1070.114(EVM%20prediction%20Scaffold1070.114) ; evm.TU.Scaffold114.165(EVM%20prediction%20Scaffold114.165) ; evm.TU.Scaffold1143.63(EVM%20prediction%20Scaffold1143.63) ; evm.TU.Scaffold13.296(EVM%20prediction%20Scaffold13.296) ; evm.TU.Scaffold158.79(EVM%20prediction%20Scaffold158.79) ; evm.TU.Scaffold169.163(EVM%20prediction%20Scaffold169.163) ; evm.TU.Scaffold195.121(EVM%20predic…
lco00330	Arginine and proline metabolism	Metabolism	Amino acid metabolism	3	L-Proline ; 4-(Glutamylamino) butanoate ; L-Glutamic Acid	13	evm.TU.Scaffold1444.247(EVM%20prediction%20Scaffold1444.247) ; evm.TU.Scaffold252.202(EVM%20prediction%20Scaffold252.202) ; evm.TU.Scaffold336.8(EVM%20prediction%20Scaffold336.8) ; evm.TU.Scaffold508.7(EVM%20prediction%20Scaffold508.7) ; evm.TU.Scaffold67.89(EVM%20prediction%20Scaffold67.89) ; evm.TU.Scaffold734.3(EVM%20prediction%20Scaffold734.3) ; evm.TU.Scaffold8.426(EVM%20prediction%20Scaffol…
lco00380	Tryptophan metabolism	Metabolism	Amino acid metabolism	3	5-Hydroxy-L-tryptophan ; 5-Hydroxyindoleacetylglycine ; Acetyl-N-formyl-5-methoxykynurenamine	11	evm.TU.Scaffold13.223(EVM%20prediction%20Scaffold13.223) ; evm.TU.Scaffold13.86(EVM%20prediction%20Scaffold13.86) ; evm.TU.Scaffold1444.247(EVM%20prediction%20Scaffold1444.247) ; evm.TU.Scaffold169.372(EVM%20prediction%20Scaffold169.372) ; evm.TU.Scaffold169.430(EVM%20prediction%20Scaffold169.430) ; evm.TU.Scaffold310.32(EVM%20prediction%20Scaffold310.32) ; evm.TU.Scaffold310.322(EVM%20prediction…
lco00980	Metabolism of xenobiotics by cytochrome P450	Metabolism	Xenobiotics biodegradation and metabolism	3	(1aalpha,2beta,3alpha,11calpha)-1a,2,3,11c-Tetrahydro-6,11-dimethylbenzo[6,7]phenanthro[3,4-b]oxirene-2,3-diol ; 1-(3-Pyridinyl)-1,4-butanediol ; S-(1,2-Dichlorovinyl)-glutathione	11	evm.TU.Scaffold254.509(EVM%20prediction%20Scaffold254.509) ; evm.TU.Scaffold2659.75(EVM%20prediction%20Scaffold2659.75) ; evm.TU.Scaffold282.15(EVM%20prediction%20Scaffold282.15) ; evm.TU.Scaffold293.117(EVM%20prediction%20Scaffold293.117) ; evm.TU.Scaffold310.181(EVM%20prediction%20Scaffold310.181) ; evm.TU.Scaffold310.295(EVM%20prediction%20Scaffold310.295) ; evm.TU.Scaffold310.32(EVM%20predict…
lco04216	Ferroptosis	Cellular Processes	Cell growth and death	3	Gamma-Glutamylcysteine ; Arachidonic acid ; L-Glutamic Acid	10	evm.TU.Scaffold139.186(EVM%20prediction%20Scaffold139.186) ; evm.TU.Scaffold165.214(EVM%20prediction%20Scaffold165.214) ; evm.TU.Scaffold1931.137(EVM%20prediction%20Scaffold1931.137) ; evm.TU.Scaffold2659.245(EVM%20prediction%20Scaffold2659.245) ; evm.TU.Scaffold373.21(EVM%20prediction%20Scaffold373.21) ; evm.TU.Scaffold476.105(EVM%20prediction%20Scaffold476.105) ; evm.TU.scaffold231s2.12(EVM%20p…
lco00020	Citrate cycle (TCA cycle)	Metabolism	Carbohydrate metabolism	3	Citric Acid ; Thiamine pyrophosphate ; Isocitric Acid	10	evm.TU.Scaffold100.211(EVM%20prediction%20Scaffold100.211) ; evm.TU.Scaffold13.336(EVM%20prediction%20Scaffold13.336) ; evm.TU.Scaffold16.348(EVM%20prediction%20Scaffold16.348) ; evm.TU.Scaffold169.430(EVM%20prediction%20Scaffold169.430) ; evm.TU.Scaffold1931.89(EVM%20prediction%20Scaffold1931.89) ; evm.TU.Scaffold620.101(EVM%20prediction%20Scaffold620.101) ; evm.TU.Scaffold7.53(EVM%20prediction%…
lco00600	Sphingolipid metabolism	Metabolism	Lipid metabolism	3	Phytosphingosine ; Sphingosylphosphorylcholine ; 2beta-Hydroxytestosterone	9	evm.TU.Scaffold1008.298(EVM%20prediction%20Scaffold1008.298) ; evm.TU.Scaffold105.65(EVM%20prediction%20Scaffold105.65) ; evm.TU.Scaffold146.52(EVM%20prediction%20Scaffold146.52) ; evm.TU.Scaffold1931.143(EVM%20prediction%20Scaffold1931.143) ; evm.TU.Scaffold1931.78(EVM%20prediction%20Scaffold1931.78) ; evm.TU.Scaffold272.65(EVM%20prediction%20Scaffold272.65) ; evm.TU.Scaffold38.353(EVM%20predict…
lco00630	Glyoxylate and dicarboxylate metabolism	Metabolism	Carbohydrate metabolism	3	Citric Acid ; Isocitric Acid ; L-Glutamic Acid	8	evm.TU.Scaffold100.189(EVM%20prediction%20Scaffold100.189) ; evm.TU.Scaffold100.211(EVM%20prediction%20Scaffold100.211) ; evm.TU.Scaffold1143.70(EVM%20prediction%20Scaffold1143.70) ; evm.TU.Scaffold16.265(EVM%20prediction%20Scaffold16.265) ; evm.TU.Scaffold165.223(EVM%20prediction%20Scaffold165.223) ; evm.TU.Scaffold169.440(EVM%20prediction%20Scaffold169.440) ; evm.TU.Scaffold2659.329(EVM%20predi…
lco00140	Steroid hormone biosynthesis	Metabolism	Lipid metabolism	3	17alpha-Estradiol ; 17a-Hydroxypregnenolone ; Estriol	7	evm.TU.Scaffold13.196(EVM%20prediction%20Scaffold13.196) ; evm.TU.Scaffold200.42(EVM%20prediction%20Scaffold200.42) ; evm.TU.Scaffold254.509(EVM%20prediction%20Scaffold254.509) ; evm.TU.Scaffold310.32(EVM%20prediction%20Scaffold310.32) ; evm.TU.Scaffold411.130(EVM%20prediction%20Scaffold411.130) ; evm.TU.Scaffold505.33(EVM%20prediction%20Scaffold505.33) ; evm.TU.Scaffold588.341(EVM%20prediction%2…
lco00270	Cysteine and methionine metabolism	Metabolism	Amino acid metabolism	3	S-Adenosylhomocysteine ; Methionine Sulfoxide ; L-Cystathionine	7	evm.TU.Scaffold169.659_evm.TU.Scaffold169.660_evm.TU.Scaffold169.661(MERGED%3A%20EVM%20prediction%20Scaffold169.659%3B%20EVM%20prediction%20Scaffold169.660%3B%20EVM%20prediction%20Scaffold169.661) ; evm.TU.Scaffold210.37(EVM%20prediction%20Scaffold210.37) ; evm.TU.Scaffold282.335(EVM%20prediction%20Scaffold282.335) ; evm.TU.Scaffold293.130(EVM%20prediction%20Scaffold293.130) ; evm.TU.Scaffold63.8…
lco00053	Ascorbate and aldarate metabolism	Metabolism	Carbohydrate metabolism	3	Galactaric acid ; Lithocholic acid glucuronide ; Glycochenodeoxycholic acid 3-glucuronide	4	evm.TU.Scaffold1444.247(EVM%20prediction%20Scaffold1444.247) ; evm.TU.Scaffold254.509(EVM%20prediction%20Scaffold254.509) ; evm.TU.Scaffold508.7(EVM%20prediction%20Scaffold508.7) ; evm.TU.Scaffold588.341(EVM%20prediction%20Scaffold588.341)
lco00770	Pantothenate and CoA biosynthesis	Metabolism	Metabolism of cofactors and vitamins	3	D-4'-Phosphopantothenate ; Dephospho-CoA ; Pantetheine	4	evm.TU.Scaffold1127.133(EVM%20prediction%20Scaffold1127.133) ; evm.TU.Scaffold411.68(EVM%20prediction%20Scaffold411.68) ; evm.TU.Scaffold508.7(EVM%20prediction%20Scaffold508.7) ; evm.TU.scaffold703s1.13(EVM%20prediction%20scaffold703s1.13)
lco00790	Folate biosynthesis	Metabolism	Metabolism of cofactors and vitamins	3	Biopterin ; Orinapterin ; Neopterin	2	evm.TU.Scaffold13.223(EVM%20prediction%20Scaffold13.223) ; evm.TU.Scaffold2659.154(EVM%20prediction%20Scaffold2659.154)
lco00470	D-Amino acid metabolism	Metabolism	Metabolism of other amino acids	3	L-Proline ; L-Threonine ; L-Glutamic Acid	2	evm.TU.Scaffold8.426(EVM%20prediction%20Scaffold8.426) ; evm.TU.scaffold749s1.3(EVM%20prediction%20scaffold749s1.3)
lco04068	FoxO signaling pathway	Environmental Information Processing	Signal transduction	2	Adenosine 5'-Monophosphate ; L-Glutamic Acid	25	evm.TU.Scaffold100.374(EVM%20prediction%20Scaffold100.374) ; evm.TU.Scaffold13.296(EVM%20prediction%20Scaffold13.296) ; evm.TU.Scaffold145.59(EVM%20prediction%20Scaffold145.59) ; evm.TU.Scaffold146.32(EVM%20prediction%20Scaffold146.32) ; evm.TU.Scaffold158.79(EVM%20prediction%20Scaffold158.79) ; evm.TU.Scaffold169.373(EVM%20prediction%20Scaffold169.373) ; evm.TU.Scaffold169.426(EVM%20prediction%2…
lco04217	Necroptosis	Cellular Processes	Cell growth and death	2	Arachidonic acid ; 2beta-Hydroxytestosterone	21	evm.TU.Scaffold1070.114(EVM%20prediction%20Scaffold1070.114) ; evm.TU.Scaffold1143.63(EVM%20prediction%20Scaffold1143.63) ; evm.TU.Scaffold158.79(EVM%20prediction%20Scaffold158.79) ; evm.TU.Scaffold169.259(EVM%20prediction%20Scaffold169.259) ; evm.TU.Scaffold1905.72(EVM%20prediction%20Scaffold1905.72) ; evm.TU.Scaffold1931.134(EVM%20prediction%20Scaffold1931.134) ; evm.TU.Scaffold2659.122(EVM%20p…
lco04150	mTOR signaling pathway	Environmental Information Processing	Signal transduction	2	L-Leucine ; Adenosine 5'-Monophosphate	21	evm.TU.Scaffold13.296(EVM%20prediction%20Scaffold13.296) ; evm.TU.Scaffold146.32(EVM%20prediction%20Scaffold146.32) ; evm.TU.Scaffold16.115(EVM%20prediction%20Scaffold16.115) ; evm.TU.Scaffold169.347(EVM%20prediction%20Scaffold169.347) ; evm.TU.Scaffold169.373(EVM%20prediction%20Scaffold169.373) ; evm.TU.Scaffold204.13(EVM%20prediction%20Scaffold204.13) ; evm.TU.Scaffold238.17(EVM%20prediction%20…
lco00480	Glutathione metabolism	Metabolism	Metabolism of other amino acids	2	Gamma-Glutamylcysteine ; L-Glutamic Acid	16	evm.TU.Scaffold1817.242(EVM%20prediction%20Scaffold1817.242) ; evm.TU.Scaffold198.30(EVM%20prediction%20Scaffold198.30) ; evm.TU.Scaffold218.18(EVM%20prediction%20Scaffold218.18) ; evm.TU.Scaffold2484.33(EVM%20prediction%20Scaffold2484.33) ; evm.TU.Scaffold252.202(EVM%20prediction%20Scaffold252.202) ; evm.TU.Scaffold2659.219(EVM%20prediction%20Scaffold2659.219) ; evm.TU.Scaffold2659.75(EVM%20pred…
lco00260	Glycine, serine and threonine metabolism	Metabolism	Amino acid metabolism	2	L-Cystathionine ; L-Threonine	14	evm.TU.Scaffold100.189(EVM%20prediction%20Scaffold100.189) ; evm.TU.Scaffold1143.70(EVM%20prediction%20Scaffold1143.70) ; evm.TU.Scaffold13.61(EVM%20prediction%20Scaffold13.61) ; evm.TU.Scaffold1444.247(EVM%20prediction%20Scaffold1444.247) ; evm.TU.Scaffold16.265(EVM%20prediction%20Scaffold16.265) ; evm.TU.Scaffold165.223(EVM%20prediction%20Scaffold165.223) ; evm.TU.Scaffold210.37(EVM%20predictio…
lco00190	Oxidative phosphorylation	Metabolism	Energy metabolism	2	Flavin Mononucleotide ; Riboflavin	11	evm.TU.Scaffold1049.19(EVM%20prediction%20Scaffold1049.19) ; evm.TU.Scaffold133.13(EVM%20prediction%20Scaffold133.13) ; evm.TU.Scaffold139.215(EVM%20prediction%20Scaffold139.215) ; evm.TU.Scaffold16.348(EVM%20prediction%20Scaffold16.348) ; evm.TU.Scaffold165.39(EVM%20prediction%20Scaffold165.39) ; evm.TU.Scaffold1931.164(EVM%20prediction%20Scaffold1931.164) ; evm.TU.Scaffold254.267(EVM%20predicti…
lco00310	Lysine degradation	Metabolism	Amino acid metabolism	2	Pipecolic acid ; 2-Aminoadipic acid	10	evm.TU.Scaffold13.86(EVM%20prediction%20Scaffold13.86) ; evm.TU.Scaffold1444.247(EVM%20prediction%20Scaffold1444.247) ; evm.TU.Scaffold165.187(EVM%20prediction%20Scaffold165.187) ; evm.TU.Scaffold169.430(EVM%20prediction%20Scaffold169.430) ; evm.TU.Scaffold169.470(EVM%20prediction%20Scaffold169.470) ; evm.TU.Scaffold2659.155(EVM%20prediction%20Scaffold2659.155) ; evm.TU.Scaffold310.322(EVM%20pred…
lco00561	Glycerolipid metabolism	Metabolism	Lipid metabolism	2	PA(8:0/8:0) ; PA(8:0/10:0)	9	evm.TU.Scaffold13.251(EVM%20prediction%20Scaffold13.251) ; evm.TU.Scaffold1444.247(EVM%20prediction%20Scaffold1444.247) ; evm.TU.Scaffold169.347(EVM%20prediction%20Scaffold169.347) ; evm.TU.Scaffold1872.28(EVM%20prediction%20Scaffold1872.28) ; evm.TU.Scaffold2659.274(EVM%20prediction%20Scaffold2659.274) ; evm.TU.Scaffold2659.286(EVM%20prediction%20Scaffold2659.286) ; evm.TU.Scaffold508.7(EVM%20pr…
lco00280	Valine, leucine and isoleucine degradation	Metabolism	Amino acid metabolism	2	L-Leucine ; Thiamine pyrophosphate	6	evm.TU.Scaffold1444.247(EVM%20prediction%20Scaffold1444.247) ; evm.TU.Scaffold2659.319(EVM%20prediction%20Scaffold2659.319) ; evm.TU.Scaffold310.322(EVM%20prediction%20Scaffold310.322) ; evm.TU.Scaffold508.7(EVM%20prediction%20Scaffold508.7) ; evm.TU.Scaffold584.357(EVM%20prediction%20Scaffold584.357) ; evm.TU.Scaffold789.227(EVM%20prediction%20Scaffold789.227)
lco00592	alpha-Linolenic acid metabolism	Metabolism	Lipid metabolism	2	GPCho(22:6/16:0) ; Linolenelaidic acid	6	evm.TU.Scaffold1070.114(EVM%20prediction%20Scaffold1070.114) ; evm.TU.Scaffold1603.46(EVM%20prediction%20Scaffold1603.46) ; evm.TU.Scaffold1931.186(EVM%20prediction%20Scaffold1931.186) ; evm.TU.Scaffold282.6(EVM%20prediction%20Scaffold282.6) ; evm.TU.Scaffold476.113(EVM%20prediction%20Scaffold476.113) ; evm.TU.scaffold80s1.8(EVM%20prediction%20scaffold80s1.8)
lco04744	Phototransduction	Organismal Systems	Sensory system	2	Guanosine monophosphate ; 5'-Guanylic Acid	5	evm.TU.Scaffold169.163(EVM%20prediction%20Scaffold169.163) ; evm.TU.Scaffold226.12(EVM%20prediction%20Scaffold226.12) ; evm.TU.Scaffold69.382(EVM%20prediction%20Scaffold69.382) ; evm.TU.Scaffold772.21(EVM%20prediction%20Scaffold772.21) ; evm.TU.scaffold271s1.7(EVM%20prediction%20scaffold271s1.7)
lco00120	Primary bile acid biosynthesis	Metabolism	Lipid metabolism	2	Glycocholic acid ; Chenodeoxycholyltaurine	4	evm.TU.Scaffold200.42(EVM%20prediction%20Scaffold200.42) ; evm.TU.Scaffold2659.178(EVM%20prediction%20Scaffold2659.178) ; evm.TU.Scaffold282.95(EVM%20prediction%20Scaffold282.95) ; evm.TU.Scaffold584.290(EVM%20prediction%20Scaffold584.290)
lco00860	Porphyrin metabolism	Metabolism	Metabolism of cofactors and vitamins	2	L-Threonine ; L-Glutamic Acid	4	evm.TU.Scaffold254.509(EVM%20prediction%20Scaffold254.509) ; evm.TU.Scaffold588.341(EVM%20prediction%20Scaffold588.341) ; evm.TU.Scaffold772.56(EVM%20prediction%20Scaffold772.56) ; evm.TU.scaffold353s1.38(EVM%20prediction%20scaffold353s1.38)
lco00040	Pentose and glucuronate interconversions	Metabolism	Carbohydrate metabolism	2	Lithocholic acid glucuronide ; Glycochenodeoxycholic acid 3-glucuronide	2	evm.TU.Scaffold254.509(EVM%20prediction%20Scaffold254.509) ; evm.TU.Scaffold588.341(EVM%20prediction%20Scaffold588.341)
lco00740	Riboflavin metabolism	Metabolism	Metabolism of cofactors and vitamins	2	Flavin Mononucleotide ; Riboflavin	1	evm.TU.scaffold703s1.13(EVM%20prediction%20scaffold703s1.13)
lco00900	Terpenoid backbone biosynthesis	Metabolism	Metabolism of terpenoids and polyketides	2	Undecaprenyl diphosphate ; S-Farnesyl cysteine	1	evm.TU.scaffold344s1.6(EVM%20prediction%20scaffold344s1.6)
lco04261	Adrenergic signaling in cardiomyocytes	Organismal Systems	Circulatory system	1	Isoproterenol	45	evm.TU.Scaffold100.306(EVM%20prediction%20Scaffold100.306) ; evm.TU.Scaffold100.353(EVM%20prediction%20Scaffold100.353) ; evm.TU.Scaffold100.38(EVM%20prediction%20Scaffold100.38) ; evm.TU.Scaffold100.87(EVM%20prediction%20Scaffold100.87) ; evm.TU.Scaffold1008.259(EVM%20prediction%20Scaffold1008.259) ; evm.TU.Scaffold114.165(EVM%20prediction%20Scaffold114.165) ; evm.TU.Scaffold1143.63(EVM%20predic…
lco04270	Vascular smooth muscle contraction	Organismal Systems	Circulatory system	1	Arachidonic acid	32	evm.TU.Scaffold100.336(EVM%20prediction%20Scaffold100.336) ; evm.TU.Scaffold1070.114(EVM%20prediction%20Scaffold1070.114) ; evm.TU.Scaffold114.165(EVM%20prediction%20Scaffold114.165) ; evm.TU.Scaffold13.296(EVM%20prediction%20Scaffold13.296) ; evm.TU.Scaffold139.208(EVM%20prediction%20Scaffold139.208) ; evm.TU.Scaffold16.77(EVM%20prediction%20Scaffold16.77) ; evm.TU.Scaffold1603.229(EVM%20predict…
lco04540	Gap junction	Cellular Processes	Cellular community - eukaryotes	1	L-Glutamic Acid	18	evm.TU.Scaffold1008.259(EVM%20prediction%20Scaffold1008.259) ; evm.TU.Scaffold114.165(EVM%20prediction%20Scaffold114.165) ; evm.TU.Scaffold13.174(EVM%20prediction%20Scaffold13.174) ; evm.TU.Scaffold13.296(EVM%20prediction%20Scaffold13.296) ; evm.TU.Scaffold145.131(EVM%20prediction%20Scaffold145.131) ; evm.TU.Scaffold1603.57(EVM%20prediction%20Scaffold1603.57) ; evm.TU.Scaffold165.163(EVM%20predic…
lco00910	Nitrogen metabolism	Metabolism	Energy metabolism	1	L-Glutamic Acid	4	evm.TU.Scaffold1817.320(EVM%20prediction%20Scaffold1817.320) ; evm.TU.Scaffold208.24(EVM%20prediction%20Scaffold208.24) ; evm.TU.Scaffold254.439(EVM%20prediction%20Scaffold254.439) ; evm.TU.Scaffold293.98(EVM%20prediction%20Scaffold293.98)
lco00010	Glycolysis / Gluconeogenesis	Metabolism	Carbohydrate metabolism	1	Thiamine pyrophosphate	20	evm.TU.Scaffold13.159(EVM%20prediction%20Scaffold13.159) ; evm.TU.Scaffold13.61(EVM%20prediction%20Scaffold13.61) ; evm.TU.Scaffold1444.247(EVM%20prediction%20Scaffold1444.247) ; evm.TU.Scaffold148.42(EVM%20prediction%20Scaffold148.42) ; evm.TU.Scaffold169.440(EVM%20prediction%20Scaffold169.440) ; evm.TU.Scaffold218.37(EVM%20prediction%20Scaffold218.37) ; evm.TU.Scaffold2659.11(EVM%20prediction%2…
lco03320	PPAR signaling pathway	Organismal Systems	Endocrine system	1	13-HODE	20	evm.TU.Scaffold13.337(EVM%20prediction%20Scaffold13.337) ; evm.TU.Scaffold139.135(EVM%20prediction%20Scaffold139.135) ; evm.TU.Scaffold1603.32(EVM%20prediction%20Scaffold1603.32) ; evm.TU.Scaffold1627.7(EVM%20prediction%20Scaffold1627.7) ; evm.TU.Scaffold1663.77(EVM%20prediction%20Scaffold1663.77) ; evm.TU.Scaffold1817.199(EVM%20prediction%20Scaffold1817.199) ; evm.TU.Scaffold1905.62(EVM%20predic…
lco00620	Pyruvate metabolism	Metabolism	Carbohydrate metabolism	1	Thiamine pyrophosphate	12	evm.TU.Scaffold1143.70(EVM%20prediction%20Scaffold1143.70) ; evm.TU.Scaffold13.159(EVM%20prediction%20Scaffold13.159) ; evm.TU.Scaffold1444.247(EVM%20prediction%20Scaffold1444.247) ; evm.TU.Scaffold169.440(EVM%20prediction%20Scaffold169.440) ; evm.TU.Scaffold2484.121(EVM%20prediction%20Scaffold2484.121) ; evm.TU.Scaffold254.119(EVM%20prediction%20Scaffold254.119) ; evm.TU.Scaffold508.7(EVM%20pred…
lco00760	Nicotinate and nicotinamide metabolism	Metabolism	Metabolism of cofactors and vitamins	1	Beta-D-ribosylnicotinate	11	evm.TU.Scaffold100.12(EVM%20prediction%20Scaffold100.12) ; evm.TU.Scaffold105.143(EVM%20prediction%20Scaffold105.143) ; evm.TU.Scaffold1603.166(EVM%20prediction%20Scaffold1603.166) ; evm.TU.Scaffold198.79(EVM%20prediction%20Scaffold198.79) ; evm.TU.Scaffold2659.188(EVM%20prediction%20Scaffold2659.188) ; evm.TU.Scaffold336.97(EVM%20prediction%20Scaffold336.97) ; evm.TU.Scaffold545.81(EVM%20predict…
lco00350	Tyrosine metabolism	Metabolism	Amino acid metabolism	1	3-Methoxytyramine	11	evm.TU.Scaffold1143.43(EVM%20prediction%20Scaffold1143.43) ; evm.TU.Scaffold123.44(EVM%20prediction%20Scaffold123.44) ; evm.TU.Scaffold1603.210(EVM%20prediction%20Scaffold1603.210) ; evm.TU.Scaffold282.15(EVM%20prediction%20Scaffold282.15) ; evm.TU.Scaffold336.151(EVM%20prediction%20Scaffold336.151) ; evm.TU.Scaffold476.22(EVM%20prediction%20Scaffold476.22) ; evm.TU.Scaffold67.89(EVM%20prediction…
lco00030	Pentose phosphate pathway	Metabolism	Carbohydrate metabolism	1	Ribose 1-phosphate	10	evm.TU.Scaffold1008.46(EVM%20prediction%20Scaffold1008.46) ; evm.TU.Scaffold148.42(EVM%20prediction%20Scaffold148.42) ; evm.TU.Scaffold16.250(EVM%20prediction%20Scaffold16.250) ; evm.TU.Scaffold16.253(EVM%20prediction%20Scaffold16.253) ; evm.TU.Scaffold218.18(EVM%20prediction%20Scaffold218.18) ; evm.TU.Scaffold218.37(EVM%20prediction%20Scaffold218.37) ; evm.TU.Scaffold2659.11(EVM%20prediction%20S…
lco00565	Ether lipid metabolism	Metabolism	Lipid metabolism	1	LysoPA(P-16:0/0:0)	10	evm.TU.Scaffold100.33(EVM%20prediction%20Scaffold100.33) ; evm.TU.Scaffold1070.114(EVM%20prediction%20Scaffold1070.114) ; evm.TU.Scaffold1603.46(EVM%20prediction%20Scaffold1603.46) ; evm.TU.Scaffold1931.186(EVM%20prediction%20Scaffold1931.186) ; evm.TU.Scaffold1931.78(EVM%20prediction%20Scaffold1931.78) ; evm.TU.Scaffold195.121(EVM%20prediction%20Scaffold195.121) ; evm.TU.Scaffold2484.60(EVM%20pr…
lco00340	Histidine metabolism	Metabolism	Amino acid metabolism	1	L-Glutamic Acid	10	evm.TU.Scaffold13.96(EVM%20prediction%20Scaffold13.96) ; evm.TU.Scaffold1444.247(EVM%20prediction%20Scaffold1444.247) ; evm.TU.Scaffold254.504(EVM%20prediction%20Scaffold254.504) ; evm.TU.Scaffold254.505(EVM%20prediction%20Scaffold254.505) ; evm.TU.Scaffold282.15(EVM%20prediction%20Scaffold282.15) ; evm.TU.Scaffold508.7(EVM%20prediction%20Scaffold508.7) ; evm.TU.Scaffold67.89(EVM%20prediction%20S…
lco00410	beta-Alanine metabolism	Metabolism	Metabolism of other amino acids	1	D-4'-Phosphopantothenate	9	evm.TU.Scaffold1127.133(EVM%20prediction%20Scaffold1127.133) ; evm.TU.Scaffold1444.247(EVM%20prediction%20Scaffold1444.247) ; evm.TU.Scaffold254.299(EVM%20prediction%20Scaffold254.299) ; evm.TU.Scaffold282.15(EVM%20prediction%20Scaffold282.15) ; evm.TU.Scaffold310.322(EVM%20prediction%20Scaffold310.322) ; evm.TU.Scaffold411.68(EVM%20prediction%20Scaffold411.68) ; evm.TU.Scaffold508.7(EVM%20predic…
lco00640	Propanoate metabolism	Metabolism	Carbohydrate metabolism	1	Thiamine pyrophosphate	7	evm.TU.Scaffold169.440(EVM%20prediction%20Scaffold169.440) ; evm.TU.Scaffold1931.89(EVM%20prediction%20Scaffold1931.89) ; evm.TU.Scaffold2484.121(EVM%20prediction%20Scaffold2484.121) ; evm.TU.Scaffold310.322(EVM%20prediction%20Scaffold310.322) ; evm.TU.Scaffold584.357(EVM%20prediction%20Scaffold584.357) ; evm.TU.Scaffold789.185(EVM%20prediction%20Scaffold789.185) ; evm.TU.scaffold80s1.8(EVM%20pre…
lco00650	Butanoate metabolism	Metabolism	Carbohydrate metabolism	1	L-Glutamic Acid	6	evm.TU.Scaffold254.299(EVM%20prediction%20Scaffold254.299) ; evm.TU.Scaffold2659.319(EVM%20prediction%20Scaffold2659.319) ; evm.TU.Scaffold310.322(EVM%20prediction%20Scaffold310.322) ; evm.TU.Scaffold584.357(EVM%20prediction%20Scaffold584.357) ; evm.TU.Scaffold983.64(EVM%20prediction%20Scaffold983.64) ; evm.TU.Scaffold983.97(EVM%20prediction%20Scaffold983.97)
lco00220	Arginine biosynthesis	Metabolism	Amino acid metabolism	1	L-Glutamic Acid	6	evm.TU.Scaffold123.31(EVM%20prediction%20Scaffold123.31) ; evm.TU.Scaffold165.51(EVM%20prediction%20Scaffold165.51) ; evm.TU.Scaffold254.127(EVM%20prediction%20Scaffold254.127) ; evm.TU.Scaffold254.439(EVM%20prediction%20Scaffold254.439) ; evm.TU.Scaffold983.11(EVM%20prediction%20Scaffold983.11) ; evm.TU.scaffold749s1.3(EVM%20prediction%20scaffold749s1.3)
lco00360	Phenylalanine metabolism	Metabolism	Amino acid metabolism	1	2-Hydroxyphenylacetic Acid	5	evm.TU.Scaffold282.15(EVM%20prediction%20Scaffold282.15) ; evm.TU.Scaffold476.22(EVM%20prediction%20Scaffold476.22) ; evm.TU.Scaffold67.89(EVM%20prediction%20Scaffold67.89) ; evm.TU.Scaffold95.26(EVM%20prediction%20Scaffold95.26) ; evm.TU.scaffold110s2.43(EVM%20prediction%20scaffold110s2.43)
lco00670	One carbon pool by folate	Metabolism	Metabolism of cofactors and vitamins	1	10-Formyltetrahydrofolate	4	evm.TU.Scaffold100.189(EVM%20prediction%20Scaffold100.189) ; evm.TU.Scaffold16.265(EVM%20prediction%20Scaffold16.265) ; evm.TU.Scaffold929.146(EVM%20prediction%20Scaffold929.146) ; evm.TU.scaffold340s1.2(EVM%20prediction%20scaffold340s1.2)
lco00430	Taurine and hypotaurine metabolism	Metabolism	Metabolism of other amino acids	1	L-Glutamic Acid	3	evm.TU.Scaffold254.299(EVM%20prediction%20Scaffold254.299) ; evm.TU.Scaffold336.44(EVM%20prediction%20Scaffold336.44) ; evm.TU.Scaffold411.68(EVM%20prediction%20Scaffold411.68)
lco00604	Glycosphingolipid biosynthesis - ganglio series	Metabolism	Glycan biosynthesis and metabolism	1	Ganglioside GM1 (d18:1/24:1(15Z))	3	evm.TU.Scaffold1008.298(EVM%20prediction%20Scaffold1008.298) ; evm.TU.Scaffold1931.143(EVM%20prediction%20Scaffold1931.143) ; evm.TU.Scaffold789.223(EVM%20prediction%20Scaffold789.223)
lco00400	Phenylalanine, tyrosine and tryptophan biosynthesis	Metabolism	Amino acid metabolism	1	Shikimic Acid	1	evm.TU.scaffold110s2.43(EVM%20prediction%20scaffold110s2.43)
