# Supplementary material for: Metabonomics and Transcriptomics Analyses Reveal the Development Process of the Auditory System in the Embryonic Development Period of the Small Yellow Croaker under Background Noise
Source: Int J Mol Sci. 2024 Feb 6;25(4):1954. doi: 10.3390/ijms25041954 (PMC10888356; doi:10.3390/ijms25041954)
Supplement: Supplementary file 1 [file ijms-25-01954-s001.zip › Supplementary material Table S6.xlsx]

## Sheet: Sheet1
Gene	Sequence ID/GenBank	Primers
CA2	evm.TU.Scaffold208.24	F: AACGCCAAGGGTATCCTCAACAA R: CCAGTGCACCAGATGAAGCTCAC
Endothelin-1	evm.TU.scaffold325s1.3	F: CCTGGTTCCTTATGGATTTGGTT R: AGGTTTGGTGTTTGAGTGTGTGC
GRM1	evm.TU.Scaffold169.511	F: ACCCCCATCTCCCCCAAG R: GTGTCCACCACAGCCCCC
GRM7	evm.TU.Scaffold2937.38	F: CCAACATCCTACGCCTCTTTC R: CCTCCACTCCCTTCTCTCCAT
CACNA1S	evm.TU.Scaffold411.4	F: CCCAGGTGATGACGAGGAAG R: GCCAGGGAGATGGAGGAGAG
Dnmt1	evm.TU.Scaffold282.335	F: CTCTGGCTTGCGGTGGACT R: TCCTCCACACAGCATCTCCAC
β-actin	MT330378	F: GAGAGGGAAATCGTGCGTGA R: CTCGTGGATTCCGCAAGATT
